# Supplementary material for: A Deeper Insight into the Tick Salivary Protein Families under the Light of Alphafold2 and Dali: Introducing the TickSialoFam 2.0 Database
Source: Int J Mol Sci. 2022 Dec 9;23(24):15613. doi: 10.3390/ijms232415613 (PMC9779611; doi:10.3390/ijms232415613)
Supplement: Supplementary file 1 [file ijms-23-15613-s001.zip]

Archive with 5 entries (5 files):
- ijms-2052982-supplementary figures.pdf
- Supplemental file S1.pdf
- Supplemental materials header.pdf
- SupSpreadsheet 1.xlsx
- TickSialoFam-RPS-Database.zip
