# Supplementary material for: A Deeper Insight into the Tick Salivary Protein Families under the Light of Alphafold2 and Dali: Introducing the TickSialoFam 2.0 Database
Source: Int J Mol Sci. 2022 Dec 9;23(24):15613. doi: 10.3390/ijms232415613 (PMC9779611; doi:10.3390/ijms232415613)
Supplement: Supplementary file 1 [file ijms-23-15613-s001.zip › SupSpreadsheet 1.xlsx]

## Sheet: TickSialoFamDB
Pep name	Species abbreviation	Species	NCBI Description	Seq size	SigP Result	Cleavage Position	Mature MW	pI	# Cys on mature peptide	DGPI GPI anchor prediction	TMHMM result	TMHMM predicted helices	Alphafold predicted monomer structure	Structure of disulfide bonds on monomer	Disulfide bonds monomer	Alphafold predicted dimer structure	Structure of disulfide bonds on dimer	Disulfide bonds dimer	Cys-Dimer exists?	# Cys on mature peptide	Dali match	Z value	Best match to TSF1.0 model	E value	Coverage	Group	Family	H/S	Other AM=AMtimicrobial E=Enzyme PI=Protease inhibitor	Seq name	Best match to TSF2-2 model	E value	Coverage	Group	Subgroup	H/S	Other AM=AMtimicrobial E=Enzyme PI=Protease inhibitor	Match to disintegrin motifs	DisintegrinPicture or movie	Matches to salp15.dat	Best match to ARACNIDAE protein database	E value	Match	% identity	% similarity	% Coverage	Alphanumeric Index	Text index	Species of best match
JAC92365.1	Ixric	Ixodes ricinus	putative secreted salivary gland peptide	138	SIG	24-25	12.413	5.87	8	N	ExpAA=0.40 First60=0.40 PredHel=0 Topology=o	0	JAC92365.1	JAC92365.1	|A:1 A:8 |A:2 A:4 |A:3 A:5 |A:6 A:7 |dSA=4					8	SSPH2 (LEUCINE-RICH REPEAT PROTEIN)	2.4	50-7	3e-41	85.6	10kDa-WC		S		JAC92365.1	50-7	3e-41	85.6	10kDa-WC		S		VGD_cys_disintegrin |	JAC92365.1.mp4		putative secreted salivary gland peptide	1E-098	JAC92365.1	100	100	100	JAC92365 1 JAA68141 10 JAA71909	SECRETED SALIVARY GLAND IXODES KDA	Ixodes ricinus
JAA67738.1	Ixric	Ixodes ricinus	Putative ixodes 10 kda peptide protein	163	SIG	24-25	15.482	9.61	10	N	ExpAA=16.75 First60=16.67 PredHel=0 Topology=o	0	JAA67738.1	JAA67738.1	|A:2 A:4 |A:3 A:5 |dSA=2					10	POLARISACT(T57S)	2.6	50-7	2e-41	72	10kDa-WC		S		JAA67738.1	50-7	2e-41	72	10kDa-WC		S		VGD_cys_disintegrin |	JAA67738.1.mp4		Putative ixodes 10 kda peptide protein	1E-121	JAA67738.1	100	100	100	JAA67738 1 10 JAA71909 JAA68141	IXODES KDA	Ixodes ricinus
JAB72039.1	Ixric	Ixodes ricinus	putative secreted protein precursor	99	SIG	19-20	9.244	5.29	6	N	ExpAA=20.91 First60=20.91 PredHel=1 Topology=i2-24o	1	JAB72039.1	JAB72039.1	|A:1 A:6 |A:2 A:4 |A:3 A:5 |dSA=3					6	LATEXIN	3.1	50-234	5e-57	81.1	10kDa-WC		S		JAB72039.1	50-234	5e-57	81.1	10kDa-WC		S		VGD_cys_disintegrin |	JAB72039.1.mp4		putative secreted protein precursor	4E-072	JAB72039.1	100	100	100	JAB72039 1 JAA71035 10 JAB84234	SECRETED PRECURSOR IXODES KDA	Ixodes ricinus
JAA71909.1	Ixric	Ixodes ricinus	Putative ixodes 10 kda peptide protein	137	SIG	24-25	12.515	9.37	9	N	ExpAA=11.67 First60=10.23 PredHel=0 Topology=o	0	JAA71909.1	JAA71909.1	|A:1 A:8 |A:2 A:4 |A:3 A:5 |A:6 A:7 |dSA=4					9	PROAEROLYSIN	3.7	50-7	2e-41	72	10kDa-WC		S		JAA71909.1	50-7	2e-41	72	10kDa-WC		S		VGD_cys_disintegrin |	JAA71909.1.mp4		Putative ixodes 10 kda peptide protein	1E-100	JAA71909.1	100	100	100	JAA71909 1 10 JAA67738 JAA68141	IXODES KDA	Ixodes ricinus
JAA68679.1	Ixric	Ixodes ricinus	Putative ixodes 10 kda peptide protein	114	SIG	24-25	10.068	5.77	7	N	ExpAA=8.11 First60=8.11 PredHel=0 Topology=o	0	JAA68679.1	JAA68679.1	|A:1 A:6 |A:2 A:4 |A:3 A:5 |dSA=3					7	VGRG PROTEIN	4.3	50-7	2e-53	100	10kDa-WC		S		JAA68679.1	50-7	2e-53	100	10kDa-WC		S		VGD_cys_disintegrin |	JAA68679.1.mp4		Putative ixodes 10 kda peptide protein	1E-084	JAA68679.1	100	100	100	JAA68679 1 10 JAA68750 JAR95282	IXODES KDA PROTEINIXODES	Ixodes ricinus
JAA71030.1	Ixric	Ixodes ricinus	Putative ixodes 10 kda peptide protein	114	SIG	22-23	10.462	5.69	7	N	ExpAA=11.36 First60=11.36 PredHel=1 Topology=i5-22o	1	JAA71030.1	JAA71030.1	|A:1 A:6 |A:2 A:4 |A:3 A:5 |dSA=3					7	GLUTAMYL-TRNA REDUCTASE 1	4.3	50-7	1e-56	100	10kDa-WC		S		JAA71030.1	50-7	1e-56	100	10kDa-WC		S		VGD_cys_disintegrin |	JAA71030.1.mp4		Putative ixodes 10 kda peptide protein	2E-083	JAA71030.1	100	100	100	JAA71030 1 10 JAB71840 JAA68679	IXODES KDA SECRETED PRECURSOR	Ixodes ricinus
JAA68750.1	Ixric	Ixodes ricinus	Putative ixodes 10 kda peptide protein	112	SIG	22-23	9.931	4.91	7	N	ExpAA=11.83 First60=11.83 PredHel=1 Topology=i5-22o	1	JAA68750.1	JAA68750.1	|A:1 A:6 |A:2 A:4 |A:3 A:5 |dSA=3					7	GLUTAMYL-TRNA REDUCTASE 1	4.4	50-7	2e-50	95.8	10kDa-WC		S		JAA68750.1	50-7	2e-50	95.8	10kDa-WC		S		VGD_cys_disintegrin |	JAA68750.1.mp4		Putative ixodes 10 kda peptide protein	1E-081	JAA68750.1	100	100	100	JAA68750 1 10 JAA68679 JAA71030	IXODES KDA	Ixodes ricinus
JAB71840.1	Ixric	Ixodes ricinus	putative secreted protein precursor	111	SIG	26-27	9.61	7.71	7	N	ExpAA=16.12 First60=16.11 PredHel=1 Topology=i5-22o	1	JAB71840.1	JAB71840.1	|A:1 A:6 |A:2 A:4 |A:3 A:5 |dSA=3					7	HEME OXYGENASE	4.5	50-7	1e-54	99.2	10kDa-WC		S		JAB71840.1	50-7	1e-54	99.2	10kDa-WC		S		VGD_cys_disintegrin |	JAB71840.1.mp4		putative secreted protein precursor	3E-081	JAB71840.1	100	100	100	JAB71840 1 JAA71030 10 JAA68679	SECRETED PRECURSOR IXODES KDA	Ixodes ricinus
JAR95106.1	Ixric	Ixodes ricinus	putative secreted protein precursor	124	SIG	25-26	11.302	4.61	5	N	ExpAA=31.74 First60=26.81 PredHel=0 Topology=o	0	JAR95106.1	JAR95106.1	|A:1 A:4 |A:2 A:3 |dSA=2					5	LYSM DOMAIN PROTEIN	4.5	35-253	6e-71	65.2	10kDa-WC		S		JAR95106.1	35-253	6e-71	65.2	10kDa-WC		S		VGD_cys_disintegrin |	JAR95106.1.mp4		putative secreted protein precursor	4E-093	JAR95106.1	100	100	100	JAR95106 1 MXU91568 MXU91569	SECRETED PRECURSOR SALIVARY	Ixodes ricinus
JAC92335.1	Ixric	Ixodes ricinus	putative secreted salivary protein	80	SIG	24-25	6.544	9.46	4	N	ExpAA=26.21 First60=26.21 PredHel=0 Topology=o	0	JAC92335.1	JAC92335.1	|dSA=0					4	K(+)-STIMULATED PYROPHOSPHATE-ENERGIZED SODIUM P	4.5	50-7	1e-29	99.2	10kDa-WC		S		JAC92335.1	50-7	1e-29	99.2	10kDa-WC		S		VGD_cys_disintegrin |	JAC92335.1.mp4		putative secreted salivary protein	2E-056	JAC92335.1	100	100	100	JAC92335 1 JAA68141 10 JAA71909	SECRETED SALIVARY IXODES KDA	Ixodes ricinus
JAA71109.1	Ixric	Ixodes ricinus	Putative ixodes 10 kda peptide protein	106	SIG	17-18	10.291	6.14	7	N	ExpAA=0.01 First60=0.01 PredHel=0 Topology=o	0	JAA71109.1	JAA71109.1	|A:1 A:6 |A:2 A:4 |A:3 A:5 |dSA=3					7	VGRG PROTEIN	4.6	50-7	8e-48	94.1	10kDa-WC		S		JAA71109.1	50-7	8e-48	94.1	10kDa-WC		S		VGD_cys_disintegrin |	JAA71109.1.mp4		Putative ixodes 10 kda peptide protein	5E-077	JAA71109.1	100	100	100	JAA71109 1 10 JAA68750 JAA71030	IXODES KDA	Ixodes ricinus
JAC92595.1	Ixric	Ixodes ricinus	putative salivary secreted protein	123	SIG	25-26	11.674	6.09	5	N	ExpAA=6.34 First60=5.00 PredHel=0 Topology=o	0	JAC92595.1	JAC92595.1	|A:1 A:4 |A:2 A:3 |dSA=2					5	MTO2	4.6	35-253	1e-72	65.2	10kDa-WC		S		JAC92595.1	35-253	1e-72	65.2	10kDa-WC		S		VGD_cys_disintegrin |	JAC92595.1.mp4		putative salivary secreted protein	3E-095	JAC92595.1	100	100	100	JAC92595 1 JAR95106 MXU91568	SALIVARY SECRETED PRECURSOR	Ixodes ricinus
JAA71035.1	Ixric	Ixodes ricinus	Putative ixodes 10 kda peptide protein	112	SIG	19-20	10.851	6.35	6	N	ExpAA=15.54 First60=15.54 PredHel=1 Topology=i2-24o	1	JAA71035.1	JAA71035.1	|A:1 A:6 |A:2 A:4 |A:3 A:5 |dSA=3					6	NICKING ENDONUCLEASE N.BSPD6I	4.7	50-234	2e-61	90.2	10kDa-WC		S		JAA71035.1	50-234	2e-61	90.2	10kDa-WC		S		VGD_cys_disintegrin |	JAA71035.1.mp4		Putative ixodes 10 kda peptide protein	2E-082	JAA71035.1	100	100	100	JAA71035 1 10 JAB72039 JAR95388	IXODES KDA SECRETED PRECURSOR SALIVARY	Ixodes ricinus
JAC92379.1	Ixric	Ixodes ricinus	putative secreted salivary gland peptide	113	SIG	19-20	10.662	6.73	7	N	ExpAA=22.41 First60=22.41 PredHel=1 Topology=i2-24o	1	JAC92379.1	JAC92379.1	|A:1 A:6 |A:2 A:4 |A:3 A:5 |dSA=3					7	GLUTAMYL-TRNA REDUCTASE 1	4.8	50-234	2e-50	95.9	10kDa-WC		S		JAC92379.1	50-234	2e-50	95.9	10kDa-WC		S		VGD_cys_disintegrin |	JAC92379.1.mp4		putative secreted salivary gland peptide	9E-087	JAC92379.1	100	100	100	JAC92379 1 JAA66041 10 JAR95340	SECRETED SALIVARY GLAND IXODES KDA	Ixodes ricinus
JAA70920.1	Ixric	Ixodes ricinus	Putative wc protein	117	SIG	22-23	10.899	6.05	8	N	ExpAA=3.25 First60=3.25 PredHel=0 Topology=o	0								8			40-93	5e-74	100	10kDa-WC		S		JAA70920.1	40-93	5e-74	100	10kDa-WC		S		VGD_cys_disintegrin |			Putative wc protein	1E-089	JAA70920.1	100	100	100	JAA70920 1 JAA70927 JAA68390	WC	Ixodes ricinus
JAA66135.1	Ixric	Ixodes ricinus	Putative ixodes 10 kda peptide protein	106	SIG	21-22	9.605	8.22	6	N	ExpAA=0.05 First60=0.04 PredHel=0 Topology=o	0								6			50-1109	8e-60	99.1	10kDa-WC		S		JAA66135.1	50-1109	8e-60	99.1	10kDa-WC		S		MLD_cys_disintegrin |			Putative ixodes 10 kda peptide protein	4E-076	JAA66135.1	100	100	100	JAA66135 1 10 JAA66208 MXU89146	IXODES KDA CONSERVED SECRETED PRECURSOR	Ixodes ricinus
JAA66094.1	Ixric	Ixodes ricinus	Putative ixodes 10 kda peptide protein	110	SIG	17-18	10.68	7.77	7	N	ExpAA=0.12 First60=0.12 PredHel=0 Topology=o	0	JAA66094.1	JAA66094.1	|A:1 A:6 |A:2 A:4 |A:3 A:5 |dSA=3					7	DNA-DIRECTED RNA POLYMERASE SUBUNIT BETA	4.4	50-7	3e-48	94.1	10kDa-WC		S		JAA66094.1	50-7	3e-48	94.1	10kDa-WC		S		KGD_cys_disintegrin |	JAA66094.1.mp4		Putative ixodes 10 kda peptide protein	1E-081	JAA66094.1	100	100	100	JAA66094 1 10 JAA66064 JAB82914	IXODES KDA SECRETED PRECURSOR	Ixodes ricinus
JAA72039.1	Ixric	Ixodes ricinus	Putative ixodes 10 kda peptide protein	103	SIG	19-20	9.491	4.54	6	N	ExpAA=0.46 First60=0.46 PredHel=0 Topology=o	0	JAA72039.1	JAA72039.1	|A:1 A:6 |A:2 A:4 |A:3 A:5 |dSA=3					6	GLUTAMYL-TRNA REDUCTASE 1	4.5	50-7	2e-48	89	10kDa-WC		S		JAA72039.1	50-7	2e-48	89	10kDa-WC		S		KGD_cys_disintegrin |	JAA72039.1.mp4		Putative ixodes 10 kda peptide protein	1E-073	JAA72039.1	100	100	100	JAA72039 1 10 JAB82914 JAA71980	IXODES KDA SECRETED PRECURSOR	Ixodes ricinus
JAA71980.1	Ixric	Ixodes ricinus	Putative ixodes 10 kda peptide protein	117	SIG	18-19	10.99	4.85	8	N	ExpAA=5.36 First60=5.36 PredHel=0 Topology=o	0	JAA71980.1	JAA71980.1	|A:1 A:7 |A:2 A:5 |A:4 A:6 |dSA=3					8	DNA-DIRECTED RNA POLYMERASE SUBUNIT BETA	4.6	50-7	1e-52	100	10kDa-WC		S		JAA71980.1	50-7	1e-52	100	10kDa-WC		S		KGD_cys_disintegrin |	JAA71980.1.mp4		Putative ixodes 10 kda peptide protein	4E-086	JAA71980.1	100	100	100	JAA71980 1 10 JAB82914 JAA72039	IXODES KDA SECRETED PRECURSOR	Ixodes ricinus
JAA72030.1	Ixric	Ixodes ricinus	Putative ixodes 10 kda peptide protein	105	SIG	19-20	9.653	5.3	6	N	ExpAA=0.08 First60=0.08 PredHel=0 Topology=o	0	JAA72030.1	JAA72030.1	|A:1 A:6 |A:2 A:4 |A:3 A:5 |dSA=3					6	DNA-DIRECTED RNA POLYMERASE SUBUNIT BETA	4.7	50-7	4e-49	91.5	10kDa-WC		S		JAA72030.1	50-7	4e-49	91.5	10kDa-WC		S		KGD_cys_disintegrin |	JAA72030.1.mp4		Putative ixodes 10 kda peptide protein	7E-076	JAA72030.1	100	100	100	JAA72030 1 10 JAA72013 JAB82914	IXODES KDA SECRETED PRECURSOR	Ixodes ricinus
JAA71013.1	Ixric	Ixodes ricinus	Putative ixodes 10 kda peptide protein	109	SIG	20-21	9.93	4.68	6	N	ExpAA=8.16 First60=8.16 PredHel=0 Topology=o	0	JAA71013.1	JAA71013.1	|A:1 A:6 |A:2 A:4 |A:3 A:5 |B:1 B:6 |B:2 B:4 |B:3 B:5 |dSA=3|dSB=3|dSC= 0					6	HEME OXYGENASE	4.9	50-7	4e-55	94.1	10kDa-WC		S		JAA71013.1	50-7	4e-55	94.1	10kDa-WC		S		KGD_cys_disintegrin |	JAA71013.1.mp4		Putative ixodes 10 kda peptide protein	1E-080	JAA71013.1	100	100	100	JAA71013 1 10 JAA71005 JAB70293	IXODES KDA SECRETED PRECURSOR	Ixodes ricinus
JAA66064.1	Ixric	Ixodes ricinus	Putative ixodes 10 kda peptide protein	110	SIG	19-20	10.207	6.32	7	N	ExpAA=0.24 First60=0.24 PredHel=0 Topology=o	0	JAA66064.1	JAA66064.1	|A:1 A:6 |A:2 A:4 |A:3 A:5 |dSA=3					7	DNA-DIRECTED RNA POLYMERASE SUBUNIT BETA	4.9	50-7	1e-51	95.8	10kDa-WC		S		JAA66064.1	50-7	1e-51	95.8	10kDa-WC		S		KGD_cys_disintegrin |	JAA66064.1.mp4		Putative ixodes 10 kda peptide protein	1E-082	JAA66064.1	100	100	100	JAA66064 1 10 JAB82914 JAA72039	IXODES KDA SECRETED PRECURSOR	Ixodes ricinus
JAA68169.1	Ixric	Ixodes ricinus	Putative ixodes 10 kda peptide protein	135	SIG	19-20	13.46	5.91	7	N	ExpAA=21.45 First60=21.45 PredHel=1 Topology=i2-24o	1	JAA68169.1	JAA68169.1	|A:1 A:6 |A:2 A:4 |A:3 A:5 |dSA=3					7	GLUTAMYL-TRNA REDUCTASE 1	4.5	50-234	1e-64	110.7	10kDa-WC		S		JAA68169.1	50-234	1e-64	110.7	10kDa-WC		S		ECD_cys_disintegrin |			Putative ixodes 10 kda peptide protein	1E-101	JAA68169.1	100	100	100	JAA68169 1 10 MXU92575 JAA73754	IXODES KDA SALIVARY SECRETED	Ixodes ricinus
JAA70949.1	Ixric	Ixodes ricinus	Putative ixodes 10 kda peptide protein	117	SIG	18-19	11.267	8.2	7	N	ExpAA=14.23 First60=14.23 PredHel=0 Topology=o	0								7			50-7	6e-56	101.7	10kDa-WC		S		JAA70949.1	50-7	6e-56	101.7	10kDa-WC		S		ECD_cys_disintegrin |			Putative ixodes 10 kda peptide protein	1E-085	JAA70949.1	100	100	100	JAA70949 1 10 JAC92322 JAA70867	IXODES KDA SECRETED SALIVARY WC	Ixodes ricinus
JAB69329.1	Ixric	Ixodes ricinus	putative secreted protein precursor	114	SIG	24-25	9.954	8.49	7	N	ExpAA=17.60 First60=17.60 PredHel=1 Topology=i5-22o	1								7			50-7	2e-52	99.2	10kDa-WC		S		JAB69329.1	50-7	2e-52	99.2	10kDa-WC		S		ECD_cys_disintegrin |			putative secreted protein precursor	3E-085	JAB69329.1	100	100	100	JAB69329 1 JAA68563 10 JAB70584	SECRETED PRECURSOR IXODES KDA	Ixodes ricinus
JAC92322.1	Ixric	Ixodes ricinus	putative secreted salivary wc peptide	147	SIG	18-19	14.559	9	7	N	ExpAA=13.88 First60=13.88 PredHel=0 Topology=o	0								7			50-7	8e-52	103.4	10kDa-WC		S		JAC92322.1	50-7	8e-52	103.4	10kDa-WC		S		ECD_cys_disintegrin |			putative secreted salivary wc peptide	1E-108	JAC92322.1	100	100	100	JAC92322 1 JAA70949 10 MXU84822	SECRETED SALIVARY WC IXODES KDA CONSERVED PRECURSOR	Ixodes ricinus
AAY66559.1	Ixsca	Ixodes scapularis	putative secreted salivary protein	125	SIG	22-23	11.346	5.02		N	ExpAA=4.82 First60=4.82 PredHel=0 Topology=o	0	AAY66559.1	AAY66559.1	|A:1 A:8 |A:2 A:4 |A:3 A:5 |A:6 A:7 |dSA=4						BLO T 19	3.3	40-93	5e-61	83.7	10kDa-WC		S		AAY66559.1	40-93	5e-61	83.7	10kDa-WC		S					Putative wc protein	8E-068	JAA68390.1	85	92	82	JAA68390 1 JAA72258 JAA68432	WC	Ixodes ricinus
AAY66590.1	Ixsca	Ixodes scapularis	putative secreted protein	134	SIG	22-23	12.479	5.19	8	N	ExpAA=8.00 First60=8.00 PredHel=0 Topology=o	0	AAY66590.1	AAY66590.1	|A:1 A:8 |A:2 A:4 |A:3 A:5 |A:6 A:7 |dSA=4					8	ACETYLORNITHINE AMINOTRANSFERASE	3.4	40-93	1e-74	100.8	10kDa-WC		S		AAY66590.1	40-93	1e-74	100.8	10kDa-WC		S					Putative wc protein	2E-074	JAA72258.1	78	89	99	JAA72258 1 JAA68390 JAA70838	WC	Ixodes ricinus
JAB71644.1	Ixric	Ixodes ricinus	putative secreted protein precursor	135	SIG	24-25	12.124	5.38	6	N	ExpAA=14.75 First60=14.75 PredHel=0 Topology=o	0	JAB71644.1	JAB71644.1	|A:1 A:6 |A:2 A:4 |A:3 A:5 |dSA=3					6	UNCHARACTERIZED PROTEIN	3.6	60-5	7e-55	91.7	10kDa-WC		S		JAB71644.1	60-5	7e-55	91.7	10kDa-WC		S					putative secreted protein precursor	7E-099	JAB71644.1	100	100	100	JAB71644 1 JAA68449 10 JAA72453	SECRETED PRECURSOR IXODES KDA	Ixodes ricinus
JAR89600.1	Ixric	Ixodes ricinus	putative secreted protein precursor	187	SIG	25-26	17.99	8.47	7	N	ExpAA=1.53 First60=1.47 PredHel=0 Topology=o	0	JAR89600.1	JAR89600.1	|A:1 A:4 |A:2 A:3 |A:5 A:6 |dSA=3					7	LYSM DOMAIN PROTEIN	3.8	35-253	5e-130	100	10kDa-WC		S		JAR89600.1	35-253	5e-130	100	10kDa-WC		S					putative secreted protein precursor	1E-141	JAR89600.1	100	100	100	JAR89600 1 MXU91820 JAA70737 10	SECRETED PRECURSOR SALIVARY IXODES KDA	Ixodes ricinus
JAA69033.1	Ixric	Ixodes ricinus	Putative ixodes 10 kda peptide protein	101	SIG	23-24	8.424	6.32		N	ExpAA=14.39 First60=14.39 PredHel=0 Topology=o	0	JAA69033.1	JAA69033.1	|A:1 A:6 |A:2 A:4 |A:3 A:5 |dSA=3						ADENYLATE CYCLASE 9	4.6	55-19	6e-30	71.2	10kDa-WC		S		JAA69033.1	55-19	6e-30	71.2	10kDa-WC		S					Putative ixodes 10 kda peptide protein	6E-056	JAA69033.1	100	100	77	JAA69033 1 10 JAB70175 JAB82543	IXODES KDA UNKNOWN PRODUCT SECRETED PRECURSOR	Ixodes ricinus
JAR95218.1	Ixric	Ixodes ricinus	putative secreted salivary gland peptide	117	SIG	20-21	10.641	5.42		N	ExpAA=9.76 First60=9.76 PredHel=0 Topology=o	0	JAR95218.1	JAR95218.1	|A:1 A:6 |A:2 A:4 |A:3 A:5 |dSA=3						MCCA	4.6	50-7	6e-40	83.1	10kDa-WC		S		JAR95218.1	50-7	6e-40	83.1	10kDa-WC		S					putative secreted salivary gland peptide	6E-071	JAR95218.1	100	100	83	JAR95218 1 JAB75693 JAA71038 10	SECRETED SALIVARY GLAND PRECURSOR IXODES KDA	Ixodes ricinus
JAA68595.1	Ixric	Ixodes ricinus	Putative ixodes 10 kda peptide protein	117	SIG	19-20	11.076	8.89	9	N	ExpAA=0.11 First60=0.11 PredHel=0 Topology=o	0	JAA68595.1	JAA68595.1	|A:1 A:6 |A:2 A:4 |A:3 A:5 |A:8 A:9 |dSA=4					9	METASTASIS SUPPRESSOR PROTEIN 1	4.9	50-180	2e-52	101.7	10kDa-WC		S		JAA68595.1	50-180	2e-52	101.7	10kDa-WC		S					Putative ixodes 10 kda peptide protein	1E-089	JAA68595.1	100	100	100	JAA68595 1 10 JAB75152 JAA68763	IXODES KDA SECRETED PRECURSOR	Ixodes ricinus
JAA70862.1	Ixric	Ixodes ricinus	Putative ixodes 10 kda peptide protein	124	SIG	24-25	11.488	6.96	7	N	ExpAA=18.48 First60=18.48 PredHel=1 Topology=i5-24o	1	JAA70862.1	JAA70862.1	|A:1 A:6 |A:2 A:4 |A:3 A:5 |dSA=3					7	GLUTAMYL-TRNA REDUCTASE 1	4.9	55-326	1e-65	99.2	10kDa-WC		S		JAA70862.1	55-326	1e-65	99.2	10kDa-WC		S					Putative ixodes 10 kda peptide protein	5E-092	JAA70862.1	100	100	100	JAA70862 1 10 JAB70050 JAA70842	IXODES KDA UNKNOWN PRODUCT	Ixodes ricinus
JAB72250.1	Ixric	Ixodes ricinus	putative secreted protein precursor	127	SIG	19-20	12.326	9.16	7	N	ExpAA=19.55 First60=19.55 PredHel=1 Topology=o4-26i	1	JAB72250.1	JAB72250.1	|A:1 A:6 |A:2 A:4 |A:3 A:5 |dSA=3					7	METABOTROPIC GLUTAMATE RECEPTOR 2	4.9	55-119	1e-53	87.6	10kDa-WC		S		JAB72250.1	55-119	1e-53	87.6	10kDa-WC		S					putative secreted protein precursor	4E-094	JAB72250.1	100	100	100	JAB72250 1 JAA68716 10 JAA65845	SECRETED PRECURSOR IXODES KDA	Ixodes ricinus
JAA65655.1	Ixric	Ixodes ricinus	Putative ixodes 10 kda peptide protein	143	SIG	14-15	14.722	5.34	7	N	ExpAA=0.00 First60=0.00 PredHel=0 Topology=o	0	JAA65655.1	JAA65655.1	|A:1 A:6 |A:2 A:4 |A:3 A:5 |dSA=3					7	LYSM DOMAIN PROTEIN	5	45-63	3e-57	100	10kDa-WC		S		JAA65655.1	45-63	3e-57	100	10kDa-WC		S					Putative ixodes 10 kda peptide protein	1E-108	JAA65655.1	100	100	100	JAA65655 1 10 JAR90428 JAA73595	IXODES KDA SECRETED PRECURSOR	Ixodes ricinus
JAA66125.1	Ixric	Ixodes ricinus	Putative ixodes 10 kda peptide protein	106	SIG	20-21	9.568	8.24	6	N	ExpAA=0.03 First60=0.03 PredHel=0 Topology=o	0	JAA66125.1	JAA66125.1	|A:1 A:6 |A:2 A:4 |A:3 A:5 |dSA=3					6	NICKING ENDONUCLEASE N.BSPD6I	5.5	50-1109	4e-60	100	10kDa-WC		S		JAA66125.1	50-1109	4e-60	100	10kDa-WC		S					Putative ixodes 10 kda peptide protein	3E-074	JAA66125.1	100	100	100	JAA66125 1 10 MXU89146 JAA72034	IXODES KDA CONSERVED SECRETED PRECURSOR	Ixodes ricinus
JAA70806.1	Ixric	Ixodes ricinus	Putative ixodes 10 kda peptide protein	125	SIG	25-26	11.198	8.72	7	N	ExpAA=0.35 First60=0.35 PredHel=0 Topology=o	0	JAA70806.1	JAA70806.1	|A:1 A:6 |A:2 A:4 |A:3 A:5 |dSA=3					7	NICKING ENDONUCLEASE N.BSPD6I	5.5	50-437	1e-70	100	10kDa-WC		S		JAA70806.1	50-437	1e-70	100	10kDa-WC		S					Putative ixodes 10 kda peptide protein	6E-091	JAA70806.1	100	100	100	JAA70806 1 10 MXU92884 MXU91727	IXODES KDA CONSERVED SECRETED PRECURSOR SALIVARY	Ixodes ricinus
JAB69618.1	Ixric	Ixodes ricinus	putative secreted protein precursor	122	SIG	23-24	10.619	4.76		N	ExpAA=19.68 First60=19.68 PredHel=1 Topology=i7-29o	1	JAB69618.1	JAB69618.1	|A:1 A:6 |A:2 A:4 |A:3 A:5 |dSA=3						NICKING ENDONUCLEASE N.BSPD6I	5.7	60-5	1e-48	81.8	10kDa-WC		S		JAB69618.1	60-5	1e-48	81.8	10kDa-WC		S					putative secreted protein precursor	1E-075	JAB69618.1	100	100	81	JAB69618 1 JAA71991 10 JAB83803	SECRETED PRECURSOR IXODES KDA	Ixodes ricinus
JAB71658.1	Ixric	Ixodes ricinus	putative secreted protein precursor	129	SIG	18-19	12.504	5.9	7	N	ExpAA=0.42 First60=0.42 PredHel=0 Topology=o	0	JAB71658.1	JAB71658.1	|A:2 A:4 |A:3 A:5 |dSA=2					7	No matches		55-19	2e-46	78.8	10kDa-WC		S		JAB71658.1	55-19	2e-46	78.8	10kDa-WC		S					putative secreted protein precursor	4E-095	JAB71658.1	100	100	100	JAB71658 1 JAA71178 10 JAA69112	SECRETED PRECURSOR IXODES KDA	Ixodes ricinus
AAM93657.1	Ixsca	Ixodes scapularis	putative 6.4 kDa secreted protein	75	SIG	17-18	6.474	4.77	4	N	ExpAA=20.28 First60=20.28 PredHel=1 Topology=i5-27o	1								4			55-19	4e-33	69.2	10kDa-WC		S		AAM93657.1	55-19	4e-33	69.2	10kDa-WC		S					Putative ixodes 10 kda peptide protein	6E-030	JAA68973.1	68	84	68	JAA68973 1 10 JAA71188 JAB69224	IXODES KDA SECRETED PRECURSOR	Ixodes ricinus
AAM93662.1	Ixsca	Ixodes scapularis	putative 10.2 kDa secreted protein	115	SIG	19-20	10.182	6.07	8	N	ExpAA=1.86 First60=1.86 PredHel=0 Topology=o	0								8			60-5	5e-62	95	10kDa-WC		S		AAM93662.1	60-5	5e-62	95	10kDa-WC		S					Putative ixodes 10 kda peptide protein	1E-057	JAA65950.1	69	78	99	JAA65950 1 10 JAB78300 JAA68622	IXODES KDA SECRETED PRECURSOR	Ixodes ricinus
AAV80771.1	Ixsca	Ixodes scapularis	putative secreted salivary gland peptide	104	SIG	18-19	9.631	4.79	6	N	ExpAA=1.22 First60=1.21 PredHel=0 Topology=o	0								6			55-19	2e-48	100	10kDa-WC		S		AAV80771.1	55-19	2e-48	100	10kDa-WC		S					putative secreted salivary gland peptide	2E-043	JAC92370.1	65	81	99	JAC92370 1 JAB71102 JAA69112 10	SECRETED SALIVARY GLAND PRECURSOR IXODES KDA	Ixodes ricinus
AAV80780.1	Ixsca	Ixodes scapularis	putative secreted salivary gland peptide	119	SIG	23-24	10.814	5.84	7	N	ExpAA=15.13 First60=15.13 PredHel=0 Topology=o	0								7			55-119	3e-52	100	10kDa-WC		S		AAV80780.1	55-119	3e-52	100	10kDa-WC		S					putative secreted protein precursor, partial	4E-043	JAB74382.1	55	70	100	JAB74382 1 JAA68458 10 JAB69179	SECRETED PRECURSOR IXODES KDA	Ixodes ricinus
AAV80786.1	Ixsca	Ixodes scapularis	putative secreted salivary gland peptide	122	SIG	26-27	10.936	8.64	8	N	ExpAA=20.89 First60=20.89 PredHel=1 Topology=i7-29o	1								8			50-7	5e-51	100.8	10kDa-WC		S		AAV80786.1	50-7	5e-51	100.8	10kDa-WC		S					putative secreted protein precursor	7E-065	JAB70340.1	72	86	99	JAB70340 1 MXU90821 JAB78292	SECRETED PRECURSOR CONSERVED	Ixodes ricinus
AAY66492.1	Ixsca	Ixodes scapularis	putative salivary secreted protein	115	SIG	19-20	10.663	4.61	8	N	ExpAA=7.04 First60=7.04 PredHel=0 Topology=o	0								8			60-5	1e-59	95	10kDa-WC		S		AAY66492.1	60-5	1e-59	95	10kDa-WC		S					Putative ixodes 10 kda peptide protein	4E-060	JAA71990.1	71	85	100	JAA71990 1 10 JAA68620 JAB71964	IXODES KDA SECRETED PRECURSOR	Ixodes ricinus
AAY66498.1	Ixsca	Ixodes scapularis	putative secreted salivary WC peptide	117	SIG	26-27	10.382	8.56	7	N	ExpAA=19.42 First60=19.38 PredHel=1 Topology=i5-22o	1								7			50-7	2e-52	100.8	10kDa-WC		S		AAY66498.1	50-7	2e-52	100.8	10kDa-WC		S					putative unknown product	7E-042	JAB70050.1	55	67	97	JAB70050 1 JAA70842 10 JAA68518	UNKNOWN PRODUCT IXODES KDA	Ixodes ricinus
AAY66515.1	Ixsca	Ixodes scapularis	putative secreted WC salivary protein	121	SIG	24-25	10.811	5.22	9	N	ExpAA=20.85 First60=20.85 PredHel=1 Topology=o10-32i	1								9			60-5	2e-68	100	10kDa-WC		S		AAY66515.1	60-5	2e-68	100	10kDa-WC		S					Putative ixodes 10 kda peptide protein	5E-060	JAA68291.1	76	83	88	JAA68291 1 10 JAB72927 JAA68792	IXODES KDA SECRETED PRECURSOR	Ixodes ricinus
AAY66516.1	Ixsca	Ixodes scapularis	putative secreted salivary protein	107	SIG	19-20	9.99	8.53	7	N	ExpAA=18.94 First60=18.94 PredHel=1 Topology=i2-24o	1								7			50-7	2e-36	91.5	10kDa-WC		S		AAY66516.1	50-7	2e-36	91.5	10kDa-WC		S					Putative ixodes 10 kda peptide protein	9E-041	JAA71987.1	55	71	92	JAA71987 1 10 JAR94733 JAB70340	IXODES KDA SECRETED SALIVARY GLAND PRECURSOR	Ixodes ricinus
AAY66520.1	Ixsca	Ixodes scapularis	putative secreted WC salivary gland protein	118	SIG	25-26	10.666	8.7	7	N	ExpAA=11.34 First60=11.34 PredHel=0 Topology=o	0								7			55-119	2e-49	101.8	10kDa-WC		S		AAY66520.1	55-119	2e-49	101.8	10kDa-WC		S					putative secreted protein precursor	5E-055	JAB73353.1	67	74	100	JAB73353 1 JAB68741 JAB74382	SECRETED PRECURSOR	Ixodes ricinus
AAY66524.1	Ixsca	Ixodes scapularis	putative secreted WC salivary protein	113	SIG	18-19	10.626	6.74	7	N	ExpAA=15.95 First60=15.95 PredHel=0 Topology=o	0								7			55-119	2e-52	90.3	10kDa-WC		S		AAY66524.1	55-119	2e-52	90.3	10kDa-WC		S					Putative ixodes 10 kda peptide protein	2E-063	JAA72270.1	79	84	100	JAA72270 1 10 JAA72269 JAA68716	IXODES KDA	Ixodes ricinus
AAY66532.1	Ixsca	Ixodes scapularis	putative 10.2 kDa secreted WC protein	115	SIG	19-20	10.275	4.72	8	N	ExpAA=3.01 First60=3.01 PredHel=0 Topology=o	0								8			60-5	5e-63	95	10kDa-WC		S		AAY66532.1	60-5	5e-63	95	10kDa-WC		S					Putative ixodes 10 kda peptide protein	4E-059	JAA68622.1	71	84	97	JAA68622 1 10 JAB78300 JAA65950	IXODES KDA SECRETED PRECURSOR	Ixodes ricinus
AAY66533.1	Ixsca	Ixodes scapularis	10.2 kDa salivary secreted WC protein	115	SIG	17-18	10.628	4.91	8	N	ExpAA=0.54 First60=0.54 PredHel=0 Topology=o	0								8			60-5	4e-60	95	10kDa-WC		S		AAY66533.1	60-5	4e-60	95	10kDa-WC		S					putative secreted protein precursor	3E-053	JAB78300.1	66	80	100	JAB78300 1 JAA65950 10 JAA68622	SECRETED PRECURSOR IXODES KDA	Ixodes ricinus
AAY66549.1	Ixsca	Ixodes scapularis	putative secreted salivary protein	60	SIG	19-20	4.536	6.73	2	N	ExpAA=18.57 First60=18.57 PredHel=1 Topology=i2-24o	1								2			50-7	3e-22	46.6	10kDa-WC		S		AAY66549.1	50-7	3e-22	46.6	10kDa-WC		S					putative conserved secreted protein precursor	4E-023	MXU90821.1	83	89	41	MXU90821 1 JAB70340 JAA71989 10	CONSERVED SECRETED PRECURSOR IXODES KDA	Ixodes ricinus
AAY66554.1	Ixsca	Ixodes scapularis	putative secreted salivary protein	115	SIG	19-20	10.804	8.78	8	N	ExpAA=14.83 First60=14.83 PredHel=0 Topology=o	0								8			50-7	2e-31	84.7	10kDa-WC		S		AAY66554.1	50-7	2e-31	84.7	10kDa-WC		S					putative conserved secreted protein precursor	5E-068	MXU90821.1	82	89	94	MXU90821 1 JAB70340 JAB78292	CONSERVED SECRETED PRECURSOR	Ixodes ricinus
AAY66579.1	Ixsca	Ixodes scapularis	putative secreted salivary protein	100	SIG	18-19	8.981	5.3	6	N	ExpAA=0.40 First60=0.40 PredHel=0 Topology=o	0								6			55-19	9e-39	86.5	10kDa-WC		S		AAY66579.1	55-19	9e-39	86.5	10kDa-WC		S					Putative ixodes 10 kda peptide protein	3E-042	JAA71179.1	65	77	100	JAA71179 1 10 JAB71387 JAA69112	IXODES KDA SECRETED PRECURSOR	Ixodes ricinus
AAY66596.1	Ixsca	Ixodes scapularis	putative secreted protein	83	SIG	22-23	6.994	4.81	5	N	ExpAA=12.28 First60=12.28 PredHel=0 Topology=o	0								5			40-93	2e-46	100	10kDa-WC		S		AAY66596.1	40-93	2e-46	100	10kDa-WC		S					Putative wc protein	1E-042	JAA70927.1	60	63	100	JAA70927 1 JAA68390 JAA70920	WC	Ixodes ricinus
AAY66597.1	Ixsca	Ixodes scapularis	putative secreted protein	88	SIG	22-23	7.409	6.76	2	N	ExpAA=9.04 First60=9.00 PredHel=0 Topology=o	0								2			40-93	2e-30	41.5	10kDa-WC		S		AAY66597.1	40-93	2e-30	41.5	10kDa-WC		S					putative secreted protein precursor	4E-026	JAB71517.1	84	92	58	JAB71517 1 JAA70927 JAA68390	SECRETED PRECURSOR WC	Ixodes ricinus
AAY66613.1	Ixsca	Ixodes scapularis	putative secreted protein	107	SIG	19-20	9.921	9.14	7	N	ExpAA=2.65 First60=2.65 PredHel=0 Topology=o	0								7			50-7	2e-36	88.1	10kDa-WC		S		AAY66613.1	50-7	2e-36	88.1	10kDa-WC		S					Putative ixodes 10 kda peptide protein	3E-036	JAA71987.1	54	65	92	JAA71987 1 10 JAR94733 JAB70340	IXODES KDA SECRETED SALIVARY GLAND PRECURSOR	Ixodes ricinus
AAY66624.1	Ixsca	Ixodes scapularis	putative secreted protein	113	SIG	18-19	10.646	6.74	7	N	ExpAA=16.28 First60=16.28 PredHel=0 Topology=o	0								7			55-119	5e-58	89.4	10kDa-WC		S		AAY66624.1	55-119	5e-58	89.4	10kDa-WC		S					putative secreted protein precursor	2E-071	JAB68860.1	85	92	100	JAB68860 1 JAA65845 10 JAA68716	SECRETED PRECURSOR IXODES KDA	Ixodes ricinus
AAY66683.1	Ixsca	Ixodes scapularis	putative secreted salivary protein	121	SIG	24-25	10.819	6.31	9	N	ExpAA=19.37 First60=19.37 PredHel=1 Topology=o10-32i	1								9			60-5	1e-68	100	10kDa-WC		S		AAY66683.1	60-5	1e-68	100	10kDa-WC		S					Putative ixodes 10 kda peptide protein	3E-062	JAA68291.1	78	84	88	JAA68291 1 10 JAA68792 JAB72927	IXODES KDA SECRETED PRECURSOR	Ixodes ricinus
AAY66693.1	Ixsca	Ixodes scapularis	putative salivary secreted protein	150	SIG	19-20	15.145	6.52	7	N	ExpAA=0.09 First60=0.08 PredHel=0 Topology=o	0								7			35-253	8e-44	50.3	10kDa-WC		S		AAY66693.1	35-253	8e-44	50.3	10kDa-WC		S					putative salivary secreted protein	1E-060	MXU93673.1	56	73	99	MXU93673 1 MXU93672 JAR90433	SALIVARY SECRETED	Ixodes ricinus
AAY66726.1	Ixsca	Ixodes scapularis	putative secreted salivary protein	121	SIG	23-24	11.083	5.23	8	N	ExpAA=19.49 First60=19.49 PredHel=1 Topology=o10-32i	1								8			60-5	1e-68	100	10kDa-WC		S		AAY66726.1	60-5	1e-68	100	10kDa-WC		S					Putative ixodes 10 kda peptide protein	5E-070	JAA68486.1	77	88	100	JAA68486 1 10 JAB72526 JAA68635	IXODES KDA SECRETED PRECURSOR	Ixodes ricinus
AAY66760.1	Ixsca	Ixodes scapularis	putative salivary protein	115	SIG	19-20	10.618	5.03	8	N	ExpAA=2.27 First60=2.27 PredHel=0 Topology=o	0								8			60-5	2e-62	95	10kDa-WC		S		AAY66760.1	60-5	2e-62	95	10kDa-WC		S					Putative ixodes 10 kda peptide protein	7E-063	JAA71990.1	73	85	100	JAA71990 1 10 JAA68620 JAA68619	IXODES KDA	Ixodes ricinus
AAY66771.1	Ixsca	Ixodes scapularis	putative salivary protein	115	SIG	19-20	10.506	5.06	8	N	ExpAA=1.39 First60=1.39 PredHel=0 Topology=o	0								8			60-5	1e-65	95	10kDa-WC		S		AAY66771.1	60-5	1e-65	95	10kDa-WC		S					putative salivary secreted protein	1E-064	MXU91109.1	79	86	96	MXU91109 1 JAA68638 10 JAA68676	SALIVARY SECRETED IXODES KDA	Ixodes ricinus
JAA65312.1	Ixric	Ixodes ricinus	Putative ixodes 10 kda peptide protein	101	SIG	18-19	9.338	4.96	6	N	ExpAA=0.39 First60=0.39 PredHel=0 Topology=o	0								6			55-19	7e-47	98.1	10kDa-WC		S		JAA65312.1	55-19	7e-47	98.1	10kDa-WC		S					Putative ixodes 10 kda peptide protein	3E-072	JAA65312.1	100	100	100	JAA65312 1 10 JAA69083 JAA69007	IXODES KDA	Ixodes ricinus
JAA65726.1	Ixric	Ixodes ricinus	Putative ixodes 10 kda peptide protein	131	SIG	18-19	13.208	7.79	7	N	ExpAA=0.03 First60=0.03 PredHel=0 Topology=o	0								7			45-63	8e-67	97.1	10kDa-WC		S		JAA65726.1	45-63	8e-67	97.1	10kDa-WC		S					Putative ixodes 10 kda peptide protein	1E-101	JAA65726.1	100	100	100	JAA65726 1 10 MXU92244 JAA68242	IXODES KDA SALIVARY SECRETED	Ixodes ricinus
JAA65730.1	Ixric	Ixodes ricinus	Putative ixodes 10 kda peptide protein	133	SIG	20-21	13.066	8.14	7	N	ExpAA=0.00 First60=0.00 PredHel=0 Topology=o	0								7			45-63	6e-64	97.1	10kDa-WC		S		JAA65730.1	45-63	6e-64	97.1	10kDa-WC		S					Putative ixodes 10 kda peptide protein	1E-101	JAA65730.1	100	100	100	JAA65730 1 10 MXU92439 JAB76408	IXODES KDA SALIVARY SECRETED PRECURSOR	Ixodes ricinus
JAA65732.1	Ixric	Ixodes ricinus	Putative ixodes 10 kda peptide protein	133	SIG	26-27	11.917	8.67	8	N	ExpAA=32.99 First60=19.65 PredHel=1 Topology=i7-24o	1								8			50-7	1e-39	95.8	10kDa-WC		S		JAA65732.1	50-7	1e-39	95.8	10kDa-WC		S					Putative ixodes 10 kda peptide protein	1E-099	JAA65732.1	100	100	100	JAA65732 1 10 JAA71987 JAR94733	IXODES KDA SECRETED SALIVARY GLAND	Ixodes ricinus
JAA65757.1	Ixric	Ixodes ricinus	Putative ixodes 10 kda peptide protein	129	SIG	18-19	13.144	10.21	5	N	ExpAA=1.11 First60=1.11 PredHel=0 Topology=o	0								5			55-19	4e-45	77.9	10kDa-WC		S		JAA65757.1	55-19	4e-45	77.9	10kDa-WC		S					Putative ixodes 10 kda peptide protein	2E-094	JAA65757.1	100	100	100	JAA65757 1 10 JAB71515 JAA66187	IXODES KDA SECRETED PRECURSOR	Ixodes ricinus
JAA65836.1	Ixric	Ixodes ricinus	Putative ixodes 10 kda peptide protein	122	SIG	23-24	11.044	8.53	7	N	ExpAA=10.63 First60=10.63 PredHel=0 Topology=o	0								7			60-5	3e-69	100.8	10kDa-WC		S		JAA65836.1	60-5	3e-69	100.8	10kDa-WC		S					Putative ixodes 10 kda peptide protein	6E-092	JAA65836.1	100	100	100	JAA65836 1 10 JAA68455 JAB69618	IXODES KDA SECRETED PRECURSOR	Ixodes ricinus
JAA65840.1	Ixric	Ixodes ricinus	Putative ixodes 10 kda peptide protein	122	SIG	24-25	11.048	7.71	7	N	ExpAA=21.25 First60=21.25 PredHel=1 Topology=i7-29o	1								7			60-5	2e-55	100.8	10kDa-WC		S		JAA65840.1	60-5	2e-55	100.8	10kDa-WC		S					Putative ixodes 10 kda peptide protein	7E-091	JAA65840.1	100	100	100	JAA65840 1 10 JAB78885 JAB80816	IXODES KDA SECRETED PRECURSOR UNKNOWN PRODUCT	Ixodes ricinus
JAA65845.1	Ixric	Ixodes ricinus	Putative ixodes 10 kda peptide protein	123	SIG	18-19	11.835	8.12	9	N	ExpAA=8.78 First60=8.78 PredHel=0 Topology=o	0								9			55-119	7e-50	88.5	10kDa-WC		S		JAA65845.1	55-119	7e-50	88.5	10kDa-WC		S					Putative ixodes 10 kda peptide protein	4E-093	JAA65845.1	100	100	100	JAA65845 1 10 JAB68860 JAB72250	IXODES KDA SECRETED PRECURSOR	Ixodes ricinus
JAA65847.1	Ixric	Ixodes ricinus	Putative ixodes 10 kda peptide protein	121	SIG	25-26	10.833	5.47	8	N	ExpAA=18.68 First60=18.68 PredHel=1 Topology=i7-29o	1								8			60-5	4e-64	100	10kDa-WC		S		JAA65847.1	60-5	4e-64	100	10kDa-WC		S					Putative ixodes 10 kda peptide protein	4E-090	JAA65847.1	100	100	100	JAA65847 1 10 JAA70856 JAA71960	IXODES KDA	Ixodes ricinus
JAA65882.1	Ixric	Ixodes ricinus	Putative ixodes 10 kda peptide protein	118	SIG	25-26	10.516	8.31	5	N	ExpAA=15.99 First60=15.99 PredHel=1 Topology=i9-31o	1								5			50-7	4e-55	102.5	10kDa-WC		S		JAA65882.1	50-7	4e-55	102.5	10kDa-WC		S					Putative ixodes 10 kda peptide protein	4E-086	JAA65882.1	100	100	100	JAA65882 1 10 MXU90822 JAB70337	IXODES KDA CONSERVED SECRETED PRECURSOR	Ixodes ricinus
JAA65891.1	Ixric	Ixodes ricinus	Putative ixodes 10 kda peptide protein	119	SIG	26-27	10.655	8.72	7	N	ExpAA=19.91 First60=19.91 PredHel=1 Topology=i5-24o	1								7			55-326	1e-62	95.1	10kDa-WC		S		JAA65891.1	55-326	1e-62	95.1	10kDa-WC		S					Putative ixodes 10 kda peptide protein	3E-088	JAA65891.1	100	100	100	JAA65891 1 10 JAA68518 JAA70862	IXODES KDA	Ixodes ricinus
JAA65932.1	Ixric	Ixodes ricinus	Putative ixodes 10 kda peptide protein	117	SIG	24-25	10.82	9.16	7	N	ExpAA=22.45 First60=22.45 PredHel=1 Topology=i5-27o	1								7			50-7	1e-56	100	10kDa-WC		S		JAA65932.1	50-7	1e-56	100	10kDa-WC		S					Putative ixodes 10 kda peptide protein	3E-087	JAA65932.1	100	100	100	JAA65932 1 10 MXU91331 JAA68675	IXODES KDA	Ixodes ricinus
JAA65942.1	Ixric	Ixodes ricinus	Putative ixodes 10 kda peptide protein	115	SIG	21-22	10.536	4.85	7	N	ExpAA=0.02 First60=0.02 PredHel=0 Topology=o	0								7			60-5	2e-66	95	10kDa-WC		S		JAA65942.1	60-5	2e-66	95	10kDa-WC		S					Putative ixodes 10 kda peptide protein	9E-086	JAA65942.1	100	100	100	JAA65942 1 10 JAA68653 JAA68628	IXODES KDA	Ixodes ricinus
JAA65944.1	Ixric	Ixodes ricinus	Putative wc protein	117	SIG	22-23	10.724	5.09	8	N	ExpAA=0.32 First60=0.32 PredHel=0 Topology=o	0								8			40-93	6e-69	100	10kDa-WC		S		JAA65944.1	40-93	6e-69	100	10kDa-WC		S					Putative wc protein	5E-089	JAA65944.1	100	100	100	JAA65944 1 JAB83136 JAA68576	WC SECRETED PRECURSOR	Ixodes ricinus
JAA65949.1	Ixric	Ixodes ricinus	Putative ixodes 10 kda peptide protein	115	SIG	21-22	10.506	5.61	7	N	ExpAA=5.07 First60=5.07 PredHel=0 Topology=o	0								7			60-5	5e-68	95	10kDa-WC		S		JAA65949.1	60-5	5e-68	95	10kDa-WC		S					Putative ixodes 10 kda peptide protein	1E-084	JAA65949.1	100	100	100	JAA65949 1 10 JAA68637 JAA68640	IXODES KDA	Ixodes ricinus
JAA65950.1	Ixric	Ixodes ricinus	Putative ixodes 10 kda peptide protein	115	SIG	17-18	10.769	5.1	8	N	ExpAA=0.33 First60=0.33 PredHel=0 Topology=o	0								8			60-5	5e-64	94.2	10kDa-WC		S		JAA65950.1	60-5	5e-64	94.2	10kDa-WC		S					Putative ixodes 10 kda peptide protein	3E-085	JAA65950.1	100	100	100	JAA65950 1 10 JAB78300 JAA68622	IXODES KDA SECRETED PRECURSOR	Ixodes ricinus
JAA65953.1	Ixric	Ixodes ricinus	Putative ixodes 10 kda peptide protein	116	SIG	24-25	10.721	9	7	N	ExpAA=5.84 First60=5.84 PredHel=0 Topology=o	0								7			50-7	2e-55	100.8	10kDa-WC		S		JAA65953.1	50-7	2e-55	100.8	10kDa-WC		S					Putative ixodes 10 kda peptide protein	1E-085	JAA65953.1	100	100	100	JAA65953 1 10 JAB69017 JAA70922	IXODES KDA SECRETED PRECURSOR	Ixodes ricinus
JAA65957.1	Ixric	Ixodes ricinus	Putative ixodes 10 kda peptide protein	117	SIG	20-21	10.728	4.95	7	N	ExpAA=17.01 First60=17.01 PredHel=1 Topology=i5-22o	1								7			50-7	8e-58	100	10kDa-WC		S		JAA65957.1	50-7	8e-58	100	10kDa-WC		S					Putative ixodes 10 kda peptide protein	1E-085	JAA65957.1	100	100	100	JAA65957 1 10 JAA72364 JAR95218	IXODES KDA SECRETED SALIVARY GLAND	Ixodes ricinus
JAA66009.1	Ixric	Ixodes ricinus	Putative ixodes 10 kda peptide protein	113	SIG	17-18	10.883	9.05	7	N	ExpAA=0.57 First60=0.57 PredHel=0 Topology=o	0								7			50-7	3e-47	94.9	10kDa-WC		S		JAA66009.1	50-7	3e-47	94.9	10kDa-WC		S					Putative ixodes 10 kda peptide protein	4E-084	JAA66009.1	100	100	100	JAA66009 1 10 JAA72727 JAA73436	IXODES KDA	Ixodes ricinus
JAA66019.1	Ixric	Ixodes ricinus	Putative ixodes 10 kda peptide protein	111	SIG	21-22	10.203	8.94	7	N	ExpAA=21.17 First60=21.17 PredHel=1 Topology=i2-24o	1								7			55-326	2e-64	89.4	10kDa-WC		S		JAA66019.1	55-326	2e-64	89.4	10kDa-WC		S					Putative ixodes 10 kda peptide protein	2E-081	JAA66019.1	100	100	100	JAA66019 1 10 JAA68518 JAA68980	IXODES KDA	Ixodes ricinus
JAA66034.1	Ixric	Ixodes ricinus	Putative ixodes 10 kda peptide protein	112	SIG	18-19	10.342	6.72	8	N	ExpAA=0.41 First60=0.41 PredHel=0 Topology=o	0								8			50-437	3e-52	81	10kDa-WC		S		JAA66034.1	50-437	3e-52	81	10kDa-WC		S					Putative ixodes 10 kda peptide protein	5E-081	JAA66034.1	100	100	100	JAA66034 1 10 MXU93232 MXU90035	IXODES KDA SALIVARY SECRETED WC	Ixodes ricinus
JAA66041.1	Ixric	Ixodes ricinus	Putative ixodes 10 kda peptide protein	113	SIG	19-20	10.703	6.09	7	N	ExpAA=22.09 First60=22.09 PredHel=1 Topology=i2-24o	1								7			50-234	2e-40	84.4	10kDa-WC		S		JAA66041.1	50-234	2e-40	84.4	10kDa-WC		S					Putative ixodes 10 kda peptide protein	1E-085	JAA66041.1	100	100	100	JAA66041 1 10 JAR95340 JAC92379	IXODES KDA SECRETED SALIVARY GLAND	Ixodes ricinus
JAA66053.1	Ixric	Ixodes ricinus	Putative ixodes 10 kda peptide protein	110	SIG	25-26	9.464	7.73	7	N	ExpAA=4.38 First60=4.38 PredHel=0 Topology=o	0								7			50-7	5e-53	97.5	10kDa-WC		S		JAA66053.1	50-7	5e-53	97.5	10kDa-WC		S					Putative ixodes 10 kda peptide protein	1E-081	JAA66053.1	100	100	100	JAA66053 1 10 JAA68709 JAA68706	IXODES KDA	Ixodes ricinus
JAA66069.1	Ixric	Ixodes ricinus	Putative ixodes 10 kda peptide protein	109	SIG	17-18	10.456	6.91	8	N	ExpAA=3.45 First60=3.45 PredHel=0 Topology=o	0								8			55-119	1e-34	98.2	10kDa-WC		S		JAA66069.1	55-119	1e-34	98.2	10kDa-WC		S					Putative ixodes 10 kda peptide protein	4E-082	JAA66069.1	100	100	100	JAA66069 1 10 JAB73835 JAB68950	IXODES KDA SECRETED PRECURSOR	Ixodes ricinus
JAA66122.1	Ixric	Ixodes ricinus	Putative ixodes 10 kda peptide protein	105	SIG	20-21	9.698	8.19	7	N	ExpAA=11.78 First60=11.78 PredHel=0 Topology=o	0								7			50-180	4e-35	92.2	10kDa-WC		S		JAA66122.1	50-180	4e-35	92.2	10kDa-WC		S					Putative ixodes 10 kda peptide protein	4E-080	JAA66122.1	100	100	100	JAA66122 1 10 JAC92374 JAC92361	IXODES KDA SECRETED SALIVARY GLAND	Ixodes ricinus
JAA66170.1	Ixric	Ixodes ricinus	Putative ixodes 10 kda peptide protein	103	SIG	18-19	9.716	5.82	6	N	ExpAA=3.99 First60=3.99 PredHel=0 Topology=o	0								6			55-19	6e-57	99	10kDa-WC		S		JAA66170.1	55-19	6e-57	99	10kDa-WC		S					Putative ixodes 10 kda peptide protein	1E-073	JAA66170.1	100	100	100	JAA66170 1 10 JAB75178 JAB72277	IXODES KDA SECRETED PRECURSOR	Ixodes ricinus
JAA66186.1	Ixric	Ixodes ricinus	Putative ixodes 10 kda peptide protein	101	SIG	18-19	9.057	7.82	6	N	ExpAA=3.25 First60=3.25 PredHel=0 Topology=o	0								6			55-19	1e-50	98.1	10kDa-WC		S		JAA66186.1	55-19	1e-50	98.1	10kDa-WC		S					Putative ixodes 10 kda peptide protein	3E-071	JAA66186.1	100	100	100	JAA66186 1 10 JAA71117 JAA66187	IXODES KDA	Ixodes ricinus
JAA66187.1	Ixric	Ixodes ricinus	Putative ixodes 10 kda peptide protein	104	SIG	18-19	9.551	6.13	6	N	ExpAA=1.07 First60=1.07 PredHel=0 Topology=o	0								6			55-19	4e-58	99	10kDa-WC		S		JAA66187.1	55-19	4e-58	99	10kDa-WC		S					Putative ixodes 10 kda peptide protein	9E-074	JAA66187.1	100	100	100	JAA66187 1 10 JAA71101 JAB75179	IXODES KDA SECRETED PRECURSOR	Ixodes ricinus
JAA66208.1	Ixric	Ixodes ricinus	Putative ixodes 10 kda peptide protein	103	SIG	18-19	9.373	8.2	6	N	ExpAA=0.27 First60=0.27 PredHel=0 Topology=o	0								6			50-1109	8e-56	100	10kDa-WC		S		JAA66208.1	50-1109	8e-56	100	10kDa-WC		S					Putative ixodes 10 kda peptide protein	8E-074	JAA66208.1	100	100	100	JAA66208 1 10 MXU89146 JAA72034	IXODES KDA CONSERVED SECRETED PRECURSOR	Ixodes ricinus
JAA66246.1	Ixric	Ixodes ricinus	Putative ixodes 10 kda peptide protein	98	SIG	21-22	8.745	9.2	5	N	ExpAA=1.77 First60=1.77 PredHel=0 Topology=o	0								5			50-437	3e-45	67.8	10kDa-WC		S		JAA66246.1	50-437	3e-45	67.8	10kDa-WC		S					Putative ixodes 10 kda peptide protein	1E-067	JAA66246.1	100	100	100	JAA66246 1 10 MXU90707 MXU93568	IXODES KDA SALIVARY SECRETED WC	Ixodes ricinus
JAA66431.1	Ixric	Ixodes ricinus	Putative ixodes 10 kda peptide protein	88	SIG	18-19	8.188	11.13	2	N	ExpAA=14.01 First60=14.01 PredHel=0 Topology=o	0								2			50-7	3e-10	30.5	10kDa-WC		S		JAA66431.1	50-7	3e-10	30.5	10kDa-WC		S					Putative ixodes 10 kda peptide protein	8E-061	JAA66431.1	100	100	100	JAA66431 1 10 MXU89145 MXU89598	IXODES KDA CONSERVED SECRETED PRECURSOR	Ixodes ricinus
JAA66555.1	Ixric	Ixodes ricinus	Putative ixodes 10 kda peptide protein	86	SIG	22-23	6.65	4.75	6	N	ExpAA=0.49 First60=0.49 PredHel=0 Topology=o	0								6			50-7	6e-34	67.8	10kDa-WC		S		JAA66555.1	50-7	6e-34	67.8	10kDa-WC		S					Putative ixodes 10 kda peptide protein	3E-060	JAA66555.1	100	100	100	JAA66555 1 10 JAA70922 JAA71032	IXODES KDA	Ixodes ricinus
JAA66682.1	Ixric	Ixodes ricinus	Putative ixodes 10 kda peptide protein	80	SIG	17-18	7.01	8.38	5	N	ExpAA=0.52 First60=0.52 PredHel=0 Topology=o	0								5			50-7	2e-38	67.8	10kDa-WC		S		JAA66682.1	50-7	2e-38	67.8	10kDa-WC		S					Putative ixodes 10 kda peptide protein	2E-056	JAA66682.1	100	100	100	JAA66682 1 10 JAA68633 JAA68615	IXODES KDA	Ixodes ricinus
JAA67955.1	Ixric	Ixodes ricinus	Putative ixodes 10 kda peptide protein	142	SIG	22-23	14.135	8.85	7	N	ExpAA=0.01 First60=0.01 PredHel=0 Topology=o	0								7			45-63	6e-71	100.7	10kDa-WC		S		JAA67955.1	45-63	6e-71	100.7	10kDa-WC		S					Putative ixodes 10 kda peptide protein	1E-108	JAA67955.1	100	100	100	JAA67955 1 10 JAA68136 MXU94625	IXODES KDA SALIVARY SECRETED	Ixodes ricinus
JAA68084.1	Ixric	Ixodes ricinus	Putative ixodes 10 kda peptide protein	135	SIG	21-22	13.431	5.66	7	N	ExpAA=0.65 First60=0.63 PredHel=0 Topology=o	0								7			45-63	1e-59	97.1	10kDa-WC		S		JAA68084.1	45-63	1e-59	97.1	10kDa-WC		S					Putative ixodes 10 kda peptide protein	1E-102	JAA68084.1	100	100	100	JAA68084 1 10 JAB69878 JAB81626	IXODES KDA SECRETED PRECURSOR	Ixodes ricinus
JAA68105.1	Ixric	Ixodes ricinus	Putative ixodes 10 kda peptide protein	139	SIG	21-22	13.42	5.15	7	N	ExpAA=0.61 First60=0.61 PredHel=0 Topology=o	0								7			45-63	2e-68	97.1	10kDa-WC		S		JAA68105.1	45-63	2e-68	97.1	10kDa-WC		S					Putative ixodes 10 kda peptide protein	1E-106	JAA68105.1	100	100	100	JAA68105 1 10 JAB81999 JAB72475	IXODES KDA SECRETED PRECURSOR	Ixodes ricinus
JAA68134.1	Ixric	Ixodes ricinus	Putative ixodes 10 kda peptide protein	137	SIG	18-19	13.825	5.42	7	N	ExpAA=0.40 First60=0.40 PredHel=0 Topology=o	0								7			45-63	8e-67	99.3	10kDa-WC		S		JAA68134.1	45-63	8e-67	99.3	10kDa-WC		S					Putative ixodes 10 kda peptide protein	1E-104	JAA68134.1	100	100	100	JAA68134 1 10 JAB71822 JAB69743	IXODES KDA SECRETED PRECURSOR UNKNOWN PRODUCT	Ixodes ricinus
JAA68136.1	Ixric	Ixodes ricinus	Putative ixodes 10 kda peptide protein	139	SIG	21-22	14.069	8.66	7	N	ExpAA=0.01 First60=0.01 PredHel=0 Topology=o	0								7			45-63	3e-73	100.7	10kDa-WC		S		JAA68136.1	45-63	3e-73	100.7	10kDa-WC		S					Putative ixodes 10 kda peptide protein	1E-109	JAA68136.1	100	100	100	JAA68136 1 10 JAA67955 MXU94625	IXODES KDA SALIVARY SECRETED	Ixodes ricinus
JAA68242.1	Ixric	Ixodes ricinus	Putative ixodes 10 kda peptide protein	131	SIG	18-19	13.052	6.94	8	N	ExpAA=0.01 First60=0.01 PredHel=0 Topology=o	0								8			45-63	9e-67	97.1	10kDa-WC		S		JAA68242.1	45-63	9e-67	97.1	10kDa-WC		S					Putative ixodes 10 kda peptide protein	1E-101	JAA68242.1	100	100	100	JAA68242 1 10 JAA65726 MXU92244	IXODES KDA SALIVARY SECRETED	Ixodes ricinus
JAA68291.1	Ixric	Ixodes ricinus	Putative ixodes 10 kda peptide protein	128	SIG	24-25	11.555	7.04	7	N	ExpAA=20.58 First60=20.58 PredHel=1 Topology=o10-32i	1								7			60-5	8e-69	91.7	10kDa-WC		S		JAA68291.1	60-5	8e-69	91.7	10kDa-WC		S					Putative ixodes 10 kda peptide protein	8E-093	JAA68291.1	100	100	100	JAA68291 1 10 JAA68792 JAA65847	IXODES KDA	Ixodes ricinus
JAA68306.1	Ixric	Ixodes ricinus	Putative ixodes 10 kda peptide protein	128	SIG	16-17	12.763	4.94	7	N	ExpAA=0.06 First60=0.04 PredHel=0 Topology=o	0								7			35-253	4e-33	39.6	10kDa-WC		S		JAA68306.1	35-253	4e-33	39.6	10kDa-WC		S					Putative ixodes 10 kda peptide protein	7E-096	JAA68306.1	100	100	100	JAA68306 1 10 JAR90433 MXU93673	IXODES KDA SALIVARY SECRETED	Ixodes ricinus
JAA68390.1	Ixric	Ixodes ricinus	Putative wc protein	125	SIG	22-23	11.422	5.86	8	N	ExpAA=9.78 First60=9.78 PredHel=0 Topology=o	0								8			40-93	4e-78	101.6	10kDa-WC		S		JAA68390.1	40-93	4e-78	101.6	10kDa-WC		S					Putative wc protein	4E-096	JAA68390.1	100	100	100	JAA68390 1 JAA70838 JAA72258	WC	Ixodes ricinus
JAA68412.1	Ixric	Ixodes ricinus	Putative ixodes 10 kda peptide protein	125	SIG	18-19	12.147	8.96	7	N	ExpAA=3.12 First60=3.12 PredHel=0 Topology=o	0								7			50-437	2e-51	81	10kDa-WC		S		JAA68412.1	50-437	2e-51	81	10kDa-WC		S					Putative ixodes 10 kda peptide protein	2E-090	JAA68412.1	100	100	100	JAA68412 1 10 MXU91822 MXU91897	IXODES KDA SALIVARY SECRETED WC CONSERVED PRECURSOR	Ixodes ricinus
JAA68432.1	Ixric	Ixodes ricinus	Putative wc protein	123	SIG	22-23	11.425	6.88	8	N	ExpAA=1.16 First60=1.16 PredHel=0 Topology=o	0								8			40-93	3e-82	100	10kDa-WC		S		JAA68432.1	40-93	3e-82	100	10kDa-WC		S					Putative wc protein	8E-093	JAA68432.1	100	100	100	JAA68432 1 JAB78180 JAB76315	WC SECRETED PRECURSOR	Ixodes ricinus
JAA68449.1	Ixric	Ixodes ricinus	Putative ixodes 10 kda peptide protein	122	SIG	24-25	10.824	6.37	7	N	ExpAA=16.16 First60=16.16 PredHel=0 Topology=o	0								7			60-5	4e-65	100.8	10kDa-WC		S		JAA68449.1	60-5	4e-65	100.8	10kDa-WC		S					Putative ixodes 10 kda peptide protein	1E-090	JAA68449.1	100	100	100	JAA68449 1 10 JAB71644 JAA72453	IXODES KDA SECRETED PRECURSOR	Ixodes ricinus
JAA68454.1	Ixric	Ixodes ricinus	Putative ixodes 10 kda peptide protein	122	SIG	18-19	11.468	6.75	7	N	ExpAA=8.33 First60=8.33 PredHel=0 Topology=o	0								7			50-7	1e-55	100.8	10kDa-WC		S		JAA68454.1	50-7	1e-55	100.8	10kDa-WC		S					Putative ixodes 10 kda peptide protein	1E-089	JAA68454.1	100	100	100	JAA68454 1 10 JAB75168 MXU91108	IXODES KDA SECRETED PRECURSOR CONSERVED	Ixodes ricinus
JAA68455.1	Ixric	Ixodes ricinus	Putative ixodes 10 kda peptide protein	122	SIG	23-24	10.916	5.35	8	N	ExpAA=20.09 First60=20.07 PredHel=1 Topology=i7-29o	1								8			60-5	2e-68	100.8	10kDa-WC		S		JAA68455.1	60-5	2e-68	100.8	10kDa-WC		S					Putative ixodes 10 kda peptide protein	8E-092	JAA68455.1	100	100	100	JAA68455 1 10 JAA65836 JAB69618	IXODES KDA SECRETED PRECURSOR	Ixodes ricinus
JAA68458.1	Ixric	Ixodes ricinus	Putative ixodes 10 kda peptide protein	122	SIG	24-25	10.927	5.36	7	N	ExpAA=8.06 First60=8.06 PredHel=0 Topology=o	0								7			55-119	1e-57	102.7	10kDa-WC		S		JAA68458.1	55-119	1e-57	102.7	10kDa-WC		S					Putative ixodes 10 kda peptide protein	5E-089	JAA68458.1	100	100	100	JAA68458 1 10 JAB73353 JAB68741	IXODES KDA SECRETED PRECURSOR	Ixodes ricinus
JAA68461.1	Ixric	Ixodes ricinus	Putative ixodes 10 kda peptide protein	122	SIG	20-21	11.051	4.95	7	N	ExpAA=7.12 First60=7.12 PredHel=0 Topology=o	0								7			50-7	6e-55	100.8	10kDa-WC		S		JAA68461.1	50-7	6e-55	100.8	10kDa-WC		S					Putative ixodes 10 kda peptide protein	1E-090	JAA68461.1	100	100	100	JAA68461 1 10 JAB71665 JAB70584	IXODES KDA SECRETED PRECURSOR	Ixodes ricinus
JAA68480.1	Ixric	Ixodes ricinus	Putative ixodes 10 kda peptide protein	121	SIG	23-24	10.552	5.13	8	N	ExpAA=14.86 First60=14.86 PredHel=0 Topology=o	0								8			60-5	1e-72	100	10kDa-WC		S		JAA68480.1	60-5	1e-72	100	10kDa-WC		S					Putative ixodes 10 kda peptide protein	4E-089	JAA68480.1	100	100	100	JAA68480 1 10 JAB76926 JAB72051	IXODES KDA SECRETED PRECURSOR	Ixodes ricinus
JAA68484.1	Ixric	Ixodes ricinus	Putative ixodes 10 kda peptide protein	121	SIG	23-24	10.858	6.04	9	N	ExpAA=8.15 First60=8.14 PredHel=0 Topology=o	0								9			60-5	1e-66	100	10kDa-WC		S		JAA68484.1	60-5	1e-66	100	10kDa-WC		S					Putative ixodes 10 kda peptide protein	9E-093	JAA68484.1	100	100	100	JAA68484 1 10 JAA71958 JAB83632	IXODES KDA SECRETED PRECURSOR	Ixodes ricinus
JAA68485.1	Ixric	Ixodes ricinus	Putative ixodes 10 kda peptide protein	121	SIG	24-25	10.838	5.09	8	N	ExpAA=21.25 First60=21.25 PredHel=1 Topology=i9-31o	1								8			60-5	6e-58	100	10kDa-WC		S		JAA68485.1	60-5	6e-58	100	10kDa-WC		S					Putative ixodes 10 kda peptide protein	3E-089	JAA68485.1	100	100	100	JAA68485 1 10 JAA68486 JAB72526	IXODES KDA SECRETED PRECURSOR	Ixodes ricinus
JAA68486.1	Ixric	Ixodes ricinus	Putative ixodes 10 kda peptide protein	121	SIG	24-25	10.846	6.73	8	N	ExpAA=21.34 First60=21.34 PredHel=1 Topology=i9-31o	1								8			60-5	3e-60	100	10kDa-WC		S		JAA68486.1	60-5	3e-60	100	10kDa-WC		S					Putative ixodes 10 kda peptide protein	5E-090	JAA68486.1	100	100	100	JAA68486 1 10 JAB72526 JAA70869	IXODES KDA SECRETED PRECURSOR	Ixodes ricinus
JAA68488.1	Ixric	Ixodes ricinus	Putative ixodes 10 kda peptide protein	121	SIG	18-19	11.631	4.89	6	N	ExpAA=17.83 First60=17.75 PredHel=1 Topology=i5-27o	1								6			55-19	1e-44	98.1	10kDa-WC		S		JAA68488.1	55-19	1e-44	98.1	10kDa-WC		S					Putative ixodes 10 kda peptide protein	1E-089	JAA68488.1	100	100	100	JAA68488 1 10 JAB72609 JAA68982	IXODES KDA SECRETED PRECURSOR	Ixodes ricinus
JAA68494.1	Ixric	Ixodes ricinus	Putative ixodes 10 kda peptide protein	121	SIG	21-22	11.108	8.53	7	N	ExpAA=0.16 First60=0.15 PredHel=0 Topology=o	0								7			50-437	3e-70	100	10kDa-WC		S		JAA68494.1	50-437	3e-70	100	10kDa-WC		S					Putative ixodes 10 kda peptide protein	3E-087	JAA68494.1	100	100	100	JAA68494 1 10 JAR93951 MXU91727	IXODES KDA SECRETED WC SALIVARY	Ixodes ricinus
JAA68505.1	Ixric	Ixodes ricinus	Putative ixodes 10 kda peptide protein	120	SIG	18-19	11.857	8.52	7	N	ExpAA=9.31 First60=9.31 PredHel=0 Topology=o	0								7			50-7	5e-31	104.2	10kDa-WC		S		JAA68505.1	50-7	5e-31	104.2	10kDa-WC		S					Putative ixodes 10 kda peptide protein	2E-090	JAA68505.1	100	100	100	JAA68505 1 10 JAA68141 JAA71109	IXODES KDA	Ixodes ricinus
JAA68506.1	Ixric	Ixodes ricinus	Putative ixodes 10 kda peptide protein	119	SIG	28-29	10.707	6.89	6	N	ExpAA=21.66 First60=21.66 PredHel=1 Topology=i7-29o	1								6			50-7	2e-49	101.7	10kDa-WC		S		JAA68506.1	50-7	2e-49	101.7	10kDa-WC		S					Putative ixodes 10 kda peptide protein	8E-089	JAA68506.1	100	100	100	JAA68506 1 10 MXU90967 MXU90968	IXODES KDA CONSERVED SECRETED PRECURSOR	Ixodes ricinus
JAA68507.1	Ixric	Ixodes ricinus	Putative ixodes 10 kda peptide protein	119	SIG	24-25	10.993	6.83	6	N	ExpAA=0.19 First60=0.19 PredHel=0 Topology=o	0								6			50-7	1e-50	101.7	10kDa-WC		S		JAA68507.1	50-7	1e-50	101.7	10kDa-WC		S					Putative ixodes 10 kda peptide protein	1E-086	JAA68507.1	100	100	100	JAA68507 1 10 JAC92327 JAB69277	IXODES KDA SECRETED SALIVARY PRECURSOR	Ixodes ricinus
JAA68508.1	Ixric	Ixodes ricinus	Putative ixodes 10 kda peptide protein	119	SIG	24-25	10.543	8.17	8	N	ExpAA=15.62 First60=15.61 PredHel=0 Topology=o	0								8			50-7	3e-51	100	10kDa-WC		S		JAA68508.1	50-7	3e-51	100	10kDa-WC		S					Putative ixodes 10 kda peptide protein	3E-091	JAA68508.1	100	100	100	JAA68508 1 10 JAB72335 JAA65891	IXODES KDA SECRETED PRECURSOR	Ixodes ricinus
JAA68513.1	Ixric	Ixodes ricinus	Putative ixodes 10 kda peptide protein	120	SIG	18-19	11.378	8.74	4	N	ExpAA=6.17 First60=6.16 PredHel=0 Topology=o	0								4			50-7	5e-45	101.7	10kDa-WC		S		JAA68513.1	50-7	5e-45	101.7	10kDa-WC		S					Putative ixodes 10 kda peptide protein	3E-087	JAA68513.1	100	100	100	JAA68513 1 10 JAC92327 JAA68507	IXODES KDA SECRETED SALIVARY	Ixodes ricinus
JAA68518.1	Ixric	Ixodes ricinus	Putative ixodes 10 kda peptide protein	119	SIG	29-30	10.28	9.16	7	N	ExpAA=19.67 First60=19.67 PredHel=1 Topology=i5-22o	1								7			55-326	1e-72	95.1	10kDa-WC		S		JAA68518.1	55-326	1e-72	95.1	10kDa-WC		S					Putative ixodes 10 kda peptide protein	4E-087	JAA68518.1	100	100	100	JAA68518 1 10 JAA66019 JAA68980	IXODES KDA	Ixodes ricinus
JAA68530.1	Ixric	Ixodes ricinus	Putative ixodes 10 kda peptide protein	119	SIG	22-23	10.801	5.25	7	N	ExpAA=15.96 First60=15.95 PredHel=1 Topology=i5-22o	1								7			50-7	6e-63	98.3	10kDa-WC		S		JAA68530.1	50-7	6e-63	98.3	10kDa-WC		S					Putative ixodes 10 kda peptide protein	1E-086	JAA68530.1	100	100	100	JAA68530 1 10 MXU90965 JAA70867	IXODES KDA CONSERVED SECRETED PRECURSOR	Ixodes ricinus
JAA68556.1	Ixric	Ixodes ricinus	Putative ixodes 10 kda peptide protein	118	SIG	23-24	10.585	8.67	5	N	ExpAA=18.05 First60=18.05 PredHel=1 Topology=i9-31o	1								5			50-7	6e-52	102.5	10kDa-WC		S		JAA68556.1	50-7	6e-52	102.5	10kDa-WC		S					Putative ixodes 10 kda peptide protein	1E-084	JAA68556.1	100	100	100	JAA68556 1 10 MXU90819 JAB70337	IXODES KDA CONSERVED SECRETED PRECURSOR	Ixodes ricinus
JAA68563.1	Ixric	Ixodes ricinus	Putative ixodes 10 kda peptide protein	118	SIG	18-19	10.863	8.48	7	N	ExpAA=16.67 First60=16.67 PredHel=0 Topology=o	0								7			50-7	1e-53	100.8	10kDa-WC		S		JAA68563.1	50-7	1e-53	100.8	10kDa-WC		S					Putative ixodes 10 kda peptide protein	4E-088	JAA68563.1	100	100	100	JAA68563 1 10 JAB69329 JAB70584	IXODES KDA SECRETED PRECURSOR	Ixodes ricinus
JAA68576.1	Ixric	Ixodes ricinus	Putative wc protein	117	SIG	22-23	10.855	5.16	8	N	ExpAA=0.21 First60=0.21 PredHel=0 Topology=o	0								8			40-93	5e-69	100	10kDa-WC		S		JAA68576.1	40-93	5e-69	100	10kDa-WC		S					Putative wc protein	1E-088	JAA68576.1	100	100	100	JAA68576 1 JAA65944 JAA70920	WC	Ixodes ricinus
JAA68579.1	Ixric	Ixodes ricinus	Putative ixodes 10 kda peptide protein	117	SIG	25-26	10.595	7.74	7	N	ExpAA=20.10 First60=20.10 PredHel=1 Topology=i7-29o	1								7			50-7	1e-51	100.8	10kDa-WC		S		JAA68579.1	50-7	1e-51	100.8	10kDa-WC		S					Putative ixodes 10 kda peptide protein	2E-087	JAA68579.1	100	100	100	JAA68579 1 10 MXU90967 MXU90968	IXODES KDA CONSERVED SECRETED PRECURSOR	Ixodes ricinus
JAA68589.1	Ixric	Ixodes ricinus	Putative ixodes 10 kda peptide protein	117	SIG	18-19	11.132	8.74	7	N	ExpAA=9.96 First60=9.88 PredHel=0 Topology=o	0								7			50-7	7e-55	99.2	10kDa-WC		S		JAA68589.1	50-7	7e-55	99.2	10kDa-WC		S					Putative ixodes 10 kda peptide protein	1E-085	JAA68589.1	100	100	100	JAA68589 1 10 JAA71938 MXU90965	IXODES KDA CONSERVED SECRETED PRECURSOR	Ixodes ricinus
JAA68613.1	Ixric	Ixodes ricinus	Putative ixodes 10 kda peptide protein	116	SIG	17-18	11.069	6.11	8	N	ExpAA=0.05 First60=0.05 PredHel=0 Topology=o	0								8			50-7	4e-44	94.9	10kDa-WC		S		JAA68613.1	50-7	4e-44	94.9	10kDa-WC		S					Putative ixodes 10 kda peptide protein	1E-087	JAA68613.1	100	100	100	JAA68613 1 10 JAA68623 JAA68625	IXODES KDA	Ixodes ricinus
JAA68615.1	Ixric	Ixodes ricinus	Putative ixodes 10 kda peptide protein	116	SIG	22-23	10.386	5.02	7	N	ExpAA=20.70 First60=20.70 PredHel=1 Topology=i7-29o	1								7			50-7	3e-56	99.2	10kDa-WC		S		JAA68615.1	50-7	3e-56	99.2	10kDa-WC		S					Putative ixodes 10 kda peptide protein	7E-086	JAA68615.1	100	100	100	JAA68615 1 10 JAA68633 JAA71032	IXODES KDA	Ixodes ricinus
JAA68619.1	Ixric	Ixodes ricinus	Putative ixodes 10 kda peptide protein	115	SIG	21-22	10.393	5.59	8	N	ExpAA=0.70 First60=0.70 PredHel=0 Topology=o	0								8			60-5	2e-65	95	10kDa-WC		S		JAA68619.1	60-5	2e-65	95	10kDa-WC		S					Putative ixodes 10 kda peptide protein	1E-084	JAA68619.1	100	100	100	JAA68619 1 10 JAA71990 JAB71964	IXODES KDA SECRETED PRECURSOR	Ixodes ricinus
JAA68620.1	Ixric	Ixodes ricinus	Putative ixodes 10 kda peptide protein	115	SIG	19-20	10.781	5.29	8	N	ExpAA=0.14 First60=0.14 PredHel=0 Topology=o	0								8			60-5	3e-65	95	10kDa-WC		S		JAA68620.1	60-5	3e-65	95	10kDa-WC		S					Putative ixodes 10 kda peptide protein	3E-085	JAA68620.1	100	100	100	JAA68620 1 10 JAA71990 JAA68628	IXODES KDA	Ixodes ricinus
JAA68622.1	Ixric	Ixodes ricinus	Putative ixodes 10 kda peptide protein	115	SIG	17-18	10.671	4.99	7	N	ExpAA=3.36 First60=3.34 PredHel=0 Topology=o	0								7			60-5	2e-57	94.2	10kDa-WC		S		JAA68622.1	60-5	2e-57	94.2	10kDa-WC		S					Putative ixodes 10 kda peptide protein	3E-085	JAA68622.1	100	100	100	JAA68622 1 10 JAA65950 JAB78300	IXODES KDA SECRETED PRECURSOR	Ixodes ricinus
JAA68623.1	Ixric	Ixodes ricinus	Putative ixodes 10 kda peptide protein	116	SIG	17-18	11.008	6.09	8	N	ExpAA=0.01 First60=0.01 PredHel=0 Topology=o	0								8			50-7	1e-45	94.1	10kDa-WC		S		JAA68623.1	50-7	1e-45	94.1	10kDa-WC		S					Putative ixodes 10 kda peptide protein	5E-088	JAA68623.1	100	100	100	JAA68623 1 10 JAA68613 JAA68625	IXODES KDA	Ixodes ricinus
JAA68625.1	Ixric	Ixodes ricinus	Putative ixodes 10 kda peptide protein	116	SIG	17-18	11.321	4.94	8	N	ExpAA=0.02 First60=0.02 PredHel=0 Topology=o	0								8			50-7	4e-44	94.9	10kDa-WC		S		JAA68625.1	50-7	4e-44	94.9	10kDa-WC		S					Putative ixodes 10 kda peptide protein	1E-087	JAA68625.1	100	100	100	JAA68625 1 10 JAB72138 JAB78016	IXODES KDA SECRETED PRECURSOR	Ixodes ricinus
JAA68627.1	Ixric	Ixodes ricinus	Putative ixodes 10 kda peptide protein	116	SIG	24-25	10.852	9.11	8	N	ExpAA=17.76 First60=17.74 PredHel=1 Topology=i7-29o	1								8			50-7	2e-58	99.2	10kDa-WC		S		JAA68627.1	50-7	2e-58	99.2	10kDa-WC		S					Putative ixodes 10 kda peptide protein	1E-090	JAA68627.1	100	100	100	JAA68627 1 10 JAA72956 JAA68675	IXODES KDA	Ixodes ricinus
JAA68628.1	Ixric	Ixodes ricinus	Putative ixodes 10 kda peptide protein	115	SIG	16-17	11.257	6.89	7	N	ExpAA=0.02 First60=0.02 PredHel=0 Topology=o	0								7			60-5	4e-70	95	10kDa-WC		S		JAA68628.1	60-5	4e-70	95	10kDa-WC		S					Putative ixodes 10 kda peptide protein	2E-084	JAA68628.1	100	100	100	JAA68628 1 10 JAB71964 JAA71990	IXODES KDA SECRETED PRECURSOR	Ixodes ricinus
JAA68631.1	Ixric	Ixodes ricinus	Putative ixodes 10 kda peptide protein	116	SIG	18-19	11.01	6.43	7	N	ExpAA=8.43 First60=8.43 PredHel=0 Topology=o	0								7			60-5	2e-61	95.9	10kDa-WC		S		JAA68631.1	60-5	2e-61	95.9	10kDa-WC		S					Putative ixodes 10 kda peptide protein	3E-086	JAA68631.1	100	100	100	JAA68631 1 10 JAA70857 JAA72453	IXODES KDA	Ixodes ricinus
JAA68633.1	Ixric	Ixodes ricinus	Putative ixodes 10 kda peptide protein	116	SIG	26-27	10.081	8.69	7	N	ExpAA=16.91 First60=16.90 PredHel=1 Topology=i9-31o	1								7			50-7	1e-51	99.2	10kDa-WC		S		JAA68633.1	50-7	1e-51	99.2	10kDa-WC		S					Putative ixodes 10 kda peptide protein	2E-086	JAA68633.1	100	100	100	JAA68633 1 10 JAA68615 JAA71032	IXODES KDA	Ixodes ricinus
JAA68635.1	Ixric	Ixodes ricinus	Putative ixodes 10 kda peptide protein	116	SIG	23-24	10.452	5.55	8	N	ExpAA=12.99 First60=12.99 PredHel=0 Topology=o	0								8			60-5	2e-62	95	10kDa-WC		S		JAA68635.1	60-5	2e-62	95	10kDa-WC		S					Putative ixodes 10 kda peptide protein	2E-087	JAA68635.1	100	100	100	JAA68635 1 10 JAA68636 JAA68642	IXODES KDA	Ixodes ricinus
JAA68636.1	Ixric	Ixodes ricinus	Putative ixodes 10 kda peptide protein	116	SIG	18-19	11.001	6.73	8	N	ExpAA=15.43 First60=15.43 PredHel=0 Topology=o	0								8			60-5	2e-59	95	10kDa-WC		S		JAA68636.1	60-5	2e-59	95	10kDa-WC		S					Putative ixodes 10 kda peptide protein	2E-087	JAA68636.1	100	100	100	JAA68636 1 10 JAA68642 JAA68635	IXODES KDA	Ixodes ricinus
JAA68637.1	Ixric	Ixodes ricinus	Putative ixodes 10 kda peptide protein	115	SIG	17-18	10.511	5.54	8	N	ExpAA=0.10 First60=0.10 PredHel=0 Topology=o	0								8			60-5	3e-64	95	10kDa-WC		S		JAA68637.1	60-5	3e-64	95	10kDa-WC		S					Putative ixodes 10 kda peptide protein	4E-085	JAA68637.1	100	100	100	JAA68637 1 10 JAA65949 JAA68640	IXODES KDA	Ixodes ricinus
JAA68638.1	Ixric	Ixodes ricinus	Putative ixodes 10 kda peptide protein	115	SIG	16-17	11.075	5.91	7	N	ExpAA=1.60 First60=1.60 PredHel=0 Topology=o	0								7			60-5	6e-65	95	10kDa-WC		S		JAA68638.1	60-5	6e-65	95	10kDa-WC		S					Putative ixodes 10 kda peptide protein	4E-085	JAA68638.1	100	100	100	JAA68638 1 10 MXU91109 JAA68676	IXODES KDA SALIVARY SECRETED	Ixodes ricinus
JAA68640.1	Ixric	Ixodes ricinus	Putative ixodes 10 kda peptide protein	115	SIG	21-22	10.193	6.73	7	N	ExpAA=21.93 First60=21.92 PredHel=1 Topology=o4-26i	1								7			60-5	5e-64	95	10kDa-WC		S		JAA68640.1	60-5	5e-64	95	10kDa-WC		S					Putative ixodes 10 kda peptide protein	1E-084	JAA68640.1	100	100	100	JAA68640 1 10 JAA68637 JAA65949	IXODES KDA	Ixodes ricinus
JAA68642.1	Ixric	Ixodes ricinus	Putative ixodes 10 kda peptide protein	116	SIG	18-19	10.845	4.9	8	N	ExpAA=18.94 First60=18.94 PredHel=1 Topology=o5-27i	1								8			60-5	3e-59	95	10kDa-WC		S		JAA68642.1	60-5	3e-59	95	10kDa-WC		S					Putative ixodes 10 kda peptide protein	3E-087	JAA68642.1	100	100	100	JAA68642 1 10 JAA68636 JAA68635	IXODES KDA	Ixodes ricinus
JAA68653.1	Ixric	Ixodes ricinus	Putative ixodes 10 kda peptide protein	115	SIG	21-22	10.334	5.06	7	N	ExpAA=0.12 First60=0.12 PredHel=0 Topology=o	0								7			60-5	4e-66	95	10kDa-WC		S		JAA68653.1	60-5	4e-66	95	10kDa-WC		S					Putative ixodes 10 kda peptide protein	7E-085	JAA68653.1	100	100	100	JAA68653 1 10 JAA65942 JAB71036	IXODES KDA	Ixodes ricinus
JAA68675.1	Ixric	Ixodes ricinus	Putative ixodes 10 kda peptide protein	114	SIG	24-25	10.581	7.03	8	N	ExpAA=15.30 First60=15.29 PredHel=0 Topology=o	0								8			50-7	7e-59	99.2	10kDa-WC		S		JAA68675.1	50-7	7e-59	99.2	10kDa-WC		S					Putative ixodes 10 kda peptide protein	2E-090	JAA68675.1	100	100	100	JAA68675 1 10 JAC92363 JAA68627	IXODES KDA SECRETED SALIVARY GLAND	Ixodes ricinus
JAA68676.1	Ixric	Ixodes ricinus	Putative ixodes 10 kda peptide protein	114	SIG	23-24	10.321	6.92	7	N	ExpAA=0.21 First60=0.21 PredHel=0 Topology=o	0								7			60-5	1e-65	94.2	10kDa-WC		S		JAA68676.1	60-5	1e-65	94.2	10kDa-WC		S					Putative ixodes 10 kda peptide protein	5E-083	JAA68676.1	100	100	100	JAA68676 1 10 MXU91109 JAA68638	IXODES KDA SALIVARY SECRETED	Ixodes ricinus
JAA68685.1	Ixric	Ixodes ricinus	Putative ixodes 10 kda peptide protein	114	SIG	20-21	10.355	9.04	7	N	ExpAA=17.96 First60=17.96 PredHel=1 Topology=o5-22i	1								7			50-7	1e-41	100.8	10kDa-WC		S		JAA68685.1	50-7	1e-41	100.8	10kDa-WC		S					Putative ixodes 10 kda peptide protein	2E-085	JAA68685.1	100	100	100	JAA68685 1 10 MXU95115 JAA71980	IXODES KDA SECRETED PRECURSOR	Ixodes ricinus
JAA68706.1	Ixric	Ixodes ricinus	Putative ixodes 10 kda peptide protein	113	SIG	25-26	9.878	6.98	6	N	ExpAA=11.43 First60=11.43 PredHel=0 Topology=o	0								6			50-7	7e-56	97.5	10kDa-WC		S		JAA68706.1	50-7	7e-56	97.5	10kDa-WC		S					Putative ixodes 10 kda peptide protein	4E-083	JAA68706.1	100	100	100	JAA68706 1 10 JAA68709 MXU89145	IXODES KDA CONSERVED SECRETED PRECURSOR	Ixodes ricinus
JAA68709.1	Ixric	Ixodes ricinus	Putative ixodes 10 kda peptide protein	113	SIG	25-26	9.856	8.27	6	N	ExpAA=0.99 First60=0.99 PredHel=0 Topology=o	0								6			50-7	1e-55	97.5	10kDa-WC		S		JAA68709.1	50-7	1e-55	97.5	10kDa-WC		S					Putative ixodes 10 kda peptide protein	1E-082	JAA68709.1	100	100	100	JAA68709 1 10 JAA68706 MXU89145	IXODES KDA CONSERVED SECRETED PRECURSOR	Ixodes ricinus
JAA68716.1	Ixric	Ixodes ricinus	Putative ixodes 10 kda peptide protein	113	SIG	19-20	10.521	8.51	7	N	ExpAA=19.69 First60=19.69 PredHel=1 Topology=o4-26i	1								7			55-119	1e-67	100	10kDa-WC		S		JAA68716.1	55-119	1e-67	100	10kDa-WC		S					Putative ixodes 10 kda peptide protein	2E-083	JAA68716.1	100	100	100	JAA68716 1 10 JAB72250 JAB68860	IXODES KDA SECRETED PRECURSOR	Ixodes ricinus
JAA68718.1	Ixric	Ixodes ricinus	Putative ixodes 10 kda peptide protein	113	SIG	18-19	10.148	7.74	6	N	ExpAA=19.96 First60=19.81 PredHel=1 Topology=o4-26i	1								6			55-19	6e-43	98.1	10kDa-WC		S		JAA68718.1	55-19	6e-43	98.1	10kDa-WC		S					Putative ixodes 10 kda peptide protein	1E-081	JAA68718.1	100	100	100	JAA68718 1 10 JAB72453 JAB72609	IXODES KDA SECRETED PRECURSOR	Ixodes ricinus
JAA68758.1	Ixric	Ixodes ricinus	Putative ixodes 10 kda peptide protein	111	SIG	19-20	10.699	8.66	8	N	ExpAA=0.18 First60=0.18 PredHel=0 Topology=o	0								8			50-180	6e-58	97.4	10kDa-WC		S		JAA68758.1	50-180	6e-58	97.4	10kDa-WC		S					Putative ixodes 10 kda peptide protein	2E-086	JAA68758.1	100	100	100	JAA68758 1 10 JAB73476 JAA68763	IXODES KDA SECRETED PRECURSOR	Ixodes ricinus
JAA68759.1	Ixric	Ixodes ricinus	Putative ixodes 10 kda peptide protein	111	SIG	24-25	9.781	8.81	6	N	ExpAA=7.76 First60=7.74 PredHel=0 Topology=o	0								6			50-7	8e-60	96.6	10kDa-WC		S		JAA68759.1	50-7	8e-60	96.6	10kDa-WC		S					Putative ixodes 10 kda peptide protein	5E-081	JAA68759.1	100	100	100	JAA68759 1 10 JAA68770 MXU90181	IXODES KDA CONSERVED SECRETED PRECURSOR	Ixodes ricinus
JAA68763.1	Ixric	Ixodes ricinus	Putative ixodes 10 kda peptide protein	111	SIG	19-20	10.55	8.42	9	N	ExpAA=0.50 First60=0.50 PredHel=0 Topology=o	0								9			50-180	1e-63	96.5	10kDa-WC		S		JAA68763.1	50-180	1e-63	96.5	10kDa-WC		S					Putative ixodes 10 kda peptide protein	4E-085	JAA68763.1	100	100	100	JAA68763 1 10 JAB80771 JAA70919	IXODES KDA SECRETED PRECURSOR	Ixodes ricinus
JAA68770.1	Ixric	Ixodes ricinus	Putative ixodes 10 kda peptide protein	111	SIG	18-19	10.158	6.75	6	N	ExpAA=15.87 First60=15.87 PredHel=1 Topology=i5-22o	1								6			50-7	8e-57	96.6	10kDa-WC		S		JAA68770.1	50-7	8e-57	96.6	10kDa-WC		S					Putative ixodes 10 kda peptide protein	6E-080	JAA68770.1	100	100	100	JAA68770 1 10 JAA68759 MXU90181	IXODES KDA CONSERVED SECRETED PRECURSOR	Ixodes ricinus
JAA68792.1	Ixric	Ixodes ricinus	Putative ixodes 10 kda peptide protein	110	SIG	24-25	9.418	5.83	7	N	ExpAA=18.76 First60=18.76 PredHel=1 Topology=o10-32i	1								7			60-5	3e-66	90.9	10kDa-WC		S		JAA68792.1	60-5	3e-66	90.9	10kDa-WC		S					Putative ixodes 10 kda peptide protein	2E-079	JAA68792.1	100	100	100	JAA68792 1 10 JAA68291 JAA65847	IXODES KDA	Ixodes ricinus
JAA68799.1	Ixric	Ixodes ricinus	Putative ixodes 10 kda peptide protein	110	SIG	17-18	10.32	8.2	7	N	ExpAA=0.00 First60=0.00 PredHel=0 Topology=o	0								7			50-7	4e-50	94.1	10kDa-WC		S		JAA68799.1	50-7	4e-50	94.1	10kDa-WC		S					Putative ixodes 10 kda peptide protein	5E-081	JAA68799.1	100	100	100	JAA68799 1 10 JAA68454 MXU91108	IXODES KDA CONSERVED SECRETED PRECURSOR	Ixodes ricinus
JAA68834.1	Ixric	Ixodes ricinus	Putative ixodes 10 kda peptide protein	109	SIG	28-29	9.082	9.3	6	N	ExpAA=16.48 First60=16.39 PredHel=1 Topology=i5-22o	1								6			50-7	8e-52	96.6	10kDa-WC		S		JAA68834.1	50-7	8e-52	96.6	10kDa-WC		S					Putative ixodes 10 kda peptide protein	9E-079	JAA68834.1	100	100	100	JAA68834 1 10 JAA68759 JAA68770	IXODES KDA	Ixodes ricinus
JAA68898.1	Ixric	Ixodes ricinus	Putative ixodes 10 kda peptide protein	107	SIG	19-20	10.088	8.53	7	N	ExpAA=0.99 First60=0.99 PredHel=0 Topology=o	0								7			50-180	6e-38	79.1	10kDa-WC		S		JAA68898.1	50-180	6e-38	79.1	10kDa-WC		S					Putative ixodes 10 kda peptide protein	2E-081	JAA68898.1	100	100	100	JAA68898 1 10 JAB77918 JAC92374	IXODES KDA SECRETED PRECURSOR SALIVARY GLAND	Ixodes ricinus
JAA68932.1	Ixric	Ixodes ricinus	Putative ixodes 10 kda peptide protein	105	SIG	25-26	9.357	4.73	4	N	ExpAA=21.50 First60=20.70 PredHel=1 Topology=i7-29o	1								4			35-253	1e-57	58.3	10kDa-WC		S		JAA68932.1	35-253	1e-57	58.3	10kDa-WC		S					Putative ixodes 10 kda peptide protein	1E-077	JAA68932.1	100	100	100	JAA68932 1 10 MXU91225 MXU91228	IXODES KDA SALIVARY SECRETED	Ixodes ricinus
JAA68973.1	Ixric	Ixodes ricinus	Putative ixodes 10 kda peptide protein	102	SIG	18-19	9.194	4.29	6	N	ExpAA=1.61 First60=1.61 PredHel=0 Topology=o	0								6			55-19	4e-45	97.1	10kDa-WC		S		JAA68973.1	55-19	4e-45	97.1	10kDa-WC		S					Putative ixodes 10 kda peptide protein	6E-074	JAA68973.1	100	100	100	JAA68973 1 10 JAA68974 JAB69224	IXODES KDA SECRETED PRECURSOR	Ixodes ricinus
JAA68974.1	Ixric	Ixodes ricinus	Putative ixodes 10 kda peptide protein	102	SIG	18-19	9.032	4.46	6	N	ExpAA=0.21 First60=0.21 PredHel=0 Topology=o	0								6			55-19	2e-43	97.1	10kDa-WC		S		JAA68974.1	55-19	2e-43	97.1	10kDa-WC		S					Putative ixodes 10 kda peptide protein	2E-073	JAA68974.1	100	100	100	JAA68974 1 10 JAA68973 JAB75637	IXODES KDA SECRETED PRECURSOR	Ixodes ricinus
JAA68980.1	Ixric	Ixodes ricinus	Putative ixodes 10 kda peptide protein	103	SIG	24-25	8.691	8.66	6	N	ExpAA=17.95 First60=17.95 PredHel=1 Topology=i5-24o	1								6			55-326	7e-60	81.3	10kDa-WC		S		JAA68980.1	55-326	7e-60	81.3	10kDa-WC		S					Putative ixodes 10 kda peptide protein	5E-073	JAA68980.1	100	100	100	JAA68980 1 10 JAA68518 JAA66019	IXODES KDA	Ixodes ricinus
JAA68982.1	Ixric	Ixodes ricinus	Putative ixodes 10 kda peptide protein	102	SIG	18-19	9.128	4.5	6	N	ExpAA=13.67 First60=13.67 PredHel=0 Topology=o	0								6			55-19	2e-44	97.1	10kDa-WC		S		JAA68982.1	55-19	2e-44	97.1	10kDa-WC		S					Putative ixodes 10 kda peptide protein	2E-073	JAA68982.1	100	100	100	JAA68982 1 10 JAA68488 JAB72609	IXODES KDA SECRETED PRECURSOR	Ixodes ricinus
JAA69000.1	Ixric	Ixodes ricinus	Putative ixodes 10 kda peptide protein	103	SIG	18-19	9.503	5.6	6	N	ExpAA=13.02 First60=13.02 PredHel=0 Topology=o	0								6			55-19	1e-56	99	10kDa-WC		S		JAA69000.1	55-19	1e-56	99	10kDa-WC		S					Putative ixodes 10 kda peptide protein	1E-074	JAA69000.1	100	100	100	JAA69000 1 10 JAA69128 JAB71534	IXODES KDA SECRETED PRECURSOR	Ixodes ricinus
JAA69007.1	Ixric	Ixodes ricinus	Putative ixodes 10 kda peptide protein	103	SIG	18-19	9.516	4.8	6	N	ExpAA=22.16 First60=22.16 PredHel=1 Topology=o4-26i	1								6			55-19	8e-49	97.1	10kDa-WC		S		JAA69007.1	55-19	8e-49	97.1	10kDa-WC		S					Putative ixodes 10 kda peptide protein	2E-074	JAA69007.1	100	100	100	JAA69007 1 10 JAB68573 JAB75637	IXODES KDA SECRETED PRECURSOR	Ixodes ricinus
JAA69039.1	Ixric	Ixodes ricinus	Putative ixodes 10 kda peptide protein	101	SIG	18-19	9.457	4.64	6	N	ExpAA=0.14 First60=0.14 PredHel=0 Topology=o	0								6			55-19	3e-48	99	10kDa-WC		S		JAA69039.1	55-19	3e-48	99	10kDa-WC		S					Putative ixodes 10 kda peptide protein	3E-072	JAA69039.1	100	100	100	JAA69039 1 10 JAB71387 JAA71179	IXODES KDA SECRETED PRECURSOR	Ixodes ricinus
JAA69048.1	Ixric	Ixodes ricinus	Putative ixodes 10 kda peptide protein	101	SIG	25-26	8.449	6.23	6	N	ExpAA=16.54 First60=16.54 PredHel=1 Topology=i7-29o	1								6			50-7	8e-42	88.1	10kDa-WC		S		JAA69048.1	50-7	8e-42	88.1	10kDa-WC		S					Putative ixodes 10 kda peptide protein	6E-075	JAA69048.1	100	100	100	JAA69048 1 10 MXU90960 MXU90968	IXODES KDA CONSERVED SECRETED PRECURSOR	Ixodes ricinus
JAA69083.1	Ixric	Ixodes ricinus	Putative ixodes 10 kda peptide protein	100	SIG	18-19	9.418	6.12	6	N	ExpAA=1.31 First60=1.31 PredHel=0 Topology=o	0								6			55-19	3e-50	98.1	10kDa-WC		S		JAA69083.1	55-19	3e-50	98.1	10kDa-WC		S					Putative ixodes 10 kda peptide protein	7E-072	JAA69083.1	100	100	100	JAA69083 1 10 JAA65312 JAB71515	IXODES KDA SECRETED PRECURSOR	Ixodes ricinus
JAA69112.1	Ixric	Ixodes ricinus	Putative ixodes 10 kda peptide protein	99	SIG	18-19	9.107	5.52	6	N	ExpAA=0.41 First60=0.41 PredHel=0 Topology=o	0								6			55-19	4e-51	97.1	10kDa-WC		S		JAA69112.1	55-19	4e-51	97.1	10kDa-WC		S					Putative ixodes 10 kda peptide protein	5E-071	JAA69112.1	100	100	100	JAA69112 1 10 JAB71102 JAC92370	IXODES KDA SECRETED PRECURSOR SALIVARY GLAND	Ixodes ricinus
JAA69114.1	Ixric	Ixodes ricinus	Putative ixodes 10 kda peptide protein	99	SIG	18-19	8.972	4.08	6	N	ExpAA=17.16 First60=17.16 PredHel=1 Topology=o4-26i	1								6			55-19	1e-43	97.1	10kDa-WC		S		JAA69114.1	55-19	1e-43	97.1	10kDa-WC		S					Putative ixodes 10 kda peptide protein	5E-071	JAA69114.1	100	100	100	JAA69114 1 10 JAB69224 JAA71188	IXODES KDA SECRETED PRECURSOR	Ixodes ricinus
JAA69117.1	Ixric	Ixodes ricinus	Putative ixodes 10 kda peptide protein	99	SIG	19-20	8.551	4.69	6	N	ExpAA=0.86 First60=0.86 PredHel=0 Topology=o	0								6			60-5	6e-48	73.6	10kDa-WC		S		JAA69117.1	60-5	6e-48	73.6	10kDa-WC		S					Putative ixodes 10 kda peptide protein	2E-069	JAA69117.1	100	100	100	JAA69117 1 10 JAB76901 JAA69068	IXODES KDA SECRETED PRECURSOR	Ixodes ricinus
JAA69123.1	Ixric	Ixodes ricinus	Putative ixodes 10 kda peptide protein	98	SIG	18-19	8.676	4.49	6	N	ExpAA=0.53 First60=0.53 PredHel=0 Topology=o	0								6			55-19	1e-52	95.2	10kDa-WC		S		JAA69123.1	55-19	1e-52	95.2	10kDa-WC		S					Putative ixodes 10 kda peptide protein	2E-070	JAA69123.1	100	100	100	JAA69123 1 10 JAR95393 JAA69154	IXODES KDA SECRETED SALIVARY GLAND	Ixodes ricinus
JAA69127.1	Ixric	Ixodes ricinus	Putative ixodes 10 kda peptide protein	98	SIG	18-19	8.842	5.27	6	N	ExpAA=10.51 First60=10.51 PredHel=0 Topology=o	0								6			55-19	1e-51	95.2	10kDa-WC		S		JAA69127.1	55-19	1e-51	95.2	10kDa-WC		S					Putative ixodes 10 kda peptide protein	1E-069	JAA69127.1	100	100	100	JAA69127 1 10 JAB71534 JAA69128	IXODES KDA SECRETED PRECURSOR	Ixodes ricinus
JAA69128.1	Ixric	Ixodes ricinus	Putative ixodes 10 kda peptide protein	98	SIG	18-19	8.831	5.21	6	N	ExpAA=13.66 First60=13.66 PredHel=0 Topology=o	0								6			55-19	5e-52	95.2	10kDa-WC		S		JAA69128.1	55-19	5e-52	95.2	10kDa-WC		S					Putative ixodes 10 kda peptide protein	4E-070	JAA69128.1	100	100	100	JAA69128 1 10 JAB71534 JAA69000	IXODES KDA SECRETED PRECURSOR	Ixodes ricinus
JAA69131.1	Ixric	Ixodes ricinus	Putative ixodes 10 kda peptide protein	99	SIG	18-19	9.084	5.32	6	N	ExpAA=4.85 First60=4.85 PredHel=0 Topology=o	0								6			55-19	1e-53	95.2	10kDa-WC		S		JAA69131.1	55-19	1e-53	95.2	10kDa-WC		S					Putative ixodes 10 kda peptide protein	1E-070	JAA69131.1	100	100	100	JAA69131 1 10 JAB75179 JAB71013	IXODES KDA SECRETED PRECURSOR	Ixodes ricinus
JAA69154.1	Ixric	Ixodes ricinus	Putative ixodes 10 kda peptide protein	97	SIG	18-19	8.705	4.38	6	N	ExpAA=2.26 First60=2.26 PredHel=0 Topology=o	0								6			55-19	3e-54	93.3	10kDa-WC		S		JAA69154.1	55-19	3e-54	93.3	10kDa-WC		S					Putative ixodes 10 kda peptide protein	4E-070	JAA69154.1	100	100	100	JAA69154 1 10 JAR95393 JAA72066	IXODES KDA SECRETED SALIVARY GLAND	Ixodes ricinus
JAA69156.1	Ixric	Ixodes ricinus	Putative ixodes 10 kda peptide protein	97	SIG	18-19	8.654	5.71	6	N	ExpAA=2.03 First60=2.03 PredHel=0 Topology=o	0								6			55-19	2e-46	94.2	10kDa-WC		S		JAA69156.1	55-19	2e-46	94.2	10kDa-WC		S					Putative ixodes 10 kda peptide protein	6E-069	JAA69156.1	100	100	100	JAA69156 1 10 JAB73308 JAB81447	IXODES KDA UNKNOWN PRODUCT SECRETED PRECURSOR	Ixodes ricinus
JAA69157.1	Ixric	Ixodes ricinus	Putative ixodes 10 kda peptide protein	97	SIG	18-19	8.849	4.86	6	N	ExpAA=0.16 First60=0.16 PredHel=0 Topology=o	0								6			55-19	1e-47	95.2	10kDa-WC		S		JAA69157.1	55-19	1e-47	95.2	10kDa-WC		S					Putative ixodes 10 kda peptide protein	7E-070	JAA69157.1	100	100	100	JAA69157 1 10 JAA69154 JAA70807	IXODES KDA	Ixodes ricinus
JAA69161.1	Ixric	Ixodes ricinus	Putative ixodes 10 kda peptide protein	97	SIG	18-19	8.758	4.64	6	N	ExpAA=6.34 First60=6.34 PredHel=0 Topology=o	0								6			55-19	5e-53	93.3	10kDa-WC		S		JAA69161.1	55-19	5e-53	93.3	10kDa-WC		S					Putative ixodes 10 kda peptide protein	4E-070	JAA69161.1	100	100	100	JAA69161 1 10 JAA69128 JAA69127	IXODES KDA	Ixodes ricinus
JAA69242.1	Ixric	Ixodes ricinus	Putative ixodes 10 kda peptide protein	93	SIG	19-20	8.128	4.58	5	N	ExpAA=0.57 First60=0.57 PredHel=0 Topology=o	0								5			60-5	8e-46	66.1	10kDa-WC		S		JAA69242.1	60-5	8e-46	66.1	10kDa-WC		S					Putative ixodes 10 kda peptide protein	1E-065	JAA69242.1	100	100	100	JAA69242 1 10 JAB76901 JAA72542	IXODES KDA SECRETED PRECURSOR	Ixodes ricinus
JAA69268.1	Ixric	Ixodes ricinus	Putative ixodes 10 kda peptide protein	92	SIG	18-19	7.864	4.22	7	N	ExpAA=0.30 First60=0.30 PredHel=0 Topology=o	0								7			55-19	2e-38	89.4	10kDa-WC		S		JAA69268.1	55-19	2e-38	89.4	10kDa-WC		S					Putative ixodes 10 kda peptide protein	4E-064	JAA69268.1	100	100	100	JAA69268 1 10 JAB68838 JAB71862	IXODES KDA SECRETED PRECURSOR	Ixodes ricinus
JAA69656.1	Ixric	Ixodes ricinus	Putative wc protein	77	SIG	22-23	6.318	4.58	3	N	ExpAA=1.04 First60=1.04 PredHel=0 Topology=o	0								3			40-93	5e-36	61.8	10kDa-WC		S		JAA69656.1	40-93	5e-36	61.8	10kDa-WC		S					Putative wc protein	3E-054	JAA69656.1	100	100	100	JAA69656 1 JAB72236 JAB70721	WC SECRETED PRECURSOR	Ixodes ricinus
JAA69797.1	Ixric	Ixodes ricinus	Putative ixodes 10 kda peptide protein	70	SIG	24-25	5.075	4.66	3	N	ExpAA=21.46 First60=21.46 PredHel=1 Topology=o10-32i	1								3			60-5	4e-37	50.4	10kDa-WC		S		JAA69797.1	60-5	4e-37	50.4	10kDa-WC		S					Putative ixodes 10 kda peptide protein	5E-046	JAA69797.1	100	100	100	JAA69797 1 10 JAB69820 JAA68485	IXODES KDA SECRETED PRECURSOR	Ixodes ricinus
JAA70671.1	Ixric	Ixodes ricinus	Putative ixodes 10 kda peptide protein	138	SIG	20-21	13.948	5.56	7	N	ExpAA=0.07 First60=0.07 PredHel=0 Topology=o	0								7			45-63	5e-68	97.8	10kDa-WC		S		JAA70671.1	45-63	5e-68	97.8	10kDa-WC		S					Putative ixodes 10 kda peptide protein	1E-107	JAA70671.1	100	100	100	JAA70671 1 10 JAB68536 JAB72475	IXODES KDA SECRETED PRECURSOR	Ixodes ricinus
JAA70693.1	Ixric	Ixodes ricinus	Putative ixodes 10 kda peptide protein	139	SIG	18-19	14.273	6.58	7	N	ExpAA=0.12 First60=0.12 PredHel=0 Topology=o	0								7			45-63	2e-73	100	10kDa-WC		S		JAA70693.1	45-63	2e-73	100	10kDa-WC		S					Putative ixodes 10 kda peptide protein	1E-107	JAA70693.1	100	100	100	JAA70693 1 10 MXU92738 MXU95218	IXODES KDA SALIVARY SECRETED	Ixodes ricinus
JAA70737.1	Ixric	Ixodes ricinus	Putative ixodes 10 kda peptide protein	131	SIG	25-26	12.438	6.89	5	N	ExpAA=14.17 First60=12.85 PredHel=0 Topology=o	0								5			35-253	2e-73	66.3	10kDa-WC		S		JAA70737.1	35-253	2e-73	66.3	10kDa-WC		S					Putative ixodes 10 kda peptide protein	1E-100	JAA70737.1	100	100	100	JAA70737 1 10 MXU91820 JAR89600	IXODES KDA SALIVARY SECRETED PRECURSOR	Ixodes ricinus
JAA70828.1	Ixric	Ixodes ricinus	Putative ixodes 10 kda peptide protein	121	SIG	23-24	11.171	5.76	8	N	ExpAA=1.04 First60=1.04 PredHel=0 Topology=o	0								8			60-5	2e-70	99.2	10kDa-WC		S		JAA70828.1	60-5	2e-70	99.2	10kDa-WC		S					Putative ixodes 10 kda peptide protein	2E-090	JAA70828.1	100	100	100	JAA70828 1 10 JAB72927 JAB68571	IXODES KDA SECRETED PRECURSOR	Ixodes ricinus
JAA70830.1	Ixric	Ixodes ricinus	Putative wc protein	123	SIG	22-23	11.347	5.28	8	N	ExpAA=0.63 First60=0.63 PredHel=0 Topology=o	0								8			40-93	5e-82	100	10kDa-WC		S		JAA70830.1	40-93	5e-82	100	10kDa-WC		S					Putative wc protein	3E-093	JAA70830.1	100	100	100	JAA70830 1 JAA70838 JAA72258	WC	Ixodes ricinus
JAA70837.1	Ixric	Ixodes ricinus	Putative ixodes 10 kda peptide protein	121	SIG	23-24	10.822	4.85	8	N	ExpAA=1.97 First60=1.97 PredHel=0 Topology=o	0								8			60-5	8e-69	100	10kDa-WC		S		JAA70837.1	60-5	8e-69	100	10kDa-WC		S					Putative ixodes 10 kda peptide protein	4E-090	JAA70837.1	100	100	100	JAA70837 1 10 JAB69259 JAA68485	IXODES KDA SECRETED PRECURSOR	Ixodes ricinus
JAA70838.1	Ixric	Ixodes ricinus	Putative wc protein	123	SIG	22-23	11.31	5.49	8	N	ExpAA=0.63 First60=0.63 PredHel=0 Topology=o	0								8			40-93	1e-83	100	10kDa-WC		S		JAA70838.1	40-93	1e-83	100	10kDa-WC		S					Putative wc protein	1E-093	JAA70838.1	100	100	100	JAA70838 1 JAA70830 JAA68390	WC	Ixodes ricinus
JAA70854.1	Ixric	Ixodes ricinus	Putative ixodes 10 kda peptide protein	121	SIG	23-24	10.684	5.3	8	N	ExpAA=21.37 First60=21.37 PredHel=1 Topology=o10-32i	1								8			60-5	4e-64	100.8	10kDa-WC		S		JAA70854.1	60-5	4e-64	100.8	10kDa-WC		S					Putative ixodes 10 kda peptide protein	8E-092	JAA70854.1	100	100	100	JAA70854 1 10 JAB73302 JAB83803	IXODES KDA SECRETED PRECURSOR	Ixodes ricinus
JAA70855.1	Ixric	Ixodes ricinus	Putative ixodes 10 kda peptide protein	120	SIG	24-25	10.741	5.76	7	N	ExpAA=18.04 First60=18.04 PredHel=1 Topology=i7-29o	1								7			55-119	1e-55	101.8	10kDa-WC		S		JAA70855.1	55-119	1e-55	101.8	10kDa-WC		S					Putative ixodes 10 kda peptide protein	1E-089	JAA70855.1	100	100	100	JAA70855 1 10 JAB73353 JAB68741	IXODES KDA SECRETED PRECURSOR	Ixodes ricinus
JAA70856.1	Ixric	Ixodes ricinus	Putative ixodes 10 kda peptide protein	121	SIG	23-24	11.052	5.75	8	N	ExpAA=5.89 First60=5.89 PredHel=0 Topology=o	0								8			60-5	9e-72	100	10kDa-WC		S		JAA70856.1	60-5	9e-72	100	10kDa-WC		S					Putative ixodes 10 kda peptide protein	8E-090	JAA70856.1	100	100	100	JAA70856 1 10 JAA65847 JAA72488	IXODES KDA	Ixodes ricinus
JAA70857.1	Ixric	Ixodes ricinus	Putative ixodes 10 kda peptide protein	122	SIG	24-25	11.008	8.19	7	N	ExpAA=20.09 First60=20.08 PredHel=1 Topology=i7-29o	1								7			60-5	2e-69	100.8	10kDa-WC		S		JAA70857.1	60-5	2e-69	100.8	10kDa-WC		S					Putative ixodes 10 kda peptide protein	2E-092	JAA70857.1	100	100	100	JAA70857 1 10 JAA68631 JAB83803	IXODES KDA SECRETED PRECURSOR	Ixodes ricinus
JAA70861.1	Ixric	Ixodes ricinus	Putative ixodes 10 kda peptide protein	121	SIG	24-25	10.796	5.3	7	N	ExpAA=18.48 First60=18.48 PredHel=1 Topology=o10-32i	1								7			60-5	9e-65	99.2	10kDa-WC		S		JAA70861.1	60-5	9e-65	99.2	10kDa-WC		S					Putative ixodes 10 kda peptide protein	3E-088	JAA70861.1	100	100	100	JAA70861 1 10 MXU91243 JAB79270	IXODES KDA CONSERVED SECRETED PRECURSOR UNKNOWN PRODUCT	Ixodes ricinus
JAA70867.1	Ixric	Ixodes ricinus	Putative ixodes 10 kda peptide protein	121	SIG	28-29	10.29	5.35	7	N	ExpAA=0.37 First60=0.37 PredHel=0 Topology=o	0								7			50-7	2e-60	100	10kDa-WC		S		JAA70867.1	50-7	2e-60	100	10kDa-WC		S					Putative ixodes 10 kda peptide protein	1E-087	JAA70867.1	100	100	100	JAA70867 1 10 MXU90965 JAA68530	IXODES KDA CONSERVED SECRETED PRECURSOR	Ixodes ricinus
JAA70869.1	Ixric	Ixodes ricinus	Putative ixodes 10 kda peptide protein	121	SIG	24-25	11.103	6.75	7	N	ExpAA=21.29 First60=21.29 PredHel=1 Topology=o10-32i	1								7			60-5	1e-62	96.7	10kDa-WC		S		JAA70869.1	60-5	1e-62	96.7	10kDa-WC		S					Putative ixodes 10 kda peptide protein	9E-089	JAA70869.1	100	100	100	JAA70869 1 10 JAB72526 JAA68486	IXODES KDA SECRETED PRECURSOR	Ixodes ricinus
JAA70892.1	Ixric	Ixodes ricinus	Putative ixodes 10 kda peptide protein	120	SIG	21-22	11.521	8.49	7	N	ExpAA=0.10 First60=0.07 PredHel=0 Topology=o	0								7			45-63	2e-59	100	10kDa-WC		S		JAA70892.1	45-63	2e-59	100	10kDa-WC		S					Putative ixodes 10 kda peptide protein	2E-091	JAA70892.1	100	100	100	JAA70892 1 10 JAB80598 JAB69548	IXODES KDA SECRETED PRECURSOR	Ixodes ricinus
JAA70894.1	Ixric	Ixodes ricinus	Putative ixodes 10 kda peptide protein	122	SIG	19-20	11.73	9.54	5	N	ExpAA=15.80 First60=15.80 PredHel=1 Topology=i2-24o	1								5			50-234	1e-61	100	10kDa-WC		S		JAA70894.1	50-234	1e-61	100	10kDa-WC		S					Putative ixodes 10 kda peptide protein	5E-087	JAA70894.1	100	100	100	JAA70894 1 10 JAR95388 MXU91343	IXODES KDA SALIVARY SECRETED	Ixodes ricinus
JAA70914.1	Ixric	Ixodes ricinus	Putative wc protein	116	SIG	22-23	10.859	5.62	8	N	ExpAA=0.46 First60=0.46 PredHel=0 Topology=o	0								8			40-93	4e-75	100	10kDa-WC		S		JAA70914.1	40-93	4e-75	100	10kDa-WC		S					Putative wc protein	2E-088	JAA70914.1	100	100	100	JAA70914 1 JAB75684 JAA70926	WC SECRETED PRECURSOR	Ixodes ricinus
JAA70919.1	Ixric	Ixodes ricinus	Putative ixodes 10 kda peptide protein	116	SIG	22-23	10.802	8.4	9	N	ExpAA=6.78 First60=6.78 PredHel=0 Topology=o	0								9			50-180	9e-61	100	10kDa-WC		S		JAA70919.1	50-180	9e-61	100	10kDa-WC		S					Putative ixodes 10 kda peptide protein	1E-089	JAA70919.1	100	100	100	JAA70919 1 10 JAA68763 JAB80771	IXODES KDA SECRETED PRECURSOR	Ixodes ricinus
JAA70928.1	Ixric	Ixodes ricinus	Putative ixodes 10 kda peptide protein	115	SIG	20-21	10.596	4.59	7	N	ExpAA=19.90 First60=19.90 PredHel=1 Topology=i7-29o	1								7			50-7	1e-54	100	10kDa-WC		S		JAA70928.1	50-7	1e-54	100	10kDa-WC		S					Putative ixodes 10 kda peptide protein	5E-085	JAA70928.1	100	100	100	JAA70928 1 10 JAA68633 JAA71005	IXODES KDA	Ixodes ricinus
JAA70962.1	Ixric	Ixodes ricinus	Putative ixodes 10 kda peptide protein	116	SIG	24-25	10.225	9.14	7	N	ExpAA=2.71 First60=2.71 PredHel=0 Topology=o	0								7			50-7	9e-59	100	10kDa-WC		S		JAA70962.1	50-7	9e-59	100	10kDa-WC		S					Putative ixodes 10 kda peptide protein	3E-086	JAA70962.1	100	100	100	JAA70962 1 10 JAA70867 JAA68461	IXODES KDA	Ixodes ricinus
JAA71005.1	Ixric	Ixodes ricinus	Putative ixodes 10 kda peptide protein	114	SIG	26-27	9.713	4.84	6	N	ExpAA=5.55 First60=5.53 PredHel=0 Topology=o	0								6			50-7	4e-55	99.2	10kDa-WC		S		JAA71005.1	50-7	4e-55	99.2	10kDa-WC		S					Putative ixodes 10 kda peptide protein	3E-083	JAA71005.1	100	100	100	JAA71005 1 10 JAA71013 JAA70928	IXODES KDA	Ixodes ricinus
JAA71032.1	Ixric	Ixodes ricinus	Putative ixodes 10 kda peptide protein	114	SIG	26-27	10.052	8.49	7	N	ExpAA=21.70 First60=21.67 PredHel=1 Topology=i9-31o	1								7			50-7	9e-54	99.2	10kDa-WC		S		JAA71032.1	50-7	9e-54	99.2	10kDa-WC		S					Putative ixodes 10 kda peptide protein	7E-085	JAA71032.1	100	100	100	JAA71032 1 10 JAA70922 JAA68633	IXODES KDA	Ixodes ricinus
JAA71038.1	Ixric	Ixodes ricinus	Putative ixodes 10 kda peptide protein	109	SIG	20-21	9.757	4.5	7	N	ExpAA=11.75 First60=11.75 PredHel=0 Topology=o	0								7			50-7	2e-54	94.1	10kDa-WC		S		JAA71038.1	50-7	2e-54	94.1	10kDa-WC		S					Putative ixodes 10 kda peptide protein	4E-080	JAA71038.1	100	100	100	JAA71038 1 10 JAR95218 JAB71243	IXODES KDA SECRETED SALIVARY GLAND PRECURSOR	Ixodes ricinus
JAA71082.1	Ixric	Ixodes ricinus	Putative ixodes 10 kda peptide protein	107	SIG	19-20	10.149	8.19	7	N	ExpAA=0.39 First60=0.39 PredHel=0 Topology=o	0								7			50-180	5e-43	89.6	10kDa-WC		S		JAA71082.1	50-180	5e-43	89.6	10kDa-WC		S					Putative ixodes 10 kda peptide protein	1E-079	JAA71082.1	100	100	100	JAA71082 1 10 JAC92398 JAA68898	IXODES KDA SECRETED SALIVARY GLAND	Ixodes ricinus
JAA71101.1	Ixric	Ixodes ricinus	Putative ixodes 10 kda peptide protein	104	SIG	21-22	9.193	9.02	6	N	ExpAA=0.04 First60=0.04 PredHel=0 Topology=o	0								6			55-19	2e-54	99	10kDa-WC		S		JAA71101.1	55-19	2e-54	99	10kDa-WC		S					Putative ixodes 10 kda peptide protein	3E-072	JAA71101.1	100	100	100	JAA71101 1 10 JAA66187 JAB70855	IXODES KDA SECRETED PRECURSOR	Ixodes ricinus
JAA71107.1	Ixric	Ixodes ricinus	Putative ixodes 10 kda peptide protein	108	SIG	21-22	9.651	4.97	6	N	ExpAA=16.97 First60=16.97 PredHel=1 Topology=o4-26i	1								6			60-5	7e-62	89.3	10kDa-WC		S		JAA71107.1	60-5	7e-62	89.3	10kDa-WC		S					Putative ixodes 10 kda peptide protein	1E-079	JAA71107.1	100	100	100	JAA71107 1 10 JAB70168 JAA65949	IXODES KDA SECRETED PRECURSOR	Ixodes ricinus
JAA71117.1	Ixric	Ixodes ricinus	Putative ixodes 10 kda peptide protein	105	SIG	18-19	9.709	8.92	6	N	ExpAA=0.59 First60=0.59 PredHel=0 Topology=o	0								6			55-19	1e-55	99	10kDa-WC		S		JAA71117.1	55-19	1e-55	99	10kDa-WC		S					Putative ixodes 10 kda peptide protein	1E-073	JAA71117.1	100	100	100	JAA71117 1 10 JAB72277 JAA66187	IXODES KDA SECRETED PRECURSOR	Ixodes ricinus
JAA71178.1	Ixric	Ixodes ricinus	Putative ixodes 10 kda peptide protein	102	SIG	18-19	9.403	4.59	6	N	ExpAA=0.56 First60=0.56 PredHel=0 Topology=o	0								6			55-19	7e-54	99	10kDa-WC		S		JAA71178.1	55-19	7e-54	99	10kDa-WC		S					Putative ixodes 10 kda peptide protein	2E-073	JAA71178.1	100	100	100	JAA71178 1 10 JAB71658 JAA66170	IXODES KDA SECRETED PRECURSOR	Ixodes ricinus
JAA71179.1	Ixric	Ixodes ricinus	Putative ixodes 10 kda peptide protein	99	SIG	18-19	9.2	5.64	6	N	ExpAA=1.00 First60=1.00 PredHel=0 Topology=o	0								6			55-19	5e-51	97.1	10kDa-WC		S		JAA71179.1	55-19	5e-51	97.1	10kDa-WC		S					Putative ixodes 10 kda peptide protein	1E-070	JAA71179.1	100	100	100	JAA71179 1 10 JAC92370 JAB81444	IXODES KDA SECRETED SALIVARY GLAND PRECURSOR	Ixodes ricinus
JAA71188.1	Ixric	Ixodes ricinus	Putative ixodes 10 kda peptide protein	102	SIG	17-18	9.33	4.85	6	N	ExpAA=0.63 First60=0.63 PredHel=0 Topology=o	0								6			55-19	4e-45	96.2	10kDa-WC		S		JAA71188.1	55-19	4e-45	96.2	10kDa-WC		S					Putative ixodes 10 kda peptide protein	4E-074	JAA71188.1	100	100	100	JAA71188 1 10 JAB69224 JAA69114	IXODES KDA SECRETED PRECURSOR	Ixodes ricinus
JAA71245.1	Ixric	Ixodes ricinus	Putative ixodes 10 kda peptide protein	97	SIG	18-19	8.571	5.47	6	N	ExpAA=11.09 First60=11.09 PredHel=0 Topology=o	0								6			55-19	4e-49	95.2	10kDa-WC		S		JAA71245.1	55-19	4e-49	95.2	10kDa-WC		S					Putative ixodes 10 kda peptide protein	6E-069	JAA71245.1	100	100	100	JAA71245 1 10 JAB75180 JAA69127	IXODES KDA SECRETED PRECURSOR	Ixodes ricinus
JAA71634.1	Ixric	Ixodes ricinus	Putative ixodes 10 kda peptide protein	66	SIG	23-24	4.951	9.11	1	N	ExpAA=22.45 First60=22.45 PredHel=1 Topology=o10-32i	1								1			60-5	1e-21	32.2	10kDa-WC		S		JAA71634.1	60-5	1e-21	32.2	10kDa-WC		S					Putative ixodes 10 kda peptide protein	8E-042	JAA71634.1	100	100	100	JAA71634 1 10 JAB69962 JAR94847	IXODES KDA SECRETED PRECURSOR WC SALIVARY	Ixodes ricinus
JAA71938.1	Ixric	Ixodes ricinus	Putative ixodes 10 kda peptide protein	128	SIG	18-19	11.901	8.98	8	N	ExpAA=15.86 First60=15.35 PredHel=0 Topology=o	0								8			50-7	7e-41	94.1	10kDa-WC		S		JAA71938.1	50-7	7e-41	94.1	10kDa-WC		S					Putative ixodes 10 kda peptide protein	3E-094	JAA71938.1	100	100	100	JAA71938 1 10 JAA68589 JAA70963	IXODES KDA	Ixodes ricinus
JAA71958.1	Ixric	Ixodes ricinus	Putative ixodes 10 kda peptide protein	121	SIG	23-24	10.794	6.71	9	N	ExpAA=16.10 First60=16.08 PredHel=1 Topology=o10-29i	1								9			60-5	1e-72	100	10kDa-WC		S		JAA71958.1	60-5	1e-72	100	10kDa-WC		S					Putative ixodes 10 kda peptide protein	6E-091	JAA71958.1	100	100	100	JAA71958 1 10 JAA72488 JAA71960	IXODES KDA	Ixodes ricinus
JAA71960.1	Ixric	Ixodes ricinus	Putative ixodes 10 kda peptide protein	121	SIG	23-24	10.956	5.57	8	N	ExpAA=13.67 First60=13.67 PredHel=0 Topology=o	0								8			60-5	5e-74	100	10kDa-WC		S		JAA71960.1	60-5	5e-74	100	10kDa-WC		S					Putative ixodes 10 kda peptide protein	4E-090	JAA71960.1	100	100	100	JAA71960 1 10 JAB72927 JAB68571	IXODES KDA SECRETED PRECURSOR	Ixodes ricinus
JAA71969.1	Ixric	Ixodes ricinus	Putative ixodes 10 kda peptide protein	120	SIG	24-25	10.534	5.91	8	N	ExpAA=19.24 First60=19.24 PredHel=1 Topology=o10-32i	1								8			60-5	9e-64	100	10kDa-WC		S		JAA71969.1	60-5	9e-64	100	10kDa-WC		S					Putative ixodes 10 kda peptide protein	2E-089	JAA71969.1	100	100	100	JAA71969 1 10 JAB71347 JAB75513	IXODES KDA SECRETED PRECURSOR	Ixodes ricinus
JAA71987.1	Ixric	Ixodes ricinus	Putative ixodes 10 kda peptide protein	115	SIG	26-27	9.864	8.74	7	N	ExpAA=21.15 First60=21.15 PredHel=1 Topology=o10-32i	1								7			50-7	2e-48	98.3	10kDa-WC		S		JAA71987.1	50-7	2e-48	98.3	10kDa-WC		S					Putative ixodes 10 kda peptide protein	3E-085	JAA71987.1	100	100	100	JAA71987 1 10 JAR94733 JAB79043	IXODES KDA SECRETED SALIVARY GLAND PRECURSOR	Ixodes ricinus
JAA71988.1	Ixric	Ixodes ricinus	Putative ixodes 10 kda peptide protein	116	SIG	22-23	10.807	5.56	6	N	ExpAA=0.55 First60=0.55 PredHel=0 Topology=o	0								6			50-7	6e-54	93.2	10kDa-WC		S		JAA71988.1	50-7	6e-54	93.2	10kDa-WC		S					Putative ixodes 10 kda peptide protein	1E-085	JAA71988.1	100	100	100	JAA71988 1 10 JAA70922 JAA65953	IXODES KDA	Ixodes ricinus
JAA71989.1	Ixric	Ixodes ricinus	Putative ixodes 10 kda peptide protein	115	SIG	19-20	10.862	8.74	7	N	ExpAA=6.92 First60=6.92 PredHel=0 Topology=o	0								7			50-7	2e-37	91.5	10kDa-WC		S		JAA71989.1	50-7	2e-37	91.5	10kDa-WC		S					Putative ixodes 10 kda peptide protein	4E-086	JAA71989.1	100	100	100	JAA71989 1 10 JAB78292 MXU90821	IXODES KDA SECRETED PRECURSOR CONSERVED	Ixodes ricinus
JAA71990.1	Ixric	Ixodes ricinus	Putative ixodes 10 kda peptide protein	115	SIG	21-22	10.567	5.59	8	N	ExpAA=0.27 First60=0.27 PredHel=0 Topology=o	0								8			60-5	5e-66	95	10kDa-WC		S		JAA71990.1	60-5	5e-66	95	10kDa-WC		S					Putative ixodes 10 kda peptide protein	4E-086	JAA71990.1	100	100	100	JAA71990 1 10 JAA68620 JAA68628	IXODES KDA	Ixodes ricinus
JAA71991.1	Ixric	Ixodes ricinus	Putative ixodes 10 kda peptide protein	116	SIG	17-18	10.584	4.98	7	N	ExpAA=3.93 First60=3.93 PredHel=0 Topology=o	0								7			60-5	1e-59	95.9	10kDa-WC		S		JAA71991.1	60-5	1e-59	95.9	10kDa-WC		S					Putative ixodes 10 kda peptide protein	1E-085	JAA71991.1	100	100	100	JAA71991 1 10 JAB83803 JAA72453	IXODES KDA SECRETED PRECURSOR	Ixodes ricinus
JAA72009.1	Ixric	Ixodes ricinus	Putative ixodes 10 kda peptide protein	112	SIG	19-20	10.411	8.47	8	N	ExpAA=3.25 First60=3.25 PredHel=0 Topology=o	0								8			50-7	3e-37	96.6	10kDa-WC		S		JAA72009.1	50-7	3e-37	96.6	10kDa-WC		S					Putative ixodes 10 kda peptide protein	2E-084	JAA72009.1	100	100	100	JAA72009 1 10 MXU90039 JAA70922	IXODES KDA CONSERVED SECRETED PRECURSOR	Ixodes ricinus
JAA72013.1	Ixric	Ixodes ricinus	Putative ixodes 10 kda peptide protein	109	SIG	19-20	10.063	7.5	7	N	ExpAA=1.22 First60=1.22 PredHel=0 Topology=o	0								7			50-7	2e-48	93.2	10kDa-WC		S		JAA72013.1	50-7	2e-48	93.2	10kDa-WC		S					Putative ixodes 10 kda peptide protein	2E-079	JAA72013.1	100	100	100	JAA72013 1 10 JAA72030 JAB82914	IXODES KDA SECRETED PRECURSOR	Ixodes ricinus
JAA72034.1	Ixric	Ixodes ricinus	Putative ixodes 10 kda peptide protein	106	SIG	21-22	9.341	8.82	6	N	ExpAA=0.09 First60=0.09 PredHel=0 Topology=o	0								6			50-1109	9e-60	100	10kDa-WC		S		JAA72034.1	50-1109	9e-60	100	10kDa-WC		S					Putative ixodes 10 kda peptide protein	3E-074	JAA72034.1	100	100	100	JAA72034 1 10 MXU89146 JAA66125	IXODES KDA CONSERVED SECRETED PRECURSOR	Ixodes ricinus
JAA72064.1	Ixric	Ixodes ricinus	Putative ixodes 10 kda peptide protein	97	SIG	18-19	8.672	5.78	6	N	ExpAA=1.32 First60=1.32 PredHel=0 Topology=o	0								6			55-19	2e-47	94.2	10kDa-WC		S		JAA72064.1	55-19	2e-47	94.2	10kDa-WC		S					Putative ixodes 10 kda peptide protein	3E-068	JAA72064.1	100	100	100	JAA72064 1 10 JAB81447 JAC92370	IXODES KDA SECRETED PRECURSOR SALIVARY GLAND	Ixodes ricinus
JAA72066.1	Ixric	Ixodes ricinus	Putative ixodes 10 kda peptide protein	97	SIG	18-19	8.769	5.02	6	N	ExpAA=1.45 First60=1.45 PredHel=0 Topology=o	0								6			55-19	3e-54	92.3	10kDa-WC		S		JAA72066.1	55-19	3e-54	92.3	10kDa-WC		S					Putative ixodes 10 kda peptide protein	4E-070	JAA72066.1	100	100	100	JAA72066 1 10 JAR95393 JAA69154	IXODES KDA SECRETED SALIVARY GLAND	Ixodes ricinus
JAA72258.1	Ixric	Ixodes ricinus	Putative wc protein	125	SIG	22-23	11.521	5.77	8	N	ExpAA=0.51 First60=0.51 PredHel=0 Topology=o	0								8			40-93	2e-80	101.6	10kDa-WC		S		JAA72258.1	40-93	2e-80	101.6	10kDa-WC		S					Putative wc protein	7E-095	JAA72258.1	100	100	100	JAA72258 1 JAA68432 JAA68390	WC	Ixodes ricinus
JAA72269.1	Ixric	Ixodes ricinus	Putative ixodes 10 kda peptide protein	114	SIG	23-24	9.959	7.74	7	N	ExpAA=14.61 First60=14.61 PredHel=0 Topology=o	0								7			55-119	1e-60	100.9	10kDa-WC		S		JAA72269.1	55-119	1e-60	100.9	10kDa-WC		S					Putative ixodes 10 kda peptide protein	7E-083	JAA72269.1	100	100	100	JAA72269 1 10 JAA72270 JAA68716	IXODES KDA	Ixodes ricinus
JAA72270.1	Ixric	Ixodes ricinus	Putative ixodes 10 kda peptide protein	113	SIG	18-19	10.589	8.22	7	N	ExpAA=19.66 First60=19.66 PredHel=1 Topology=i3-25o	1								7			55-119	5e-52	90.3	10kDa-WC		S		JAA72270.1	55-119	5e-52	90.3	10kDa-WC		S					Putative ixodes 10 kda peptide protein	3E-082	JAA72270.1	100	100	100	JAA72270 1 10 JAA72269 JAA68716	IXODES KDA	Ixodes ricinus
JAA72274.1	Ixric	Ixodes ricinus	Putative ixodes 10 kda peptide protein	116	SIG	22-23	10.118	4.37	6	N	ExpAA=8.32 First60=8.32 PredHel=0 Topology=o	0								6			60-5	2e-48	76.9	10kDa-WC		S		JAA72274.1	60-5	2e-48	76.9	10kDa-WC		S					Putative ixodes 10 kda peptide protein	7E-084	JAA72274.1	100	100	100	JAA72274 1 10 JAB75929 JAA70861	IXODES KDA UNKNOWN PRODUCT	Ixodes ricinus
JAA72364.1	Ixric	Ixodes ricinus	Putative ixodes 10 kda peptide protein	117	SIG	21-22	10.6	5.08	7	N	ExpAA=13.68 First60=13.68 PredHel=0 Topology=o	0								7			50-7	9e-55	100	10kDa-WC		S		JAA72364.1	50-7	9e-55	100	10kDa-WC		S					Putative ixodes 10 kda peptide protein	1E-085	JAA72364.1	100	100	100	JAA72364 1 10 JAR95218 JAA65957	IXODES KDA SECRETED SALIVARY GLAND	Ixodes ricinus
JAA73525.1	Ixric	Ixodes ricinus	Putative ixodes 10 kda peptide protein	71	SIG	21-22	5.679	6.89	4	N	ExpAA=2.71 First60=2.70 PredHel=0 Topology=o	0								4			45-63	2e-38	51.8	10kDa-WC		S		JAA73525.1	45-63	2e-38	51.8	10kDa-WC		S					Putative ixodes 10 kda peptide protein, partial	1E-050	JAA73525.1	100	100	100	JAA73525 1 10 JAB69157 JAB74332	IXODES KDA SECRETED PRECURSOR	Ixodes ricinus
JAB68536.1	Ixric	Ixodes ricinus	putative secreted protein precursor	108	SIG	20-21	10.104	5.72	5	N	ExpAA=0.18 First60=0.18 PredHel=0 Topology=o	0								5			45-63	1e-51	74.5	10kDa-WC		S		JAB68536.1	45-63	1e-51	74.5	10kDa-WC		S					putative secreted protein precursor	7E-080	JAB68536.1	100	100	100	JAB68536 1 JAA70671 10 JAB72475	SECRETED PRECURSOR IXODES KDA	Ixodes ricinus
JAB68571.1	Ixric	Ixodes ricinus	putative secreted protein precursor	123	SIG	26-27	10.937	6.05	8	N	ExpAA=21.24 First60=21.24 PredHel=1 Topology=o10-32i	1								8			60-5	1e-71	99.2	10kDa-WC		S		JAB68571.1	60-5	1e-71	99.2	10kDa-WC		S					putative secreted protein precursor	2E-092	JAB68571.1	100	100	100	JAB68571 1 JAB72927 JAA71960 10	SECRETED PRECURSOR IXODES KDA	Ixodes ricinus
JAB68573.1	Ixric	Ixodes ricinus	putative secreted protein precursor	100	SIG	18-19	9.144	4.99	6	N	ExpAA=20.53 First60=20.53 PredHel=1 Topology=i5-27o	1								6			55-19	6e-45	100	10kDa-WC		S		JAB68573.1	55-19	6e-45	100	10kDa-WC		S					putative secreted protein precursor	8E-071	JAB68573.1	100	100	100	JAB68573 1 JAB75637 JAA70965 10	SECRETED PRECURSOR IXODES KDA	Ixodes ricinus
JAB68689.1	Ixric	Ixodes ricinus	putative unknown product	111	SIG	21-22	9.913	4.77	7	N	ExpAA=3.75 First60=3.75 PredHel=0 Topology=o	0								7			60-5	6e-56	83.5	10kDa-WC		S		JAB68689.1	60-5	6e-56	83.5	10kDa-WC		S					putative unknown product	4E-081	JAB68689.1	100	100	100	JAB68689 1 MXU91109 JAA68638 10	UNKNOWN PRODUCT SALIVARY SECRETED IXODES KDA	Ixodes ricinus
JAB68741.1	Ixric	Ixodes ricinus	putative secreted protein precursor	119	SIG	26-27	10.361	8.48	7	N	ExpAA=15.41 First60=15.41 PredHel=1 Topology=o10-32i	1								7			55-119	5e-53	101.8	10kDa-WC		S		JAB68741.1	55-119	5e-53	101.8	10kDa-WC		S					putative secreted protein precursor	4E-088	JAB68741.1	100	100	100	JAB68741 1 JAB73353 JAA70855 10	SECRETED PRECURSOR IXODES KDA	Ixodes ricinus
JAB68838.1	Ixric	Ixodes ricinus	putative secreted protein precursor	96	SIG	18-19	8.386	4.22	7	N	ExpAA=0.30 First60=0.30 PredHel=0 Topology=o	0								7			55-19	8e-41	94.2	10kDa-WC		S		JAB68838.1	55-19	8e-41	94.2	10kDa-WC		S					putative secreted protein precursor	6E-068	JAB68838.1	100	100	100	JAB68838 1 JAA69268 10 JAB71862	SECRETED PRECURSOR IXODES KDA	Ixodes ricinus
JAB68860.1	Ixric	Ixodes ricinus	putative secreted protein precursor	113	SIG	21-22	10.219	7.7	7	N	ExpAA=6.86 First60=6.86 PredHel=0 Topology=o	0								7			55-119	2e-62	100	10kDa-WC		S		JAB68860.1	55-119	2e-62	100	10kDa-WC		S					putative secreted protein precursor	2E-083	JAB68860.1	100	100	100	JAB68860 1 JAA65845 10 JAA68716	SECRETED PRECURSOR IXODES KDA	Ixodes ricinus
JAB68950.1	Ixric	Ixodes ricinus	putative secreted protein precursor	116	SIG	24-25	10.371	7.73	8	N	ExpAA=17.29 First60=17.25 PredHel=0 Topology=o	0								8			55-119	7e-37	98.2	10kDa-WC		S		JAB68950.1	55-119	7e-37	98.2	10kDa-WC		S					putative secreted protein precursor	2E-086	JAB68950.1	100	100	100	JAB68950 1 JAB73835 JAA66069 10	SECRETED PRECURSOR IXODES KDA	Ixodes ricinus
JAB69017.1	Ixric	Ixodes ricinus	putative secreted protein precursor	116	SIG	23-24	10.366	5.46	7	N	ExpAA=16.53 First60=16.53 PredHel=0 Topology=o	0								7			50-7	5e-55	100	10kDa-WC		S		JAB69017.1	50-7	5e-55	100	10kDa-WC		S					putative secreted protein precursor	3E-085	JAB69017.1	100	100	100	JAB69017 1 JAB73985 JAA65953 10	SECRETED PRECURSOR IXODES KDA	Ixodes ricinus
JAB69224.1	Ixric	Ixodes ricinus	putative secreted protein precursor	102	SIG	17-18	9.236	4.47	6	N	ExpAA=11.00 First60=11.00 PredHel=0 Topology=o	0								6			55-19	2e-46	96.2	10kDa-WC		S		JAB69224.1	55-19	2e-46	96.2	10kDa-WC		S					putative secreted protein precursor	1E-074	JAB69224.1	100	100	100	JAB69224 1 JAA71188 10 JAA69114	SECRETED PRECURSOR IXODES KDA	Ixodes ricinus
JAB69259.1	Ixric	Ixodes ricinus	putative secreted protein precursor	121	SIG	23-24	10.783	5.02	8	N	ExpAA=1.92 First60=1.92 PredHel=0 Topology=o	0								8			60-5	3e-69	100	10kDa-WC		S		JAB69259.1	60-5	3e-69	100	10kDa-WC		S					putative secreted protein precursor	1E-089	JAB69259.1	100	100	100	JAB69259 1 JAA70837 10 JAA68485	SECRETED PRECURSOR IXODES KDA	Ixodes ricinus
JAB69277.1	Ixric	Ixodes ricinus	putative secreted protein precursor	118	SIG	23-24	10.725	8.61	6	N	ExpAA=22.09 First60=22.08 PredHel=1 Topology=i9-31o	1								6			50-7	4e-54	102.5	10kDa-WC		S		JAB69277.1	50-7	4e-54	102.5	10kDa-WC		S					putative secreted protein precursor	5E-087	JAB69277.1	100	100	100	JAB69277 1 MXU90820 JAA68558 10	SECRETED PRECURSOR CONSERVED IXODES KDA	Ixodes ricinus
JAB69548.1	Ixric	Ixodes ricinus	putative secreted protein precursor	133	SIG	34-35	11.507	8.48	7	N	ExpAA=0.11 First60=0.05 PredHel=0 Topology=o	0								7			45-63	4e-60	100	10kDa-WC		S		JAB69548.1	45-63	4e-60	100	10kDa-WC		S					putative secreted protein precursor	1E-101	JAB69548.1	100	100	100	JAB69548 1 JAB80598 JAA70892 10	SECRETED PRECURSOR IXODES KDA	Ixodes ricinus
JAB69610.1	Ixric	Ixodes ricinus	putative secreted protein precursor	85	SIG	24-25	6.89	5.51	3	N	ExpAA=18.46 First60=18.46 PredHel=1 Topology=o10-27i	1								3			60-5	1e-30	48.8	10kDa-WC		S		JAB69610.1	60-5	1e-30	48.8	10kDa-WC		S					putative secreted protein precursor	3E-057	JAB69610.1	100	100	100	JAB69610 1 JAC92329 MXU89983	SECRETED PRECURSOR SALIVARY	Ixodes ricinus
JAB69820.1	Ixric	Ixodes ricinus	putative secreted protein precursor	85	SIG	24-25	6.589	5.05	6	N	ExpAA=20.67 First60=20.67 PredHel=1 Topology=i9-31o	1								6			60-5	3e-46	65.3	10kDa-WC		S		JAB69820.1	60-5	3e-46	65.3	10kDa-WC		S					putative secreted protein precursor	4E-061	JAB69820.1	100	100	100	JAB69820 1 JAA68486 10 JAB72526	SECRETED PRECURSOR IXODES KDA	Ixodes ricinus
JAB69878.1	Ixric	Ixodes ricinus	putative secreted protein precursor	135	SIG	21-22	13.346	7.81	7	N	ExpAA=0.06 First60=0.06 PredHel=0 Topology=o	0								7			45-63	2e-61	99.3	10kDa-WC		S		JAB69878.1	45-63	2e-61	99.3	10kDa-WC		S					putative secreted protein precursor	1E-101	JAB69878.1	100	100	100	JAB69878 1 JAB81626 JAA73595 10	SECRETED PRECURSOR IXODES KDA	Ixodes ricinus
JAB69962.1	Ixric	Ixodes ricinus	putative secreted protein precursor	107	SIG	23-24	9.598	5.6	5	N	ExpAA=21.02 First60=21.02 PredHel=1 Topology=o10-32i	1								5			60-5	3e-42	62.8	10kDa-WC		S		JAB69962.1	60-5	3e-42	62.8	10kDa-WC		S					putative secreted protein precursor	2E-077	JAB69962.1	100	100	100	JAB69962 1 JAB81919 JAR94847	SECRETED PRECURSOR WC SALIVARY	Ixodes ricinus
JAB69972.1	Ixric	Ixodes ricinus	putative secreted protein precursor	139	SIG	22-23	13.531	6.75	7	N	ExpAA=0.10 First60=0.09 PredHel=0 Topology=o	0								7			45-63	2e-69	100.7	10kDa-WC		S		JAB69972.1	45-63	2e-69	100.7	10kDa-WC		S					putative secreted protein precursor	1E-105	JAB69972.1	100	100	100	JAB69972 1 JAA68136 10 JAB73455	SECRETED PRECURSOR IXODES KDA	Ixodes ricinus
JAB70069.1	Ixric	Ixodes ricinus	putative secreted protein precursor	80	SIG	22-23	6.786	7.95	3	N	ExpAA=1.56 First60=1.15 PredHel=0 Topology=o	0								3			40-93	1e-40	52	10kDa-WC		S		JAB70069.1	40-93	1e-40	52	10kDa-WC		S					putative secreted protein precursor	2E-056	JAB70069.1	100	100	100	JAB70069 1 JAA72258 JAB70425	SECRETED PRECURSOR WC	Ixodes ricinus
JAB70076.1	Ixric	Ixodes ricinus	putative secreted protein precursor	107	SIG	18-19	10.259	6.31	6	N	ExpAA=0.18 First60=0.17 PredHel=0 Topology=o	0								6			40-93	1e-64	80.5	10kDa-WC		S		JAB70076.1	40-93	1e-64	80.5	10kDa-WC		S					putative secreted protein precursor	5E-081	JAB70076.1	100	100	100	JAB70076 1 JAB82283 JAA68432	SECRETED PRECURSOR WC	Ixodes ricinus
JAB70149.1	Ixric	Ixodes ricinus	putative secreted protein precursor	113	SIG	18-19	10.671	8.22	7	N	ExpAA=4.18 First60=4.18 PredHel=0 Topology=o	0								7			55-19	6e-51	100	10kDa-WC		S		JAB70149.1	55-19	6e-51	100	10kDa-WC		S					putative secreted protein precursor	2E-080	JAB70149.1	100	100	100	JAB70149 1 JAC92378 JAA71937 10	SECRETED PRECURSOR SALIVARY GLAND IXODES KDA	Ixodes ricinus
JAB70168.1	Ixric	Ixodes ricinus	putative secreted protein precursor	116	SIG	21-22	10.57	5.61	6	N	ExpAA=18.03 First60=18.03 PredHel=1 Topology=o4-26i	1								6			60-5	2e-61	95.9	10kDa-WC		S		JAB70168.1	60-5	2e-61	95.9	10kDa-WC		S					putative secreted protein precursor	2E-085	JAB70168.1	100	100	100	JAB70168 1 JAA71107 10 JAA65949	SECRETED PRECURSOR IXODES KDA	Ixodes ricinus
JAB70189.1	Ixric	Ixodes ricinus	putative secreted protein precursor	111	SIG	28-29	9.726	6.13	6	N	ExpAA=21.62 First60=21.62 PredHel=1 Topology=i7-29o	1								6			50-7	8e-48	97.5	10kDa-WC		S		JAB70189.1	50-7	8e-48	97.5	10kDa-WC		S					putative secreted protein precursor	6E-082	JAB70189.1	100	100	100	JAB70189 1 JAA68506 10 MXU90967	SECRETED PRECURSOR IXODES KDA CONSERVED	Ixodes ricinus
JAB70293.1	Ixric	Ixodes ricinus	putative secreted protein precursor	118	SIG	26-27	10.385	6.25	7	N	ExpAA=1.27 First60=1.27 PredHel=0 Topology=o	0								7			50-7	5e-70	100	10kDa-WC		S		JAB70293.1	50-7	5e-70	100	10kDa-WC		S					putative secreted protein precursor	8E-088	JAB70293.1	100	100	100	JAB70293 1 JAB82734 JAA71013 10	SECRETED PRECURSOR IXODES KDA	Ixodes ricinus
JAB70337.1	Ixric	Ixodes ricinus	putative secreted protein precursor	118	SIG	25-26	10.49	8.24	6	N	ExpAA=16.00 First60=15.99 PredHel=1 Topology=i9-31o	1								6			50-7	4e-54	102.5	10kDa-WC		S		JAB70337.1	50-7	4e-54	102.5	10kDa-WC		S					putative secreted protein precursor	2E-086	JAB70337.1	100	100	100	JAB70337 1 JAA65882 10 MXU90822	SECRETED PRECURSOR IXODES KDA CONSERVED	Ixodes ricinus
JAB70340.1	Ixric	Ixodes ricinus	putative secreted protein precursor	118	SIG	26-27	10.547	8.44	8	N	ExpAA=20.76 First60=20.76 PredHel=1 Topology=i7-29o	1								8			50-7	5e-50	100.8	10kDa-WC		S		JAB70340.1	50-7	5e-50	100.8	10kDa-WC		S					putative secreted protein precursor	1E-087	JAB70340.1	100	100	100	JAB70340 1 MXU90821 JAB78292	SECRETED PRECURSOR CONSERVED	Ixodes ricinus
JAB70425.1	Ixric	Ixodes ricinus	putative secreted protein precursor	118	SIG	22-23	10.94	8.62	6	N	ExpAA=0.55 First60=0.55 PredHel=0 Topology=o	0								6			40-93	2e-62	95.1	10kDa-WC		S		JAB70425.1	40-93	2e-62	95.1	10kDa-WC		S					putative secreted protein precursor	3E-088	JAB70425.1	100	100	100	JAB70425 1 JAA72258 JAA69400	SECRETED PRECURSOR WC	Ixodes ricinus
JAB70431.1	Ixric	Ixodes ricinus	putative secreted protein precursor	131	SIG	18-19	13.143	5.67	8	N	ExpAA=0.80 First60=0.80 PredHel=0 Topology=o	0								8			45-63	6e-65	97.1	10kDa-WC		S		JAB70431.1	45-63	6e-65	97.1	10kDa-WC		S					putative secreted protein precursor	1E-101	JAB70431.1	100	100	100	JAB70431 1 JAA65726 10 JAA68242	SECRETED PRECURSOR IXODES KDA	Ixodes ricinus
JAB70534.1	Ixric	Ixodes ricinus	putative secreted protein precursor	116	SIG	26-27	10.134	8.7	7	N	ExpAA=5.91 First60=5.91 PredHel=0 Topology=o	0								7			50-7	2e-57	100	10kDa-WC		S		JAB70534.1	50-7	2e-57	100	10kDa-WC		S					putative secreted protein precursor	1E-084	JAB70534.1	100	100	100	JAB70534 1 JAA73490 10 JAR95218	SECRETED PRECURSOR IXODES KDA SALIVARY GLAND	Ixodes ricinus
JAB70541.1	Ixric	Ixodes ricinus	putative secreted protein precursor	124	SIG	25-26	10.66	6.06	8	N	ExpAA=17.90 First60=17.90 PredHel=1 Topology=i12-34o	1								8			60-5	2e-69	98.3	10kDa-WC		S		JAB70541.1	60-5	2e-69	98.3	10kDa-WC		S					putative secreted protein precursor	5E-094	JAB70541.1	100	100	100	JAB70541 1 JAB83632 JAC92320	SECRETED PRECURSOR WC SALIVARY	Ixodes ricinus
JAB70584.1	Ixric	Ixodes ricinus	putative secreted protein precursor	120	SIG	26-27	10.697	6.21	7	N	ExpAA=11.08 First60=11.08 PredHel=0 Topology=o	0								7			50-7	6e-57	99.2	10kDa-WC		S		JAB70584.1	50-7	6e-57	99.2	10kDa-WC		S					putative secreted protein precursor	1E-089	JAB70584.1	100	100	100	JAB70584 1 JAA73490 10 JAA68461	SECRETED PRECURSOR IXODES KDA	Ixodes ricinus
JAB70721.1	Ixric	Ixodes ricinus	putative secreted protein precursor	91	SIG	25-26	7.928	7.84	5	N	ExpAA=0.69 First60=0.69 PredHel=0 Topology=o	0								5			40-93	5e-55	68.3	10kDa-WC		S		JAB70721.1	40-93	5e-55	68.3	10kDa-WC		S					putative secreted protein precursor	2E-066	JAB70721.1	100	100	100	JAB70721 1 JAA70838 JAB70790	SECRETED PRECURSOR WC	Ixodes ricinus
JAB70788.1	Ixric	Ixodes ricinus	putative secreted protein precursor	88	SIG	23-24	7.19	4.77	6	N	ExpAA=1.31 First60=1.31 PredHel=0 Topology=o	0								6			60-5	3e-48	70.2	10kDa-WC		S		JAB70788.1	60-5	3e-48	70.2	10kDa-WC		S					putative secreted protein precursor	2E-062	JAB70788.1	100	100	100	JAB70788 1 JAA70828 10 JAB72927	SECRETED PRECURSOR IXODES KDA	Ixodes ricinus
JAB70790.1	Ixric	Ixodes ricinus	putative secreted protein precursor	93	SIG	22-23	8.001	5.57	5	N	ExpAA=0.84 First60=0.84 PredHel=0 Topology=o	0								5			40-93	3e-57	75.6	10kDa-WC		S		JAB70790.1	40-93	3e-57	75.6	10kDa-WC		S					putative secreted protein precursor	1E-067	JAB70790.1	100	100	100	JAB70790 1 JAA70838 JAA70830	SECRETED PRECURSOR WC	Ixodes ricinus
JAB70855.1	Ixric	Ixodes ricinus	putative secreted protein precursor	104	SIG	18-19	9.521	6.82	6	N	ExpAA=5.48 First60=5.48 PredHel=0 Topology=o	0								6			55-19	6e-58	99	10kDa-WC		S		JAB70855.1	55-19	6e-58	99	10kDa-WC		S					putative secreted protein precursor	2E-072	JAB70855.1	100	100	100	JAB70855 1 JAA73500 10 JAB71013	SECRETED PRECURSOR IXODES KDA	Ixodes ricinus
JAB70890.1	Ixric	Ixodes ricinus	putative secreted protein precursor	101	SIG	18-19	9.189	4.52	6	N	ExpAA=0.72 First60=0.72 PredHel=0 Topology=o	0								6			55-19	3e-55	98.1	10kDa-WC		S		JAB70890.1	55-19	3e-55	98.1	10kDa-WC		S					putative secreted protein precursor	4E-073	JAB70890.1	100	100	100	JAB70890 1 MXU87886 JAB75179	SECRETED PRECURSOR CONSERVED	Ixodes ricinus
JAB70921.1	Ixric	Ixodes ricinus	putative secreted protein precursor	89	SIG	23-24	7.304	5.15	5	N	ExpAA=19.91 First60=19.91 PredHel=1 Topology=i7-29o	1								5			60-5	2e-45	100	10kDa-WC		S		JAB70921.1	60-5	2e-45	100	10kDa-WC		S					putative secreted protein precursor	4E-064	JAB70921.1	100	100	100	JAB70921 1 JAA68455 10 JAA65836	SECRETED PRECURSOR IXODES KDA	Ixodes ricinus
JAB71013.1	Ixric	Ixodes ricinus	putative secreted protein precursor	104	SIG	18-19	9.763	5.22	6	N	ExpAA=3.44 First60=3.44 PredHel=0 Topology=o	0								6			55-19	4e-57	99	10kDa-WC		S		JAB71013.1	55-19	4e-57	99	10kDa-WC		S					putative secreted protein precursor	9E-076	JAB71013.1	100	100	100	JAB71013 1 JAB71014 JAC92378	SECRETED PRECURSOR SALIVARY GLAND	Ixodes ricinus
JAB71014.1	Ixric	Ixodes ricinus	putative secreted protein precursor	99	SIG	18-19	8.944	4.56	6	N	ExpAA=8.69 First60=8.69 PredHel=0 Topology=o	0								6			55-19	2e-54	95.2	10kDa-WC		S		JAB71014.1	55-19	2e-54	95.2	10kDa-WC		S					putative secreted protein precursor	6E-070	JAB71014.1	100	100	100	JAB71014 1 JAC92378 JAA71937 10	SECRETED PRECURSOR SALIVARY GLAND IXODES KDA	Ixodes ricinus
JAB71030.1	Ixric	Ixodes ricinus	putative secreted protein precursor	90	SIG	23-24	7.637	6.36	4	N	ExpAA=15.39 First60=15.39 PredHel=0 Topology=o	0								4			60-5	6e-47	100	10kDa-WC		S		JAB71030.1	60-5	6e-47	100	10kDa-WC		S					putative secreted protein precursor	9E-063	JAB71030.1	100	100	100	JAB71030 1 JAA70856 10 JAA65847	SECRETED PRECURSOR IXODES KDA	Ixodes ricinus
JAB71102.1	Ixric	Ixodes ricinus	putative secreted protein precursor	99	SIG	18-19	9.116	4.89	6	N	ExpAA=2.07 First60=2.07 PredHel=0 Topology=o	0								6			55-19	9e-52	97.1	10kDa-WC		S		JAB71102.1	55-19	9e-52	97.1	10kDa-WC		S					putative secreted protein precursor	9E-072	JAB71102.1	100	100	100	JAB71102 1 JAC92370 JAA69112 10	SECRETED PRECURSOR SALIVARY GLAND IXODES KDA	Ixodes ricinus
JAB71162.1	Ixric	Ixodes ricinus	putative unknown product	133	SIG	36-37	10.722	5.32	8	N	ExpAA=18.19 First60=18.19 PredHel=1 Topology=i21-43o	1								8			60-5	7e-58	98.3	10kDa-WC		S		JAB71162.1	60-5	7e-58	98.3	10kDa-WC		S					putative unknown product	5E-096	JAB71162.1	100	100	100	JAB71162 1 JAB75513 JAA71969 10	UNKNOWN PRODUCT SECRETED PRECURSOR IXODES KDA	Ixodes ricinus
JAB71309.1	Ixric	Ixodes ricinus	putative secreted protein precursor	70	SIG	21-22	5.244	4.05	4	N	ExpAA=1.01 First60=1.01 PredHel=0 Topology=o	0								4			60-5	1e-35	55.4	10kDa-WC		S		JAB71309.1	60-5	1e-35	55.4	10kDa-WC		S					putative secreted protein precursor	3E-047	JAB71309.1	100	100	100	JAB71309 1 JAA71990 10 JAA68620	SECRETED PRECURSOR IXODES KDA	Ixodes ricinus
JAB71347.1	Ixric	Ixodes ricinus	putative secreted protein precursor	113	SIG	24-25	9.757	5.18	7	N	ExpAA=19.27 First60=19.27 PredHel=1 Topology=o10-32i	1								7			60-5	5e-60	93.4	10kDa-WC		S		JAB71347.1	60-5	5e-60	93.4	10kDa-WC		S					putative secreted protein precursor	5E-084	JAB71347.1	100	100	100	JAB71347 1 JAA71969 10 MXU90959	SECRETED PRECURSOR IXODES KDA CONSERVED	Ixodes ricinus
JAB71387.1	Ixric	Ixodes ricinus	putative secreted protein precursor	99	SIG	18-19	9.237	4.79	6	N	ExpAA=0.09 First60=0.09 PredHel=0 Topology=o	0								6			55-19	2e-49	97.1	10kDa-WC		S		JAB71387.1	55-19	2e-49	97.1	10kDa-WC		S					putative secreted protein precursor	2E-070	JAB71387.1	100	100	100	JAB71387 1 JAA69039 10 JAA69112	SECRETED PRECURSOR IXODES KDA	Ixodes ricinus
JAB71427.1	Ixric	Ixodes ricinus	putative secreted protein precursor	107	SIG	22-23	9.814	10.29	3	N	ExpAA=2.67 First60=2.26 PredHel=0 Topology=o	0								3			40-93	6e-40	50.4	10kDa-WC		S		JAB71427.1	40-93	6e-40	50.4	10kDa-WC		S					putative secreted protein precursor	1E-076	JAB71427.1	100	100	100	JAB71427 1 JAA72258 JAB70425	SECRETED PRECURSOR WC	Ixodes ricinus
JAB71486.1	Ixric	Ixodes ricinus	putative secreted protein precursor	86	SIG	23-24	7.079	4.78	6	N	ExpAA=18.75 First60=18.75 PredHel=1 Topology=o10-29i	1								6			60-5	3e-43	64.5	10kDa-WC		S		JAB71486.1	60-5	3e-43	64.5	10kDa-WC		S					putative secreted protein precursor	3E-062	JAB71486.1	100	100	100	JAB71486 1 JAB76311 JAA71960 10	SECRETED PRECURSOR IXODES KDA	Ixodes ricinus
JAB71510.1	Ixric	Ixodes ricinus	putative secreted protein precursor	128	SIG	26-27	11.825	9.03	7	N	ExpAA=11.74 First60=11.67 PredHel=0 Topology=o	0								7			50-7	2e-45	93.2	10kDa-WC		S		JAB71510.1	50-7	2e-45	93.2	10kDa-WC		S					putative secreted protein precursor	2E-092	JAB71510.1	100	100	100	JAB71510 1 JAB76372 JAA68648 10	SECRETED PRECURSOR IXODES KDA	Ixodes ricinus
JAB71515.1	Ixric	Ixodes ricinus	putative secreted protein precursor	99	SIG	18-19	9.14	4.65	6	N	ExpAA=1.40 First60=1.40 PredHel=0 Topology=o	0								6			55-19	9e-52	95.2	10kDa-WC		S		JAB71515.1	55-19	9e-52	95.2	10kDa-WC		S					putative secreted protein precursor	7E-071	JAB71515.1	100	100	100	JAB71515 1 JAA65757 10 JAA66187	SECRETED PRECURSOR IXODES KDA	Ixodes ricinus
JAB71517.1	Ixric	Ixodes ricinus	putative secreted protein precursor	88	SIG	22-23	7.524	6.56	4	N	ExpAA=4.72 First60=4.35 PredHel=0 Topology=o	0								4			40-93	1e-39	66.7	10kDa-WC		S		JAB71517.1	40-93	1e-39	66.7	10kDa-WC		S					putative secreted protein precursor	4E-065	JAB71517.1	100	100	100	JAB71517 1 JAA70927 JAA68390	SECRETED PRECURSOR WC	Ixodes ricinus
JAB71534.1	Ixric	Ixodes ricinus	putative secreted protein precursor	98	SIG	18-19	8.879	4.83	6	N	ExpAA=13.18 First60=13.18 PredHel=0 Topology=o	0								6			55-19	2e-51	95.2	10kDa-WC		S		JAB71534.1	55-19	2e-51	95.2	10kDa-WC		S					putative secreted protein precursor	3E-070	JAB71534.1	100	100	100	JAB71534 1 JAA69128 10 JAA69000	SECRETED PRECURSOR IXODES KDA	Ixodes ricinus
JAB71665.1	Ixric	Ixodes ricinus	putative secreted protein precursor	122	SIG	28-29	10.277	6.75	7	N	ExpAA=19.74 First60=19.74 PredHel=1 Topology=i5-27o	1								7			50-7	2e-54	100.8	10kDa-WC		S		JAB71665.1	50-7	2e-54	100.8	10kDa-WC		S					putative secreted protein precursor	3E-090	JAB71665.1	100	100	100	JAB71665 1 JAA68461 10 JAB70584	SECRETED PRECURSOR IXODES KDA	Ixodes ricinus
JAB71822.1	Ixric	Ixodes ricinus	putative secreted protein precursor	137	SIG	18-19	13.812	5.2	7	N	ExpAA=0.21 First60=0.21 PredHel=0 Topology=o	0								7			45-63	3e-67	99.3	10kDa-WC		S		JAB71822.1	45-63	3e-67	99.3	10kDa-WC		S					putative secreted protein precursor	1E-104	JAB71822.1	100	100	100	JAB71822 1 JAA68134 10 JAB69743	SECRETED PRECURSOR IXODES KDA UNKNOWN PRODUCT	Ixodes ricinus
JAB71862.1	Ixric	Ixodes ricinus	putative secreted protein precursor	99	SIG	18-19	8.793	4.38	6	N	ExpAA=0.04 First60=0.04 PredHel=0 Topology=o	0								6			55-19	6e-49	97.1	10kDa-WC		S		JAB71862.1	55-19	6e-49	97.1	10kDa-WC		S					putative secreted protein precursor	1E-070	JAB71862.1	100	100	100	JAB71862 1 JAC92370 JAB71102	SECRETED PRECURSOR SALIVARY GLAND	Ixodes ricinus
JAB71964.1	Ixric	Ixodes ricinus	putative secreted protein precursor	115	SIG	19-20	10.671	7.74	7	N	ExpAA=0.54 First60=0.54 PredHel=0 Topology=o	0								7			60-5	4e-70	95	10kDa-WC		S		JAB71964.1	60-5	4e-70	95	10kDa-WC		S					putative secreted protein precursor	5E-085	JAB71964.1	100	100	100	JAB71964 1 JAA68628 10 JAA71990	SECRETED PRECURSOR IXODES KDA	Ixodes ricinus
JAB72051.1	Ixric	Ixodes ricinus	putative secreted protein precursor	121	SIG	24-25	10.371	4.96	8	N	ExpAA=21.04 First60=21.04 PredHel=1 Topology=i7-29o	1								8			60-5	2e-62	100	10kDa-WC		S		JAB72051.1	60-5	2e-62	100	10kDa-WC		S					putative secreted protein precursor	1E-087	JAB72051.1	100	100	100	JAB72051 1 JAA68480 10 JAB76926	SECRETED PRECURSOR IXODES KDA	Ixodes ricinus
JAB72108.1	Ixric	Ixodes ricinus	putative secreted protein precursor	115	SIG	19-20	10.987	8.33	6	N	ExpAA=0.45 First60=0.45 PredHel=0 Topology=o	0								6			50-180	5e-36	79.1	10kDa-WC		S		JAB72108.1	50-180	5e-36	79.1	10kDa-WC		S					putative secreted protein precursor	1E-082	JAB72108.1	100	100	100	JAB72108 1 JAB77921 JAB72463	SECRETED PRECURSOR	Ixodes ricinus
JAB72138.1	Ixric	Ixodes ricinus	putative secreted protein precursor	126	SIG	17-18	12.338	5.1	8	N	ExpAA=0.03 First60=0.03 PredHel=0 Topology=o	0								8			50-7	1e-40	88.1	10kDa-WC		S		JAB72138.1	50-7	1e-40	88.1	10kDa-WC		S					putative secreted protein precursor	2E-095	JAB72138.1	100	100	100	JAB72138 1 JAB78016 JAA68625 10	SECRETED PRECURSOR IXODES KDA	Ixodes ricinus
JAB72142.1	Ixric	Ixodes ricinus	putative secreted protein precursor	113	SIG	17-18	10.783	9.05	7	N	ExpAA=1.27 First60=1.27 PredHel=0 Topology=o	0								7			50-7	8e-48	94.9	10kDa-WC		S		JAB72142.1	50-7	8e-48	94.9	10kDa-WC		S					putative secreted protein precursor	2E-085	JAB72142.1	100	100	100	JAB72142 1 JAB78027 JAA73436 10	SECRETED PRECURSOR IXODES KDA	Ixodes ricinus
JAB72214.1	Ixric	Ixodes ricinus	putative secreted protein precursor	82	SIG	19-20	7.143	6.02	5	N	ExpAA=20.65 First60=20.64 PredHel=1 Topology=i2-24o	1								5			50-234	1e-38	55.7	10kDa-WC		S		JAB72214.1	50-234	1e-38	55.7	10kDa-WC		S					putative secreted protein precursor	3E-057	JAB72214.1	100	100	100	JAB72214 1 JAA70894 10 JAR95388	SECRETED PRECURSOR IXODES KDA SALIVARY	Ixodes ricinus
JAB72236.1	Ixric	Ixodes ricinus	putative secreted protein precursor	86	SIG	22-23	7.35	6.03	2	N	ExpAA=1.02 First60=1.02 PredHel=0 Topology=o	0								2			40-93	5e-45	64.2	10kDa-WC		S		JAB72236.1	40-93	5e-45	64.2	10kDa-WC		S					putative secreted protein precursor	8E-060	JAB72236.1	100	100	100	JAB72236 1 JAB70790 JAA70838	SECRETED PRECURSOR WC	Ixodes ricinus
JAB72240.1	Ixric	Ixodes ricinus	putative unknown product	116	SIG	24-25	9.779	6.72	8	N	ExpAA=3.05 First60=3.05 PredHel=0 Topology=o	0								8			60-5	4e-52	81	10kDa-WC		S		JAB72240.1	60-5	4e-52	81	10kDa-WC		S					putative unknown product	2E-084	JAB72240.1	100	100	100	JAB72240 1 JAA70545 10 JAB83632	UNKNOWN PRODUCT IXODES KDA SECRETED PRECURSOR	Ixodes ricinus
JAB72258.1	Ixric	Ixodes ricinus	putative secreted protein precursor	73	SIG	23-24	5.559	4.64	5	N	ExpAA=15.83 First60=15.83 PredHel=0 Topology=o	0								5			60-5	5e-40	58.7	10kDa-WC		S		JAB72258.1	60-5	5e-40	58.7	10kDa-WC		S					putative secreted protein precursor	4E-051	JAB72258.1	100	100	100	JAB72258 1 JAR94871 JAA71960 10	SECRETED PRECURSOR SALIVARY IXODES KDA	Ixodes ricinus
JAB72277.1	Ixric	Ixodes ricinus	putative secreted protein precursor	104	SIG	18-19	9.535	4.77	6	N	ExpAA=4.30 First60=4.30 PredHel=0 Topology=o	0								6			55-19	4e-61	100	10kDa-WC		S		JAB72277.1	55-19	4e-61	100	10kDa-WC		S					putative secreted protein precursor	2E-074	JAB72277.1	100	100	100	JAB72277 1 JAA66170 10 JAA71117	SECRETED PRECURSOR IXODES KDA	Ixodes ricinus
JAB72335.1	Ixric	Ixodes ricinus	putative secreted protein precursor	129	SIG	24-25	11.561	6.98	7	N	ExpAA=15.67 First60=15.67 PredHel=0 Topology=o	0								7			50-7	1e-40	93.2	10kDa-WC		S		JAB72335.1	50-7	1e-40	93.2	10kDa-WC		S					putative secreted protein precursor	2E-097	JAB72335.1	100	100	100	JAB72335 1 JAA68508 10 JAB78016	SECRETED PRECURSOR IXODES KDA	Ixodes ricinus
JAB72387.1	Ixric	Ixodes ricinus	putative secreted protein precursor	140	SIG	21-22	13.891	5.74	7	N	ExpAA=2.01 First60=2.01 PredHel=0 Topology=o	0								7			45-63	3e-68	97.8	10kDa-WC		S		JAB72387.1	45-63	3e-68	97.8	10kDa-WC		S					putative secreted protein precursor	1E-109	JAB72387.1	100	100	100	JAB72387 1 JAR94558 MXU92650	SECRETED PRECURSOR SALIVARY	Ixodes ricinus
JAB72443.1	Ixric	Ixodes ricinus	putative secreted protein precursor	91	SIG	24-25	7.546	9.31	4	N	ExpAA=18.04 First60=18.04 PredHel=1 Topology=i5-24o	1								4			55-326	7e-51	71.5	10kDa-WC		S		JAB72443.1	55-326	7e-51	71.5	10kDa-WC		S					putative secreted protein precursor	1E-064	JAB72443.1	100	100	100	JAB72443 1 JAA68980 10 JAA68518	SECRETED PRECURSOR IXODES KDA	Ixodes ricinus
JAB72453.1	Ixric	Ixodes ricinus	putative secreted protein precursor	111	SIG	18-19	10.173	7.74	6	N	ExpAA=22.52 First60=22.33 PredHel=1 Topology=o4-26i	1								6			55-19	1e-41	100	10kDa-WC		S		JAB72453.1	55-19	1e-41	100	10kDa-WC		S					putative secreted protein precursor	5E-081	JAB72453.1	100	100	100	JAB72453 1 JAA68718 10 JAA68488	SECRETED PRECURSOR IXODES KDA	Ixodes ricinus
JAB72463.1	Ixric	Ixodes ricinus	putative secreted protein precursor	117	SIG	19-20	11.156	8.81	9	N	ExpAA=0.35 First60=0.35 PredHel=0 Topology=o	0								9			50-180	9e-57	101.7	10kDa-WC		S		JAB72463.1	50-180	9e-57	101.7	10kDa-WC		S					putative secreted protein precursor	2E-091	JAB72463.1	100	100	100	JAB72463 1 JAB78812 JAB73476	SECRETED PRECURSOR	Ixodes ricinus
JAB72475.1	Ixric	Ixodes ricinus	putative secreted protein precursor	139	SIG	18-19	13.846	5.51	7	N	ExpAA=0.01 First60=0.01 PredHel=0 Topology=o	0								7			45-63	8e-66	87.6	10kDa-WC		S		JAB72475.1	45-63	8e-66	87.6	10kDa-WC		S					putative secreted protein precursor	1E-104	JAB72475.1	100	100	100	JAB72475 1 JAR93052 JAA68105 10	SECRETED PRECURSOR IXODES KDA	Ixodes ricinus
JAB72526.1	Ixric	Ixodes ricinus	putative secreted protein precursor	121	SIG	24-25	11.025	5.82	8	N	ExpAA=21.05 First60=21.05 PredHel=1 Topology=o10-32i	1								8			60-5	3e-71	100	10kDa-WC		S		JAB72526.1	60-5	3e-71	100	10kDa-WC		S					putative secreted protein precursor	5E-090	JAB72526.1	100	100	100	JAB72526 1 JAA68486 10 JAA70869	SECRETED PRECURSOR IXODES KDA	Ixodes ricinus
JAB72609.1	Ixric	Ixodes ricinus	putative secreted protein precursor	121	SIG	18-19	11.689	5.1	6	N	ExpAA=17.86 First60=17.76 PredHel=1 Topology=i5-27o	1								6			55-19	3e-45	98.1	10kDa-WC		S		JAB72609.1	55-19	3e-45	98.1	10kDa-WC		S					putative secreted protein precursor	1E-089	JAB72609.1	100	100	100	JAB72609 1 JAA68488 10 JAA68982	SECRETED PRECURSOR IXODES KDA	Ixodes ricinus
JAB72927.1	Ixric	Ixodes ricinus	putative secreted protein precursor	121	SIG	24-25	10.937	6.05	8	N	ExpAA=20.35 First60=20.35 PredHel=1 Topology=i7-29o	1								8			60-5	1e-71	99.2	10kDa-WC		S		JAB72927.1	60-5	1e-71	99.2	10kDa-WC		S					putative secreted protein precursor	3E-091	JAB72927.1	100	100	100	JAB72927 1 JAB68571 JAA71960 10	SECRETED PRECURSOR IXODES KDA	Ixodes ricinus
JAB73353.1	Ixric	Ixodes ricinus	putative secreted protein precursor	118	SIG	25-26	10.361	8.48	7	N	ExpAA=14.34 First60=14.34 PredHel=0 Topology=o	0								7			55-119	6e-53	101.8	10kDa-WC		S		JAB73353.1	55-119	6e-53	101.8	10kDa-WC		S					putative secreted protein precursor	2E-087	JAB73353.1	100	100	100	JAB73353 1 JAB68741 JAA70855 10	SECRETED PRECURSOR IXODES KDA	Ixodes ricinus
JAB73835.1	Ixric	Ixodes ricinus	putative secreted protein precursor	115	SIG	23-24	10.371	7.73	8	N	ExpAA=20.78 First60=20.74 PredHel=1 Topology=i7-29o	1								8			55-119	8e-37	98.2	10kDa-WC		S		JAB73835.1	55-119	8e-37	98.2	10kDa-WC		S					putative secreted protein precursor	1E-085	JAB73835.1	100	100	100	JAB73835 1 JAB68950 JAA66069 10	SECRETED PRECURSOR IXODES KDA	Ixodes ricinus
JAB75179.1	Ixric	Ixodes ricinus	putative secreted protein precursor	99	SIG	18-19	8.681	4.64	6	N	ExpAA=1.95 First60=1.95 PredHel=0 Topology=o	0								6			55-19	1e-56	95.2	10kDa-WC		S		JAB75179.1	55-19	1e-56	95.2	10kDa-WC		S					putative secreted protein precursor	5E-071	JAB75179.1	100	100	100	JAB75179 1 MXU87886 JAA66187 10	SECRETED PRECURSOR CONSERVED IXODES KDA	Ixodes ricinus
JAB75637.1	Ixric	Ixodes ricinus	putative secreted protein precursor	100	SIG	18-19	9.128	5.74	6	N	ExpAA=20.80 First60=20.80 PredHel=1 Topology=o4-23i	1								6			55-19	8e-46	100	10kDa-WC		S		JAB75637.1	55-19	8e-46	100	10kDa-WC		S					putative secreted protein precursor	4E-071	JAB75637.1	100	100	100	JAB75637 1 JAB68573 JAA70965 10	SECRETED PRECURSOR IXODES KDA	Ixodes ricinus
JAB75684.1	Ixric	Ixodes ricinus	putative secreted protein precursor	116	SIG	22-23	10.875	5.28	8	N	ExpAA=0.46 First60=0.46 PredHel=0 Topology=o	0								8			40-93	4e-76	100	10kDa-WC		S		JAB75684.1	40-93	4e-76	100	10kDa-WC		S					putative secreted protein precursor	9E-089	JAB75684.1	100	100	100	JAB75684 1 JAA70914 JAA70926	SECRETED PRECURSOR WC	Ixodes ricinus
JAB75754.1	Ixric	Ixodes ricinus	putative secreted protein precursor	122	SIG	24-25	10.989	6.72	9	N	ExpAA=17.18 First60=17.17 PredHel=0 Topology=o	0								9			60-5	4e-64	100.8	10kDa-WC		S		JAB75754.1	60-5	4e-64	100.8	10kDa-WC		S					putative secreted protein precursor	1E-092	JAB75754.1	100	100	100	JAB75754 1 JAB69618 JAA70857 10	SECRETED PRECURSOR IXODES KDA	Ixodes ricinus
JAB76408.1	Ixric	Ixodes ricinus	putative secreted protein precursor	137	SIG	20-21	13.584	8.13	7	N	ExpAA=0.00 First60=0.00 PredHel=0 Topology=o	0								7			45-63	2e-77	100	10kDa-WC		S		JAB76408.1	45-63	2e-77	100	10kDa-WC		S					putative secreted protein precursor	1E-104	JAB76408.1	100	100	100	JAB76408 1 MXU92439 JAA65730 10	SECRETED PRECURSOR SALIVARY IXODES KDA	Ixodes ricinus
JAB76709.1	Ixric	Ixodes ricinus	putative secreted protein precursor	108	SIG	18-19	9.955	7.75	6	N	ExpAA=7.62 First60=7.62 PredHel=0 Topology=o	0								6			60-5	2e-52	89.3	10kDa-WC		S		JAB76709.1	60-5	2e-52	89.3	10kDa-WC		S					putative secreted protein precursor	2E-077	JAB76709.1	100	100	100	JAB76709 1 JAA72453 10 JAA68449	SECRETED PRECURSOR IXODES KDA	Ixodes ricinus
JAB76901.1	Ixric	Ixodes ricinus	putative secreted protein precursor	102	SIG	19-20	8.935	4.85	6	N	ExpAA=0.86 First60=0.86 PredHel=0 Topology=o	0								6			60-5	4e-48	66.9	10kDa-WC		S		JAB76901.1	60-5	4e-48	66.9	10kDa-WC		S					putative secreted protein precursor	8E-072	JAB76901.1	100	100	100	JAB76901 1 JAA69117 10 JAA69068	SECRETED PRECURSOR IXODES KDA	Ixodes ricinus
JAB76926.1	Ixric	Ixodes ricinus	putative secreted protein precursor	121	SIG	20-21	10.866	5.13	8	N	ExpAA=10.40 First60=10.40 PredHel=0 Topology=o	0								8			60-5	2e-70	100	10kDa-WC		S		JAB76926.1	60-5	2e-70	100	10kDa-WC		S					putative secreted protein precursor	5E-090	JAB76926.1	100	100	100	JAB76926 1 JAA68480 10 JAB72051	SECRETED PRECURSOR IXODES KDA	Ixodes ricinus
JAB78300.1	Ixric	Ixodes ricinus	putative secreted protein precursor	115	SIG	19-20	10.687	7.71	7	N	ExpAA=0.49 First60=0.49 PredHel=0 Topology=o	0								7			60-5	2e-66	95	10kDa-WC		S		JAB78300.1	60-5	2e-66	95	10kDa-WC		S					putative secreted protein precursor	3E-084	JAB78300.1	100	100	100	JAB78300 1 JAA65950 10 JAA68622	SECRETED PRECURSOR IXODES KDA	Ixodes ricinus
JAB78885.1	Ixric	Ixodes ricinus	putative secreted protein precursor	116	SIG	18-19	10.966	7.72	7	N	ExpAA=16.90 First60=16.90 PredHel=0 Topology=o	0								7			60-5	5e-54	86	10kDa-WC		S		JAB78885.1	60-5	5e-54	86	10kDa-WC		S					putative secreted protein precursor	2E-086	JAB78885.1	100	100	100	JAB78885 1 JAA65840 10 JAA72453	SECRETED PRECURSOR IXODES KDA	Ixodes ricinus
JAB80598.1	Ixric	Ixodes ricinus	putative secreted protein precursor	120	SIG	21-22	11.505	8.48	7	N	ExpAA=0.08 First60=0.06 PredHel=0 Topology=o	0								7			45-63	3e-60	100	10kDa-WC		S		JAB80598.1	45-63	3e-60	100	10kDa-WC		S					putative secreted protein precursor	2E-091	JAB80598.1	100	100	100	JAB80598 1 JAB69548 JAA70892 10	SECRETED PRECURSOR IXODES KDA	Ixodes ricinus
JAB81211.1	Ixric	Ixodes ricinus	putative unknown product	137	SIG	18-19	13.862	5.35	7	N	ExpAA=0.07 First60=0.07 PredHel=0 Topology=o	0								7			45-63	2e-70	99.3	10kDa-WC		S		JAB81211.1	45-63	2e-70	99.3	10kDa-WC		S					putative unknown product	1E-105	JAB81211.1	100	100	100	JAB81211 1 JAB69743 JAR93004	UNKNOWN PRODUCT SALIVARY SECRETED	Ixodes ricinus
JAB81447.1	Ixric	Ixodes ricinus	putative secreted protein precursor	97	SIG	18-19	8.815	6.83	6	N	ExpAA=1.30 First60=1.30 PredHel=0 Topology=o	0								6			55-19	2e-47	94.2	10kDa-WC		S		JAB81447.1	55-19	2e-47	94.2	10kDa-WC		S					putative secreted protein precursor	7E-068	JAB81447.1	100	100	100	JAB81447 1 JAA72064 10 JAC92370	SECRETED PRECURSOR IXODES KDA SALIVARY GLAND	Ixodes ricinus
JAB81626.1	Ixric	Ixodes ricinus	putative secreted protein precursor	135	SIG	21-22	13.185	6.09	7	N	ExpAA=0.06 First60=0.06 PredHel=0 Topology=o	0								7			45-63	2e-62	97.8	10kDa-WC		S		JAB81626.1	45-63	2e-62	97.8	10kDa-WC		S					putative secreted protein precursor	1E-102	JAB81626.1	100	100	100	JAB81626 1 JAA73595 10 JAB69878	SECRETED PRECURSOR IXODES KDA	Ixodes ricinus
JAB81999.1	Ixric	Ixodes ricinus	putative secreted protein precursor	120	SIG	21-22	11.145	6.74	7	N	ExpAA=1.26 First60=1.26 PredHel=0 Topology=o	0								7			45-63	3e-53	97.1	10kDa-WC		S		JAB81999.1	45-63	3e-53	97.1	10kDa-WC		S					putative secreted protein precursor	1E-089	JAB81999.1	100	100	100	JAB81999 1 JAA68105 10 JAB72475	SECRETED PRECURSOR IXODES KDA	Ixodes ricinus
JAB83228.1	Ixric	Ixodes ricinus	putative secreted protein precursor	90	SIG	19-20	7.435	4.16	5	N	ExpAA=0.04 First60=0.04 PredHel=0 Topology=o	0								5			60-5	3e-42	70.2	10kDa-WC		S		JAB83228.1	60-5	3e-42	70.2	10kDa-WC		S					putative secreted protein precursor	2E-063	JAB83228.1	100	100	100	JAB83228 1 JAA65950 10 JAB78300	SECRETED PRECURSOR IXODES KDA	Ixodes ricinus
JAC92319.1	Ixric	Ixodes ricinus	putative secreted wc salivary protein	114	SIG	23-24	10.512	8.56	6	N	ExpAA=2.33 First60=2.33 PredHel=0 Topology=o	0								6			60-5	7e-11	92.6	10kDa-WC		S		JAC92319.1	60-5	7e-11	92.6	10kDa-WC		S					putative secreted wc salivary protein	4E-082	JAC92319.1	100	100	100	JAC92319 1 JAR92676 JAA68499 10	SECRETED WC SALIVARY IXODES KDA	Ixodes ricinus
JAC92327.1	Ixric	Ixodes ricinus	putative secreted salivary protein	119	SIG	18-19	11.092	6.12	5	N	ExpAA=6.21 First60=6.21 PredHel=0 Topology=o	0								5			50-7	2e-51	100.8	10kDa-WC		S		JAC92327.1	50-7	2e-51	100.8	10kDa-WC		S					putative secreted salivary protein	6E-086	JAC92327.1	100	100	100	JAC92327 1 JAA68513 10 JAA68507	SECRETED SALIVARY IXODES KDA	Ixodes ricinus
JAC92328.1	Ixric	Ixodes ricinus	putative secreted salivary protein	149	SIG	24-25	13.721	8.25	6	N	ExpAA=9.34 First60=7.66 PredHel=0 Topology=o	0								6			50-7	4e-42	69.5	10kDa-WC		S		JAC92328.1	50-7	4e-42	69.5	10kDa-WC		S					putative secreted salivary protein	1E-109	JAC92328.1	100	100	100	JAC92328 1 JAC93211 JAA69054 10	SECRETED SALIVARY INTRON SPECIFIC REVERSE TRANSCRIPTASE IXODES KDA	Ixodes ricinus
JAC92329.1	Ixric	Ixodes ricinus	putative secreted salivary protein	98	SIG	24-25	8.71	9.81	3	N	ExpAA=19.81 First60=19.81 PredHel=1 Topology=o10-32i	1								3			60-5	7e-31	48.8	10kDa-WC		S		JAC92329.1	60-5	7e-31	48.8	10kDa-WC		S					putative secreted salivary protein	4E-069	JAC92329.1	100	100	100	JAC92329 1 JAB69610 JAA71969 10	SECRETED SALIVARY PRECURSOR IXODES KDA	Ixodes ricinus
JAC92338.1	Ixric	Ixodes ricinus	putative secreted salivary protein	102	SIG	19-20	9.689	8.75	5	N	ExpAA=1.70 First60=1.57 PredHel=0 Topology=o	0								5			60-5	6e-23	86.8	10kDa-WC		S		JAC92338.1	60-5	6e-23	86.8	10kDa-WC		S					putative secreted salivary protein	3E-073	JAC92338.1	100	100	100	JAC92338 1 JAB82263 JAB84370	SECRETED SALIVARY PRECURSOR	Ixodes ricinus
JAC92363.1	Ixric	Ixodes ricinus	putative secreted salivary gland peptide	109	SIG	24-25	9.952	6.45	7	N	ExpAA=15.38 First60=15.38 PredHel=0 Topology=o	0								7			50-7	1e-53	94.1	10kDa-WC		S		JAC92363.1	50-7	1e-53	94.1	10kDa-WC		S					putative secreted salivary gland peptide	3E-085	JAC92363.1	100	100	100	JAC92363 1 JAA68675 10 JAA68627	SECRETED SALIVARY GLAND IXODES KDA	Ixodes ricinus
JAC92370.1	Ixric	Ixodes ricinus	putative secreted salivary gland peptide	99	SIG	18-19	9.101	5.3	6	N	ExpAA=1.31 First60=1.31 PredHel=0 Topology=o	0								6			55-19	2e-52	97.1	10kDa-WC		S		JAC92370.1	55-19	2e-52	97.1	10kDa-WC		S					putative secreted salivary gland peptide	4E-071	JAC92370.1	100	100	100	JAC92370 1 JAB71102 JAA69112 10	SECRETED SALIVARY GLAND PRECURSOR IXODES KDA	Ixodes ricinus
JAC92377.1	Ixric	Ixodes ricinus	putative secreted salivary gland peptide	110	SIG	17-18	10.738	8.19	8	N	ExpAA=0.05 First60=0.05 PredHel=0 Topology=o	0								8			50-7	1e-51	94.1	10kDa-WC		S		JAC92377.1	50-7	1e-51	94.1	10kDa-WC		S					putative secreted salivary gland peptide	1E-085	JAC92377.1	100	100	100	JAC92377 1 JAA68627 10 JAA72956	SECRETED SALIVARY GLAND IXODES KDA	Ixodes ricinus
JAC92378.1	Ixric	Ixodes ricinus	putative secreted salivary gland peptide	113	SIG	18-19	10.786	6.83	7	N	ExpAA=4.18 First60=4.18 PredHel=0 Topology=o	0								7			55-19	4e-52	100	10kDa-WC		S		JAC92378.1	55-19	4e-52	100	10kDa-WC		S					putative secreted salivary gland peptide	8E-081	JAC92378.1	100	100	100	JAC92378 1 JAB70149 JAB71014	SECRETED SALIVARY GLAND PRECURSOR	Ixodes ricinus
JAC92594.1	Ixric	Ixodes ricinus	putative salivary secreted protein	120	SIG	25-26	11.42	5.81	6	N	ExpAA=8.56 First60=7.30 PredHel=0 Topology=i	0								6			35-253	4e-67	66.3	10kDa-WC		S		JAC92594.1	35-253	4e-67	66.3	10kDa-WC		S					putative salivary secreted protein	5E-088	JAC92594.1	100	100	100	JAC92594 1 MXU89708 MXU90932	SALIVARY SECRETED	Ixodes ricinus
JAR89256.1	Ixric	Ixodes ricinus	putative salivary secreted protein	138	SIG	21-22	13.38	5.33	7	N	ExpAA=0.45 First60=0.45 PredHel=0 Topology=o	0								7			45-63	3e-71	95.6	10kDa-WC		S		JAR89256.1	45-63	3e-71	95.6	10kDa-WC		S					putative salivary secreted protein	1E-103	JAR89256.1	100	100	100	JAR89256 1 JAA73483 10 JAB81262	SALIVARY SECRETED IXODES KDA UNKNOWN PRODUCT	Ixodes ricinus
JAR89591.1	Ixric	Ixodes ricinus	putative secreted protein precursor	129	SIG	28-29	11.355	5.55	6	N	ExpAA=0.76 First60=0.33 PredHel=0 Topology=o	0								6			60-5	3e-49	70.2	10kDa-WC		S		JAR89591.1	60-5	3e-49	70.2	10kDa-WC		S					putative secreted protein precursor	2E-092	JAR89591.1	100	100	100	JAR89591 1 MXU91109 JAB68689	SECRETED PRECURSOR SALIVARY UNKNOWN PRODUCT	Ixodes ricinus
JAR89592.1	Ixric	Ixodes ricinus	putative salivary secreted protein	137	SIG	18-19	13.992	8.22	7	N	ExpAA=0.04 First60=0.04 PredHel=0 Topology=o	0								7			45-63	2e-67	99.3	10kDa-WC		S		JAR89592.1	45-63	2e-67	99.3	10kDa-WC		S					putative salivary secreted protein	1E-105	JAR89592.1	100	100	100	JAR89592 1 JAA65726 10 MXU92244	SALIVARY SECRETED IXODES KDA	Ixodes ricinus
JAR90433.1	Ixric	Ixodes ricinus	putative salivary secreted protein	159	SIG	16-17	16.532	6.09	8	N	ExpAA=0.05 First60=0.04 PredHel=0 Topology=o	0								8			35-253	1e-51	56.1	10kDa-WC		S		JAR90433.1	35-253	1e-51	56.1	10kDa-WC		S					putative salivary secreted protein	1E-121	JAR90433.1	100	100	100	JAR90433 1 MXU93672 MXU93673	SALIVARY SECRETED	Ixodes ricinus
JAR93004.1	Ixric	Ixodes ricinus	putative salivary secreted protein	137	SIG	18-19	13.567	4.29	7	N	ExpAA=0.01 First60=0.01 PredHel=0 Topology=o	0								7			45-63	3e-69	99.3	10kDa-WC		S		JAR93004.1	45-63	3e-69	99.3	10kDa-WC		S					putative salivary secreted protein	1E-103	JAR93004.1	100	100	100	JAR93004 1 JAB81211 JAB69743	SALIVARY SECRETED UNKNOWN PRODUCT	Ixodes ricinus
JAR93951.1	Ixric	Ixodes ricinus	putative secreted wc salivary protein	121	SIG	21-22	11.122	8.93	7	N	ExpAA=2.58 First60=2.57 PredHel=0 Topology=o	0								7			50-437	2e-65	91.7	10kDa-WC		S		JAR93951.1	50-437	2e-65	91.7	10kDa-WC		S					putative secreted wc salivary protein	1E-087	JAR93951.1	100	100	100	JAR93951 1 JAA68494 10 JAA70806	SECRETED WC SALIVARY IXODES KDA	Ixodes ricinus
JAR94558.1	Ixric	Ixodes ricinus	putative salivary secreted protein	132	SIG	18-19	13.345	5.36	7	N	ExpAA=21.85 First60=21.85 PredHel=1 Topology=o5-27i	1								7			45-63	5e-64	95.6	10kDa-WC		S		JAR94558.1	45-63	5e-64	95.6	10kDa-WC		S					putative salivary secreted protein	1E-100	JAR94558.1	100	100	100	JAR94558 1 JAB72387 MXU92650	SALIVARY SECRETED PRECURSOR	Ixodes ricinus
JAR94733.1	Ixric	Ixodes ricinus	putative secreted salivary gland peptide	115	SIG	26-27	9.803	8.75	7	N	ExpAA=19.12 First60=19.12 PredHel=1 Topology=o10-32i	1								7			50-7	5e-47	98.3	10kDa-WC		S		JAR94733.1	50-7	5e-47	98.3	10kDa-WC		S					putative secreted salivary gland peptide	3E-085	JAR94733.1	100	100	100	JAR94733 1 JAA71987 10 JAB79043	SECRETED SALIVARY GLAND IXODES KDA PRECURSOR	Ixodes ricinus
JAR94847.1	Ixric	Ixodes ricinus	putative secreted wc salivary protein	121	SIG	23-24	10.845	4.94	8	N	ExpAA=21.23 First60=21.23 PredHel=1 Topology=o10-32i	1								8			60-5	5e-70	100	10kDa-WC		S		JAR94847.1	60-5	5e-70	100	10kDa-WC		S					putative secreted wc salivary protein	2E-089	JAR94847.1	100	100	100	JAR94847 1 JAA70849 10 JAB81919	SECRETED WC SALIVARY IXODES KDA PRECURSOR	Ixodes ricinus
JAR95097.1	Ixric	Ixodes ricinus	putative secreted salivary gland protein	87	SIG	24-25	7.006	6.07	6	N	ExpAA=13.22 First60=13.21 PredHel=0 Topology=o	0								6			50-7	6e-31	76.3	10kDa-WC		S		JAR95097.1	50-7	6e-31	76.3	10kDa-WC		S					putative secreted salivary gland protein	3E-062	JAR95097.1	100	100	100	JAR95097 1 JAA70963 10 JAA71938	SECRETED SALIVARY GLAND IXODES KDA	Ixodes ricinus
JAR95262.1	Ixric	Ixodes ricinus	putative 6.4 kda secreted protein	78	SIG	18-19	6.758	6.11	6	N	ExpAA=1.42 First60=1.42 PredHel=0 Topology=o	0								6			55-19	1e-36	66.3	10kDa-WC		S		JAR95262.1	55-19	1e-36	66.3	10kDa-WC		S					putative 6.4 kda secreted protein	6E-054	JAR95262.1	100	100	100	JAR95262 1 6 4 JAA66187 10 JAA66186	KDA SECRETED IXODES	Ixodes ricinus
JAR95388.1	Ixric	Ixodes ricinus	putative salivary secreted protein	122	SIG	19-20	12.116	6.78	8	N	ExpAA=17.19 First60=17.19 PredHel=1 Topology=i2-24o	1								8			50-234	2e-67	100	10kDa-WC		S		JAR95388.1	50-234	2e-67	100	10kDa-WC		S					putative salivary secreted protein	5E-091	JAR95388.1	100	100	100	JAR95388 1 MXU91343 MXU91342	SALIVARY SECRETED	Ixodes ricinus
JAG91752.1	Amame	Amblyomma americanum	putative secreted protein precursor	106	SIG	23-24	9.074	3.8	4	N	ExpAA=18.12 First60=18.12 PredHel=1 Topology=i5-27o	1								4			40-260	4e-47	100	12kDa	Metastriate	S		JAG91752.1	40-260	4e-47	100	12kDa	Metastriate	S		VGD_cys_disintegrin |			putative secreted protein precursor	7E-072	JAG91752.1	100	100	100	JAG91752 1 JAG91732 JAG91747	SECRETED PRECURSOR	Amblyomma americanum
JAG92057.1	Amame	Amblyomma americanum	putative secreted protein precursor	129	SIG	27-28	11.197	4.14	4	N	ExpAA=10.92 First60=10.92 PredHel=0 Topology=o	0	JAG92057.1	JAG92057.1	|A:1 A:3 |A:2 A:4 |dSA=2					4	DEOXYGUANOSINETRIPHOSPHATE TRIPHOSPHOHYDROLASE-L	3.7	35-112	5e-43	101.8	12kDa	Metastriate	S		JAG92057.1	35-112	5e-43	101.8	12kDa	Metastriate	S		RED_cys_disintegrin |			putative secreted protein precursor	8E-091	JAG92057.1	100	100	100	JAG92057 1 JAG91931 JAC18954	SECRETED PRECURSOR	Amblyomma americanum
JAC27738.1	Amtri	Amblyomma triste	putative secreted protein precursor	119	SIG	18-19	11.409	4.06	4	N	ExpAA=0.02 First60=0.02 PredHel=0 Topology=o	0	JAC27738.1	JAC27738.1	|A:1 A:3 |A:2 A:4 |dSA=2					4	HYPOTHETICAL PROTEIN PA3967	4.6	40-260	4e-39	103.8	12kDa	Metastriate	S		JAC27738.1	40-260	4e-39	103.8	12kDa	Metastriate	S					putative secreted protein precursor	5E-083	JAC27738.1	100	100	100	JAC27738 1 JAC27739 JAC27740	SECRETED PRECURSOR	Amblyomma triste
JAC27711.1	Amtri	Amblyomma triste	putative secreted protein precursor	116	SIG	20-21	10.518	4.24	4	N	ExpAA=8.00 First60=7.99 PredHel=0 Topology=o	0	JAC27711.1	JAC27711.1	|A:1 A:3 |A:2 A:4 |dSA=2					4	FUSION PROTEIN OF NUCLEOPROTEIN AND MINOR NUCLEO	5	40-233	4e-33	75.5	12kDa	Metastriate	S		JAC27711.1	40-233	4e-33	75.5	12kDa	Metastriate	S					putative secreted protein precursor	1E-078	JAC27711.1	100	100	100	JAC27711 1 JAC27660 JAC27658	SECRETED PRECURSOR	Amblyomma triste
JAA70973.1	Ixric	Ixodes ricinus	Putative 12 kda protein	117	SIG	21-22	10.477	10.35		N	ExpAA=13.73 First60=13.73 PredHel=1 Topology=o4-21i	1	JAA70973.1	JAA70973.1	|dSA=0						LPS-ASSEMBLY PROTEIN LPTD	5.9	35-103	1e-15	83.8	12kDa	pk4/12kDa	S		JAA70973.1	35-103	1e-15	83.8	12kDa	pk4/12kDa	S					Putative 12 kda protein	1E-071	JAA70973.1	100	100	82	JAA70973 1 12 MAA14013 JAP81600	KDA	Ixodes ricinus
JAC19624.1	Amcaj	Amblyomma cajennense	putative secreted salivary gland peptide ixodes	116	SIG	20-21	10.606	6.59		N	ExpAA=3.62 First60=3.62 PredHel=0 Topology=o	0	JAC19624.1	JAC19624.1	|dSA=0|dSB=0|dSC= 0						ESTERASE ESTA	6.3	40-196	2e-32	72.1	12kDa		S		JAC19624.1	40-196	2e-32	72.1	12kDa		S					putative secreted salivary gland peptide ixodes scapularis secreted salivary	3E-070	JAC19624.1	100	100	83	JAC19624 1 JAC18998 JAC28507	SECRETED SALIVARY GLAND IXODES SCAPULARIS	Amblyomma cajennense
JAC19617.1	Amcaj	Amblyomma cajennense	putative secreted salivary protein	112	SIG	22-23	9.663	12.01		N	ExpAA=10.29 First60=10.29 PredHel=0 Topology=o	0	JAC19617.1	JAC19617.1	|dSA=0|dSB=0|dSC= 0						COMPLEMENT COMPONENT C9	6.5	35-103	4e-18	84.7	12kDa	pk4/12kDa	S		JAC19617.1	35-103	3e-18	82.9	12kDa	pk4/12kDa	S					putative secreted salivary protein	2E-065	JAC19617.1	100	100	80	JAC19617 1 JAT92517 12 JAP81600	SECRETED SALIVARY KDA	Amblyomma cajennense
JAR90420.1	Ixric	Ixodes ricinus	putative secreted salivary protein	210	SIG	25-26	19.868	11.24	1	N	ExpAA=23.51 First60=4.42 PredHel=1 Topology=i113-132o	1	JAR90420.1							1	ZNUD	7.2	40-196	9e-30	93.7	12kDa		S		JAR90420.1	40-196	9e-30	93.7	12kDa		S					putative secreted salivary protein	1E-153	JAR90420.1	100	100	100	JAR90420 1 JAP75555 JAA68727 12	SECRETED SALIVARY KDA	Ixodes ricinus
AAY66827.1	Ixsca	Ixodes scapularis	secreted salivary protein	110	SIG	20-21	9.988	10.78	0	N	ExpAA=11.22 First60=11.22 PredHel=0 Topology=o	0								0			40-196	1e-41	99.1	12kDa		S		AAY66827.1	40-196	1e-41	99.1	12kDa		S					putative secreted protein pk-4 precursor	1E-074	JAB76719.1	95	97	100	JAB76719 1 4 JAP75557 JAW02933	SECRETED PK PRECURSOR INTEGRASE CORE DOMAIN CONTAINING	Ixodes ricinus
BAE02556.1	Halon	Haemaphysalis longicornis	hypothetical protein	106	SIG	19-20	9.69	6.48	4	N	ExpAA=6.83 First60=6.83 PredHel=0 Topology=o	0								4			40-260	3e-09	87.7	12kDa	Metastriate	S		BAE02556.1	40-260	3e-09	87.7	12kDa	Metastriate	S					putative secreted protein precursor	2E-006	JAC18985.1	29	45	80	JAC18985 1 JAT92660 JAG91747	SECRETED PRECURSOR	Amblyomma cajennense
DAA34596.1	Amvar	Amblyomma variegatum	secreted salivary protein 1024	112	SIG	21-22	9.9	11.58	0	N	ExpAA=17.20 First60=17.20 PredHel=1 Topology=o4-21i	1								0			40-196	2e-46	94.6	12kDa		S		DAA34596.1	40-196	2e-46	94.6	12kDa		S					putative secreted salivary protein	4E-072	JAT93120.1	90	92	100	JAT93120 1 NOV52446 MAA13910	SECRETED SALIVARY CONSERVED PRECURSOR	Amblyomma aureolatum
JAA68727.1	Ixric	Ixodes ricinus	Putative 12 kda protein	113	SIG	21-22	10.08	11.45	0	N	ExpAA=2.87 First60=2.87 PredHel=0 Topology=o	0								0			35-103	2e-18	99.1	12kDa	pk4/12kDa	S		JAA68727.1	35-103	2e-18	99.1	12kDa	pk4/12kDa	S					Putative 12 kda protein	4E-081	JAA68727.1	100	100	100	JAA68727 1 12 JAP75555 MOY34269	KDA SECRETED SALIVARY CONSERVED PRECURSOR	Ixodes ricinus
JAB76719.1	Ixric	Ixodes ricinus	putative secreted protein pk-4 precursor	110	SIG	20-21	9.987	11.02	0	N	ExpAA=7.96 First60=7.96 PredHel=0 Topology=o	0								0			40-196	1e-41	95.5	12kDa		S		JAB76719.1	40-196	1e-41	95.5	12kDa		S					putative secreted protein pk-4 precursor	1E-079	JAB76719.1	100	100	100	JAB76719 1 4 JAP75557 JAW02933	SECRETED PK PRECURSOR INTEGRASE CORE DOMAIN CONTAINING	Ixodes ricinus
JAB83999.1	Ixric	Ixodes ricinus	putative secreted protein pk-4 precursor	109	SIG	20-21	9.872	10.47	0	N	ExpAA=8.81 First60=8.81 PredHel=0 Topology=o	0								0			40-196	7e-36	86.5	12kDa		S		JAB83999.1	40-196	7e-36	86.5	12kDa		S					putative secreted protein pk-4 precursor	4E-077	JAB83999.1	100	100	100	JAB83999 1 4 JAB76719 MBY08777	SECRETED PK PRECURSOR	Ixodes ricinus
JAC18954.1	Amcaj	Amblyomma cajennense	putative secreted protein precursor	110	SIG	18-19	10.063	4.55	4	N	ExpAA=0.01 First60=0.01 PredHel=0 Topology=o	0								4			35-112	9e-44	100	12kDa	Metastriate	S		JAC18954.1	35-112	9e-44	100	12kDa	Metastriate	S					putative secreted protein precursor	5E-076	JAC18954.1	100	100	100	JAC18954 1 JAG91929 JAG92057	SECRETED PRECURSOR	Amblyomma cajennense
JAC18966.1	Amcaj	Amblyomma cajennense	putative secreted protein precursor	112	SIG	23-24	9.773	4.49	4	N	ExpAA=0.37 First60=0.37 PredHel=0 Topology=o	0								4			40-233	3e-56	101.8	12kDa	Metastriate	S		JAC18966.1	40-233	3e-56	101.8	12kDa	Metastriate	S					putative secreted protein precursor	2E-078	JAC18966.1	100	100	100	JAC18966 1 JAC18964 JAC18955	SECRETED PRECURSOR	Amblyomma cajennense
JAC18974.1	Amcaj	Amblyomma cajennense	putative secreted protein precursor	114	SIG	18-19	10.391	4.13	4	N	ExpAA=0.01 First60=0.01 PredHel=0 Topology=o	0								4			35-112	1e-45	100	12kDa	Metastriate	S		JAC18974.1	35-112	1e-45	100	12kDa	Metastriate	S					putative secreted protein precursor	6E-079	JAC18974.1	100	100	100	JAC18974 1 JAG91929 JAC18954	SECRETED PRECURSOR	Amblyomma cajennense
JAC18985.1	Amcaj	Amblyomma cajennense	putative secreted protein precursor	117	SIG	23-24	10.373	4.06	4	N	ExpAA=4.38 First60=4.38 PredHel=0 Topology=o	0								4			40-260	5e-42	100.9	12kDa	Metastriate	S		JAC18985.1	40-260	5e-42	100.9	12kDa	Metastriate	S					putative secreted protein precursor	1E-083	JAC18985.1	100	100	100	JAC18985 1 JAG91731 JAG91747	SECRETED PRECURSOR	Amblyomma cajennense
JAC18991.1	Amcaj	Amblyomma cajennense	putative secreted protein precursor	118	SIG	18-19	10.68	3.94	4	N	ExpAA=0.01 First60=0.00 PredHel=0 Topology=o	0								4			35-112	2e-44	100	12kDa	Metastriate	S		JAC18991.1	35-112	2e-44	100	12kDa	Metastriate	S					putative secreted protein precursor	4E-081	JAC18991.1	100	100	100	JAC18991 1 JAG91929 JAC18974	SECRETED PRECURSOR	Amblyomma cajennense
JAC18998.1	Amcaj	Amblyomma cajennense	putative secreted salivary gland peptide ixodes	119	SIG	20-21	10.738	7.25	0	N	ExpAA=5.08 First60=5.08 PredHel=0 Topology=o	0								0			40-196	2e-33	73	12kDa		S		JAC18998.1	40-196	2e-33	73	12kDa		S					putative secreted salivary gland peptide ixodes scapularis secreted salivary	9E-086	JAC18998.1	100	100	100	JAC18998 1 JAC19624 JAC28507	SECRETED SALIVARY GLAND IXODES SCAPULARIS	Amblyomma cajennense
JAC27159.1	Ampar	Amblyomma parvum	putative secreted protein precursor	114	SIG	21-22	10.17	4.6	4	N	ExpAA=9.04 First60=9.01 PredHel=0 Topology=o	0								4			40-233	6e-42	101.8	12kDa	Metastriate	S		JAC27159.1	40-233	6e-42	101.8	12kDa	Metastriate	S					putative secreted protein precursor	2E-079	JAC27159.1	100	100	100	JAC27159 1 JAC27158 JAG91879	SECRETED PRECURSOR	Amblyomma parvum
JAC27163.1	Ampar	Amblyomma parvum	putative secreted protein precursor	115	SIG	18-19	10.509	4.37	4	N	ExpAA=0.03 First60=0.03 PredHel=0 Topology=o	0								4			35-112	3e-33	101.8	12kDa	Metastriate	S		JAC27163.1	35-112	3e-33	101.8	12kDa	Metastriate	S					putative secreted protein precursor	3E-080	JAC27163.1	100	100	100	JAC27163 1 JAG92057 JAC18954	SECRETED PRECURSOR	Amblyomma parvum
JAC27509.1	Amtri	Amblyomma triste	putative secreted protein precursor	90	SIG	18-19	8.101	4.11	3	N	ExpAA=0.02 First60=0.02 PredHel=0 Topology=o	0								3			40-260	8e-34	74.5	12kDa	Metastriate	S		JAC27509.1	40-260	8e-34	74.5	12kDa	Metastriate	S					putative secreted protein precursor	4E-061	JAC27509.1	100	100	100	JAC27509 1 JAC27687 JAC27739	SECRETED PRECURSOR	Amblyomma triste
JAC27657.1	Amtri	Amblyomma triste	putative secreted protein precursor	108	SIG	23-24	9.638	4.22	4	N	ExpAA=25.71 First60=19.93 PredHel=1 Topology=i7-29o	1								4			40-233	3e-09	100	12kDa	Metastriate	S		JAC27657.1	40-233	3e-09	100	12kDa	Metastriate	S					putative secreted protein precursor	2E-075	JAC27657.1	100	100	100	JAC27657 1 JAC27687 JAG91603	SECRETED PRECURSOR	Amblyomma triste
JAC27658.1	Amtri	Amblyomma triste	putative secreted protein precursor	108	SIG	21-22	9.19	4.9	4	N	ExpAA=6.13 First60=6.13 PredHel=0 Topology=o	0								4			40-233	4e-46	93.6	12kDa	Metastriate	S		JAC27658.1	40-233	4e-46	93.6	12kDa	Metastriate	S					putative secreted protein precursor	4E-075	JAC27658.1	100	100	100	JAC27658 1 JAC27660 JAC27711	SECRETED PRECURSOR	Amblyomma triste
JAC27660.1	Amtri	Amblyomma triste	putative secreted protein precursor	108	SIG	21-22	9.133	5.12	4	N	ExpAA=6.30 First60=6.30 PredHel=0 Topology=o	0								4			40-233	3e-47	93.6	12kDa	Metastriate	S		JAC27660.1	40-233	3e-47	93.6	12kDa	Metastriate	S					putative secreted protein precursor	7E-075	JAC27660.1	100	100	100	JAC27660 1 JAC27658 JAC27711	SECRETED PRECURSOR	Amblyomma triste
JAC27687.1	Amtri	Amblyomma triste	putative secreted protein precursor	111	SIG	18-19	10.683	3.93	4	N	ExpAA=0.02 First60=0.02 PredHel=0 Topology=o	0								4			40-260	1e-40	99.1	12kDa	Metastriate	S		JAC27687.1	40-260	1e-40	99.1	12kDa	Metastriate	S					putative secreted protein precursor	1E-076	JAC27687.1	100	100	100	JAC27687 1 JAC27509 JAC27739	SECRETED PRECURSOR	Amblyomma triste
JAC27739.1	Amtri	Amblyomma triste	putative secreted protein precursor	119	SIG	18-19	11.365	4.1	4	N	ExpAA=0.02 First60=0.02 PredHel=0 Topology=o	0								4			40-260	6e-39	103.8	12kDa	Metastriate	S		JAC27739.1	40-260	6e-39	103.8	12kDa	Metastriate	S					putative secreted protein precursor	1E-082	JAC27739.1	100	100	100	JAC27739 1 JAC27740 JAC27738	SECRETED PRECURSOR	Amblyomma triste
JAC27740.1	Amtri	Amblyomma triste	putative secreted protein precursor	119	SIG	18-19	11.379	4.08	4	N	ExpAA=0.02 First60=0.02 PredHel=0 Topology=o	0								4			40-260	2e-38	103.8	12kDa	Metastriate	S		JAC27740.1	40-260	2e-38	103.8	12kDa	Metastriate	S					putative secreted protein precursor	7E-083	JAC27740.1	100	100	100	JAC27740 1 JAC27739 JAC27738	SECRETED PRECURSOR	Amblyomma triste
JAC27775.1	Amtri	Amblyomma triste	putative secreted protein precursor	124	SIG	34-35	10.156	5.41	3	N	ExpAA=15.94 First60=15.94 PredHel=1 Topology=o10-32i	1								3			35-112	1e-20	59.6	12kDa	Metastriate	S		JAC27775.1	35-112	1e-20	59.6	12kDa	Metastriate	S					putative secreted protein precursor	5E-087	JAC27775.1	100	100	100	JAC27775 1 JAC27738 JAC27739	SECRETED PRECURSOR	Amblyomma triste
JAC27826.1	Amtri	Amblyomma triste	putative secreted protein precursor	132	SIG	21-22	11.787	4.19	4	N	ExpAA=0.07 First60=0.07 PredHel=0 Topology=o	0								4			40-233	2e-10	86.4	12kDa	Metastriate	S		JAC27826.1	40-233	2e-10	86.4	12kDa	Metastriate	S					putative secreted protein precursor	1E-090	JAC27826.1	100	100	100	JAC27826 1 JAC27831 JAC27874	SECRETED PRECURSOR	Amblyomma triste
JAC27831.1	Amtri	Amblyomma triste	putative secreted protein precursor	133	SIG	21-22	12.017	4.14	4	N	ExpAA=0.01 First60=0.01 PredHel=0 Topology=o	0								4			40-233	3e-08	87.3	12kDa	Metastriate	S		JAC27831.1	40-233	3e-08	87.3	12kDa	Metastriate	S					putative secreted protein precursor	1E-091	JAC27831.1	100	100	100	JAC27831 1 JAC27826 JAC27874	SECRETED PRECURSOR	Amblyomma triste
JAC27874.1	Amtri	Amblyomma triste	putative secreted protein precursor	139	SIG	30-31	12.133	4.56	4	N	ExpAA=8.98 First60=8.98 PredHel=0 Topology=o	0								4			40-233	1e-08	105.5	12kDa	Metastriate	S		JAC27874.1	40-233	1e-08	105.5	12kDa	Metastriate	S					putative secreted protein precursor	2E-096	JAC27874.1	100	100	100	JAC27874 1 JAC27826 JAC27831	SECRETED PRECURSOR	Amblyomma triste
JAC28507.1	Amtri	Amblyomma triste	putative secreted salivary gland peptide ixodes	108	SIG	22-23	9.528	8.18	0	N	ExpAA=9.88 First60=9.88 PredHel=0 Topology=o	0								0			40-196	6e-35	97.3	12kDa		S		JAC28507.1	40-196	6e-35	97.3	12kDa		S					putative secreted salivary gland peptide ixodes scapularis secreted salivary	8E-081	JAC28507.1	100	100	100	JAC28507 1 JAC19624 JAC18998	SECRETED SALIVARY GLAND IXODES SCAPULARIS	Amblyomma triste
JAG91708.1	Amame	Amblyomma americanum	putative secreted protein precursor	105	SIG	21-22	9.142	3.99	4	N	ExpAA=4.73 First60=4.73 PredHel=0 Topology=o	0								4			40-260	3e-49	99.1	12kDa	Metastriate	S		JAG91708.1	40-260	3e-49	99.1	12kDa	Metastriate	S					putative secreted protein precursor	9E-072	JAG91708.1	100	100	100	JAG91708 1 JAG91747 JAG91712	SECRETED PRECURSOR	Amblyomma americanum
JAG91712.1	Amame	Amblyomma americanum	putative secreted protein precursor	105	SIG	23-24	9.111	4.15	4	N	ExpAA=10.56 First60=10.56 PredHel=0 Topology=o	0								4			40-260	1e-41	99.1	12kDa	Metastriate	S		JAG91712.1	40-260	1e-41	99.1	12kDa	Metastriate	S					putative secreted protein precursor	8E-073	JAG91712.1	100	100	100	JAG91712 1 JAG91731 JAG91747	SECRETED PRECURSOR	Amblyomma americanum
JAG91731.1	Amame	Amblyomma americanum	putative secreted protein precursor	106	SIG	23-24	9.15	4.08	4	N	ExpAA=0.22 First60=0.22 PredHel=0 Topology=o	0								4			40-260	4e-52	99.1	12kDa	Metastriate	S		JAG91731.1	40-260	4e-52	99.1	12kDa	Metastriate	S					putative secreted protein precursor	5E-074	JAG91731.1	100	100	100	JAG91731 1 JAG91712 JAG91732	SECRETED PRECURSOR	Amblyomma americanum
JAG91732.1	Amame	Amblyomma americanum	putative secreted protein precursor	106	SIG	23-24	9.044	3.83	4	N	ExpAA=0.17 First60=0.17 PredHel=0 Topology=o	0								4			40-260	1e-48	100	12kDa	Metastriate	S		JAG91732.1	40-260	1e-48	100	12kDa	Metastriate	S					putative secreted protein precursor	2E-072	JAG91732.1	100	100	100	JAG91732 1 JAG91752 JAG91731	SECRETED PRECURSOR	Amblyomma americanum
JAG91747.1	Amame	Amblyomma americanum	putative secreted protein precursor	106	SIG	23-24	9.256	4.11	4	N	ExpAA=2.41 First60=2.41 PredHel=0 Topology=o	0								4			40-260	5e-51	100	12kDa	Metastriate	S		JAG91747.1	40-260	5e-51	100	12kDa	Metastriate	S					putative secreted protein precursor	7E-074	JAG91747.1	100	100	100	JAG91747 1 JAG91708 JAG91752	SECRETED PRECURSOR	Amblyomma americanum
JAG91853.1	Amame	Amblyomma americanum	putative secreted protein precursor	112	SIG	21-22	10.108	4.21	4	N	ExpAA=0.10 First60=0.10 PredHel=0 Topology=o	0								4			40-233	3e-10	100.9	12kDa	Metastriate	S		JAG91853.1	40-233	3e-10	100.9	12kDa	Metastriate	S					putative secreted protein precursor	6E-076	JAG91853.1	100	100	100	JAG91853 1 JAG91603 JAC27660	SECRETED PRECURSOR	Amblyomma americanum
JAG91879.1	Amame	Amblyomma americanum	putative secreted protein precursor	114	SIG	21-22	10.308	4.49	4	N	ExpAA=1.02 First60=0.27 PredHel=0 Topology=o	0								4			40-233	2e-46	100	12kDa	Metastriate	S		JAG91879.1	40-233	2e-46	100	12kDa	Metastriate	S					putative secreted protein precursor	6E-081	JAG91879.1	100	100	100	JAG91879 1 JAG91878 JAG91881	SECRETED PRECURSOR	Amblyomma americanum
JAG91881.1	Amame	Amblyomma americanum	putative secreted protein precursor	114	SIG	21-22	10.299	4.53	4	N	ExpAA=2.42 First60=2.42 PredHel=0 Topology=o	0								4			40-233	1e-41	102.7	12kDa	Metastriate	S		JAG91881.1	40-233	1e-41	102.7	12kDa	Metastriate	S					putative secreted protein precursor	5E-080	JAG91881.1	100	100	100	JAG91881 1 JAG91878 JAG91879	SECRETED PRECURSOR	Amblyomma americanum
JAG91929.1	Amame	Amblyomma americanum	putative secreted protein precursor	118	SIG	18-19	10.996	4.15	4	N	ExpAA=0.00 First60=0.00 PredHel=0 Topology=o	0								4			35-112	1e-43	100	12kDa	Metastriate	S		JAG91929.1	35-112	1e-43	100	12kDa	Metastriate	S					putative secreted protein precursor	5E-082	JAG91929.1	100	100	100	JAG91929 1 JAC18954 JAC18974	SECRETED PRECURSOR	Amblyomma americanum
JAG91930.1	Amame	Amblyomma americanum	putative secreted protein precursor	118	SIG	18-19	11.025	4.22	4	N	ExpAA=0.00 First60=0.00 PredHel=0 Topology=o	0								4			35-112	3e-40	100	12kDa	Metastriate	S		JAG91930.1	35-112	3e-40	100	12kDa	Metastriate	S					putative secreted protein precursor	1E-081	JAG91930.1	100	100	100	JAG91930 1 JAG91931 JAG92057	SECRETED PRECURSOR	Amblyomma americanum
JAG91931.1	Amame	Amblyomma americanum	putative secreted protein precursor	118	SIG	18-19	11.014	4.01	4	N	ExpAA=0.00 First60=0.00 PredHel=0 Topology=o	0								4			35-112	3e-40	100	12kDa	Metastriate	S		JAG91931.1	35-112	3e-40	100	12kDa	Metastriate	S					putative secreted protein precursor	1E-081	JAG91931.1	100	100	100	JAG91931 1 JAG91930 JAG92057	SECRETED PRECURSOR	Amblyomma americanum
JAP75555.1	Ixric	Ixodes ricinus	putative secreted salivary protein	113	SIG	21-22	10.052	11.24	0	N	ExpAA=2.87 First60=2.87 PredHel=0 Topology=o	0								0			35-103	5e-19	99.1	12kDa	pk4/12kDa	S		JAP75555.1	35-103	5e-19	99.1	12kDa	pk4/12kDa	S					putative secreted salivary protein	4E-081	JAP75555.1	100	100	100	JAP75555 1 JAA68727 12 MOY34269	SECRETED SALIVARY KDA CONSERVED PRECURSOR	Ixodes ricinus
JAP77754.1	Rhapp	Rhipicephalus appendiculatus	hypothetical protein	109	SIG	20-21	9.747	10.32	0	N	ExpAA=15.22 First60=15.22 PredHel=1 Topology=o4-20i	1								0			40-196	2e-38	98.2	12kDa		S		JAP77754.1	40-196	2e-38	98.2	12kDa		S					hypothetical protein	3E-075	JAP77754.1	100	100	100	JAP77754 1 NOV33930 JAP68189	CONSERVED SECRETED PRECURSOR SALIVARY	Rhipicephalus appendiculatus
JAP79642.1	Rhapp	Rhipicephalus appendiculatus	hypothetical protein	133	SIG	42-43	9.873	11.67	0	N	ExpAA=22.32 First60=22.32 PredHel=1 Topology=o20-42i	1								0			40-196	2e-46	96.4	12kDa		S		JAP79642.1	40-196	2e-46	96.4	12kDa		S					hypothetical protein	2E-095	JAP79642.1	100	100	100	JAP79642 1 MAA13910 NOV40299	CONSERVED SECRETED PRECURSOR OVARY OVEREXPRESSED	Rhipicephalus appendiculatus
JAP81600.1	Rhapp	Rhipicephalus appendiculatus	hypothetical protein	113	SIG	21-22	9.861	11.92	0	N	ExpAA=15.13 First60=15.13 PredHel=1 Topology=o4-21i	1								0			35-103	2e-23	106.3	12kDa	pk4/12kDa	S		JAP81600.1	35-103	2e-23	106.3	12kDa	pk4/12kDa	S					hypothetical protein	7E-082	JAP81600.1	100	100	100	JAP81600 1 MAA14013 JAC19617	SECRETED SALIVARY	Rhipicephalus appendiculatus
JAT92289.1	Amaur	Amblyomma aureolatum	putative secreted salivary gland peptide	97	SIG	20-21	8.002	11.38	0	N	ExpAA=10.93 First60=10.93 PredHel=0 Topology=o	0								0			35-103	3e-21	67.6	12kDa	pk4/12kDa	S		JAT92289.1	35-103	3e-21	67.6	12kDa	pk4/12kDa	S					putative secreted salivary gland peptide	2E-066	JAT92289.1	100	100	100	JAT92289 1 JAT91375 4 JAU00887	SECRETED SALIVARY GLAND PK PRECURSOR	Amblyomma aureolatum
JAT93120.1	Amaur	Amblyomma aureolatum	putative secreted salivary protein	112	SIG	21-22	9.878	11.58	0	N	ExpAA=14.50 First60=14.50 PredHel=1 Topology=o4-21i	1								0			40-196	8e-41	84.7	12kDa		S		JAT93120.1	40-196	8e-41	84.7	12kDa		S					putative secreted salivary protein	2E-078	JAT93120.1	100	100	100	JAT93120 1 NOV52446 MAA13910	SECRETED SALIVARY CONSERVED PRECURSOR	Amblyomma aureolatum
JAB71312.1	Ixric	Ixodes ricinus	putative secreted protein precursor	149	SIG	18-19	14.403	5.54	7	N	ExpAA=0.02 First60=0.02 PredHel=0 Topology=o	0	JAB71312.1	JAB71312.1	|A:1 A:6 |A:2 A:5 |dSA=2					7	PANTOATE--BETA-ALANINE LIGASE	6.5	30-87	1e-44	67.9	12kDaBasic		S		JAB71312.1	30-87	1e-44	67.9	12kDaBasic		S					putative secreted protein precursor	1E-110	JAB71312.1	100	100	100	JAB71312 1 JAC92342 JAB75846	SECRETED PRECURSOR SALIVARY	Ixodes ricinus
JAP80407.1	Rhapp	Rhipicephalus appendiculatus	hypothetical protein	140	SIG	18-19	13.094	6.25		N	ExpAA=19.77 First60=0.01 PredHel=1 Topology=o114-136i	1	JAP80407.1	JAP80407.1	|A:1 A:6 |A:2 A:5 |A:3 A:7 |A:4 A:8 |dSA=4						GROWTH/DIFFERENTIATION FACTOR 5	7.8	30-87	2e-33	83.2	12kDaBasic		S		JAP80407.1	30-87	2e-33	83.2	12kDaBasic		S					hypothetical protein	2E-087	JAP80407.1	100	100	87	JAP80407 1 AEO36191 AEO36192		Rhipicephalus appendiculatus
ACX53941.1	Rhsan	Rhipicephalus sanguineus	hypothetical secreted peptide precursor	57	SIG	23-24	3.947	6.44	2	N	ExpAA=0.05 First60=0.05 PredHel=0 Topology=o	0								2			30-87	2e-14	36.5	12kDaBasic		S		ACX53941.1	30-87	2e-14	36.5	12kDaBasic		S					hypothetical secreted peptide precursor	9E-037	ACX53941.1	100	100	100	ACX53941 1 JAP80900 MBD2905171	SECRETED PRECURSOR CONSERVED	Rhipicephalus sanguineus
JAC19075.1	Amcaj	Amblyomma cajennense	putative secreted salivary protein	145	SIG	23-24	13.751	5.56	11	N	ExpAA=0.85 First60=0.84 PredHel=0 Topology=o	0								11			30-87	7e-40	66.4	12kDaBasic		S		JAC19075.1	30-87	7e-40	66.4	12kDaBasic		S					putative secreted salivary protein	1E-110	JAC19075.1	100	100	100	JAC19075 1 JAT91932 NOV52869	SECRETED SALIVARY	Amblyomma cajennense
JAA66643.1	Ixric	Ixodes ricinus	Putative ixodes 14 kda protein	83	SIG	16-17	7.665	7.84	4	N	ExpAA=8.97 First60=8.97 PredHel=0 Topology=o	0								4			35-37	4e-23	56	13-14kDa	14kDa	S		JAA66643.1	35-37	4e-23	56	13-14kDa	14kDa	S		VGD_cys_disintegrin |			Putative ixodes 14 kda protein	6E-056	JAA66643.1	100	100	100	JAA66643 1 14 JAC92606 JAB76560	IXODES KDA SALIVARY SECRETED	Ixodes ricinus
JAP79941.1	Rhapp	Rhipicephalus appendiculatus	TIL domain containing protein	863	SIG	18-19	81.632	9.18	28	N	ExpAA=1.81 First60=0.07 PredHel=0 Topology=o	0	JAP79941.1	JAP79941.1	|A:1 A:4 |A:3 A:7 |A:5 A:6 |A:8 A:15 |A:10 A:14 |A:11 A:13 |A:12 A:18 |A:16 A:17 |A:19 A:25 |A:20 A:24 |A:21 A:23 |A:22 A:28 |A:26 A:27 |dSA=13					28	CHYMOTRYPSIN INHIBITOR	5.9	35-680	0	100.7	13-14kDa	14kDa	S		JAP79941.1	35-680	0	100.7	13-14kDa	14kDa	S		RGD_cys_disintegrin |WGD_cys_disintegrin |	JAP79941.1.mp4		TIL domain containing protein	0.0	JAP79941.1	100	100	100	JAP79941 1 JAP86975 JAP79940	TIL DOMAIN CONTAINING	Rhipicephalus appendiculatus
JAA54106.1	Rhpul	Rhipicephalus pulchellus	Putative bitil peptide	908	SIG	18-19	85.295	9.04	28	N	ExpAA=0.10 First60=0.08 PredHel=0 Topology=o	0	JAA54106.1	JAA54106.1	|A:1 A:4 |A:3 A:7 |A:5 A:6 |A:8 A:15 |A:10 A:14 |A:11 A:13 |A:12 A:18 |A:16 A:17 |A:19 A:25 |A:20 A:24 |A:21 A:23 |A:22 A:28 |A:26 A:27 |dSA=13					28	CHYMOTRYPSIN INHIBITOR	5.7	35-680	0	108.8	13-14kDa	14kDa	S		JAA54106.1	35-680	0	108.8	13-14kDa	14kDa	S		RGD_cys_disintegrin |	JAA54106.1.mp4		Putative bitil peptide	0.0	JAA54106.1	100	100	100	JAA54106 1 MAA16414 JAP86975	BITIL TIL DOMAIN CONTAINING	Rhipicephalus pulchellus
JAA69599.1	Ixric	Ixodes ricinus	Putative ixodes 14 kda protein	79	SIG	20-21	6.513	4.11		N	ExpAA=1.69 First60=1.69 PredHel=0 Topology=o	0	JAA69599.1	JAA69599.1	|dSA=0						18S RRNA	3.4	35-37	5e-18	38.8	13-14kDa	14kDa	S		JAA69599.1	35-37	5e-18	38.8	13-14kDa	14kDa	S					Putative ixodes 14 kda protein	1E-038	JAA69599.1	100	100	75	JAA69599 1 14 JAA69459 JAR94870	IXODES KDA SALIVARY SECRETED	Ixodes ricinus
JAA68100.1	Ixric	Ixodes ricinus	Putative ixodes 14 kda protein	134	SIG	16-17	13.027	4.45		N	ExpAA=2.19 First60=2.18 PredHel=0 Topology=o	0	JAA68100.1	JAA68100.1	|A:1 A:3 |A:2 A:4 |dSA=2						YJBI PROTEIN	4.2	35-37	6e-42	85.8	13-14kDa	14kDa	S		JAA68100.1	35-37	6e-42	85.8	13-14kDa	14kDa	S					Putative ixodes 14 kda protein	3E-084	JAA68100.1	100	100	88	JAA68100 1 14 JAB72231 JAR93339	IXODES KDA SALIVARY SECRETED GLAND	Ixodes ricinus
JAB69614.1	Ixric	Ixodes ricinus	putative salivary secreted peptide	197	SIG	20-21	20.501	9.75	7	N	ExpAA=1.27 First60=0.82 PredHel=0 Topology=o	0	JAB69614.1	JAB69614.1	|A:1 A:4 |A:2 A:5 |A:3 A:6 |dSA=3					7	MINOR NUCLEOPROTEIN VP30	4.5	35-37	2e-55	94.8	13-14kDa	14kDa	S		JAB69614.1	35-37	2e-55	94.8	13-14kDa	14kDa	S					putative salivary secreted peptide	1E-143	JAB69614.1	100	100	100	JAB69614 1 JAA65819 14 JAB80804	SALIVARY SECRETED IXODES KDA	Ixodes ricinus
AAY66502.1	Ixsca	Ixodes scapularis	secreted salivary gland protein	131	SIG	17-18	12.486	4.44	0	N	ExpAA=0.45 First60=0.26 PredHel=0 Topology=o	0	AAY66502.1							0	ATP SYNTHASE SUBUNIT DELTA	5.4	40-132	8e-50	100	13-14kDa	13kDa	S		AAY66502.1	40-132	8e-50	100	13-14kDa	13kDa	S					putative conserved secreted protein precursor	5E-088	MOY43537.1	99	100	100	MOY43537 1 MOY43536 MOY43857	CONSERVED SECRETED PRECURSOR	Ixodes scapularis
JAB70356.1	Ixric	Ixodes ricinus	putative secreted protein precursor	131	SIG	18-19	12.51	5.09	0	N	ExpAA=0.41 First60=0.41 PredHel=0 Topology=o	0	JAB70356.1							0	SITE-SPECIFIC RECOMBINASE XERD	5.7	45-264	2e-19	95.7	13-14kDa	13kDa	S	GPI	JAB70356.1	45-264	2e-19	95.7	13-14kDa	13kDa	S	GPI				putative secreted protein precursor	2E-093	JAB70356.1	100	100	100	JAB70356 1 JAP74818 MOY43950	SECRETED PRECURSOR CONSERVED	Ixodes ricinus
AAT92150.1	Ixpac	Ixodes pacificus	putative salivary secreted peptide	120	SIG	20-21	11.433	4.31	5	N	ExpAA=2.56 First60=2.42 PredHel=0 Topology=o	0								5			35-37	3e-60	89.6	13-14kDa	14kDa	S		AAT92150.1	35-37	3e-60	89.6	13-14kDa	14kDa	S					Putative ixodes 14 kda protein	8E-071	JAA68265.1	83	92	92	JAA68265 1 14 JAA65918 JAB70666	IXODES KDA SALIVARY SECRETED	Ixodes ricinus
AAY66541.1	Ixsca	Ixodes scapularis	putative salivary protein	133	SIG	22-23	11.877	3.85	6	N	ExpAA=2.77 First60=2.33 PredHel=0 Topology=o	0								6			35-37	4e-55	100	13-14kDa	14kDa	S		AAY66541.1	35-37	4e-55	100	13-14kDa	14kDa	S					putative salivary secreted peptide	2E-070	JAB70567.1	77	86	100	JAB70567 1 JAA70761 14 JAA70767	SALIVARY SECRETED IXODES KDA	Ixodes ricinus
AAY66669.1	Ixsca	Ixodes scapularis	putative salivary protein	133	SIG	16-17	12.896	4.23	7	N	ExpAA=2.67 First60=2.62 PredHel=0 Topology=o	0								7			35-37	6e-56	100	13-14kDa	14kDa	S		AAY66669.1	35-37	6e-56	100	13-14kDa	14kDa	S					Putative ixodes 14 kda protein	6E-077	JAA70767.1	82	89	100	JAA70767 1 14 JAA70759 JAA70762	IXODES KDA	Ixodes ricinus
ABB76663.1	Ixric	Ixodes ricinus	salivary gland secreted protein	131	SIG	17-18	12.277	4.3	0	N	ExpAA=0.38 First60=0.25 PredHel=0 Topology=o	0								0			40-132	3e-55	100	13-14kDa	13kDa	S		ABB76663.1	40-132	3e-55	100	13-14kDa	13kDa	S					putative salivary gland secreted protein, partial	7E-086	JAP75161.1	98	98	100	JAP75161 1 JAP74806 MOY43537	SALIVARY GLAND SECRETED CONSERVED PRECURSOR	Ixodes ricinus
ABS88287.1	Ixric	Ixodes ricinus	salivary protein 14 kDa precursor	131	SIG	17-18	12.361	4.35	0	N	ExpAA=0.35 First60=0.24 PredHel=0 Topology=o	0								0			40-132	5e-56	100	13-14kDa	13kDa	S		ABS88287.1	40-132	5e-56	100	13-14kDa	13kDa	S					putative salivary gland secreted protein, partial	3E-085	JAP75161.1	97	98	100	JAP75161 1 JAP74806 MOY43537	SALIVARY GLAND SECRETED CONSERVED PRECURSOR	Ixodes ricinus
ABS88288.1	Ixric	Ixodes ricinus	salivary protein 14 kDa precursor	131	SIG	17-18	12.265	4.3	0	N	ExpAA=0.25 First60=0.22 PredHel=0 Topology=o	0								0			40-132	4e-55	100	13-14kDa	13kDa	S		ABS88288.1	40-132	4e-55	100	13-14kDa	13kDa	S					putative salivary gland secreted protein, partial	6E-085	JAP75161.1	97	97	100	JAP75161 1 JAP74806 MOY43537	SALIVARY GLAND SECRETED CONSERVED PRECURSOR	Ixodes ricinus
JAA60766.1	Rhpul	Rhipicephalus pulchellus	putative secreted peptide precursor	138	SIG	22-23	13.275	4.44	4	N	ExpAA=8.56 First60=8.56 PredHel=0 Topology=o	0								4			35-37	2e-10	90.3	13-14kDa	14kDa	S		JAA60766.1	35-37	2e-10	90.3	13-14kDa	14kDa	S					putative secreted peptide precursor	8E-098	JAA60766.1	100	100	100	JAA60766 1 JAP81843 14 MAA11164	SECRETED PRECURSOR KDA FAMILY MEMBER	Rhipicephalus pulchellus
JAA65725.1	Ixric	Ixodes ricinus	Putative ixodes 14 kda protein	132	SIG	20-21	12.089	4.23	6	N	ExpAA=0.22 First60=0.22 PredHel=0 Topology=o	0								6			35-37	1e-54	100	13-14kDa	14kDa	S		JAA65725.1	35-37	1e-54	100	13-14kDa	14kDa	S					Putative ixodes 14 kda protein	2E-093	JAA65725.1	100	100	100	JAA65725 1 14 JAA70803 JAA70762	IXODES KDA	Ixodes ricinus
JAA65759.1	Ixric	Ixodes ricinus	Putative ixodes 14 kda protein	130	SIG	20-21	12.259	4.31	6	N	ExpAA=0.84 First60=0.84 PredHel=0 Topology=o	0								6			35-37	2e-58	96.3	13-14kDa	14kDa	S		JAA65759.1	35-37	2e-58	96.3	13-14kDa	14kDa	S					Putative ixodes 14 kda protein	2E-093	JAA65759.1	100	100	100	JAA65759 1 14 JAA65770 MXU92157	IXODES KDA SALIVARY SECRETED	Ixodes ricinus
JAA65767.1	Ixric	Ixodes ricinus	Putative ixodes 14 kda protein	129	SIG	22-23	11.826	4.66	6	N	ExpAA=3.56 First60=3.56 PredHel=0 Topology=o	0								6			35-37	8e-60	95.5	13-14kDa	14kDa	S		JAA65767.1	35-37	8e-60	95.5	13-14kDa	14kDa	S					Putative ixodes 14 kda protein	2E-090	JAA65767.1	100	100	100	JAA65767 1 14 MXU92085 JAA65770	IXODES KDA SALIVARY SECRETED	Ixodes ricinus
JAA65770.1	Ixric	Ixodes ricinus	Putative ixodes 14 kda protein	130	SIG	20-21	12.142	4.74	6	N	ExpAA=0.85 First60=0.84 PredHel=0 Topology=o	0								6			35-37	3e-60	96.3	13-14kDa	14kDa	S		JAA65770.1	35-37	3e-60	96.3	13-14kDa	14kDa	S					Putative ixodes 14 kda protein	1E-092	JAA65770.1	100	100	100	JAA65770 1 14 JAR94865 JAR94870	IXODES KDA SALIVARY SECRETED	Ixodes ricinus
JAA65809.1	Ixric	Ixodes ricinus	Putative ixodes 14 kda protein	125	SIG	20-21	11.687	4.22	6	N	ExpAA=2.14 First60=1.53 PredHel=0 Topology=o	0								6			35-37	2e-61	95.5	13-14kDa	14kDa	S		JAA65809.1	35-37	2e-61	95.5	13-14kDa	14kDa	S					Putative ixodes 14 kda protein	9E-093	JAA65809.1	100	100	100	JAA65809 1 14 JAA65819 JAA70809	IXODES KDA	Ixodes ricinus
JAA65819.1	Ixric	Ixodes ricinus	Putative ixodes 14 kda protein	125	SIG	20-21	11.863	4.5	6	N	ExpAA=2.05 First60=1.17 PredHel=0 Topology=o	0								6			35-37	5e-62	95.5	13-14kDa	14kDa	S		JAA65819.1	35-37	5e-62	95.5	13-14kDa	14kDa	S					Putative ixodes 14 kda protein	2E-090	JAA65819.1	100	100	100	JAA65819 1 14 JAB80804 JAB69614	IXODES KDA SALIVARY SECRETED	Ixodes ricinus
JAA65918.1	Ixric	Ixodes ricinus	Putative ixodes 14 kda protein	118	SIG	20-21	11.084	4.26	5	N	ExpAA=1.48 First60=1.33 PredHel=0 Topology=o	0								5			35-37	5e-55	89.6	13-14kDa	14kDa	S		JAA65918.1	35-37	5e-55	89.6	13-14kDa	14kDa	S					Putative ixodes 14 kda protein	3E-084	JAA65918.1	100	100	100	JAA65918 1 14 JAA68265 JAB70666	IXODES KDA SALIVARY SECRETED	Ixodes ricinus
JAA66026.1	Ixric	Ixodes ricinus	Putative ixodes 14 kda protein	111	SIG	22-23	9.764	4.82	4	N	ExpAA=1.93 First60=1.92 PredHel=0 Topology=o	0								4			35-37	7e-41	76.9	13-14kDa	14kDa	S		JAA66026.1	35-37	7e-41	76.9	13-14kDa	14kDa	S					Putative ixodes 14 kda protein	5E-077	JAA66026.1	100	100	100	JAA66026 1 14 JAA65725 JAA70803	IXODES KDA	Ixodes ricinus
JAA66822.1	Ixric	Ixodes ricinus	Putative ixodes 14 kda protein	72	SIG	20-21	5.635	4.41	2	N	ExpAA=0.94 First60=0.94 PredHel=0 Topology=o	0								2			35-37	9e-30	53.7	13-14kDa	14kDa	S		JAA66822.1	35-37	9e-30	53.7	13-14kDa	14kDa	S					Putative ixodes 14 kda protein	4E-047	JAA66822.1	100	100	100	JAA66822 1 14 JAA65809 JAA65819	IXODES KDA	Ixodes ricinus
JAA67784.1	Ixric	Ixodes ricinus	Putative ixodes 14 kda protein	154	SIG	19-20	14.576	4.44	5	N	ExpAA=0.34 First60=0.18 PredHel=0 Topology=o	0								5			35-37	2e-40	114.9	13-14kDa	14kDa	S		JAA67784.1	35-37	2e-40	114.9	13-14kDa	14kDa	S					Putative ixodes 14 kda protein	1E-108	JAA67784.1	100	100	100	JAA67784 1 14 JAR94354 JAB70254	IXODES KDA SALIVARY SECRETED PRECURSOR	Ixodes ricinus
JAA67912.1	Ixric	Ixodes ricinus	Putative ixodes 14 kda protein	150	SIG	19-20	14.29	4.46	5	N	ExpAA=0.56 First60=0.31 PredHel=0 Topology=o	0								5			35-37	2e-38	114.9	13-14kDa	14kDa	S		JAA67912.1	35-37	2e-38	114.9	13-14kDa	14kDa	S					Putative ixodes 14 kda protein	1E-105	JAA67912.1	100	100	100	JAA67912 1 14 JAA67784 MXU93689	IXODES KDA CONSERVED SECRETED PRECURSOR	Ixodes ricinus
JAA67913.1	Ixric	Ixodes ricinus	Putative ixodes 14 kda protein	150	SIG	19-20	14.17	4.37	5	N	ExpAA=0.08 First60=0.07 PredHel=0 Topology=o	0								5			35-37	9e-40	114.9	13-14kDa	14kDa	S		JAA67913.1	35-37	9e-40	114.9	13-14kDa	14kDa	S					Putative ixodes 14 kda protein	1E-105	JAA67913.1	100	100	100	JAA67913 1 14 MXU93689 JAA67784	IXODES KDA CONSERVED SECRETED PRECURSOR	Ixodes ricinus
JAA68153.1	Ixric	Ixodes ricinus	Putative ixodes 14 kda protein	139	SIG	16-17	13.705	4.25	5	N	ExpAA=0.57 First60=0.54 PredHel=0 Topology=o	0								5			35-37	2e-47	91.8	13-14kDa	14kDa	S		JAA68153.1	35-37	2e-47	91.8	13-14kDa	14kDa	S					Putative ixodes 14 kda protein	2E-097	JAA68153.1	100	100	100	JAA68153 1 14 JAB71320 JAR94617	IXODES KDA SALIVARY SECRETED PROTEINIXODES	Ixodes ricinus
JAA68203.1	Ixric	Ixodes ricinus	Putative ixodes 14 kda protein	133	SIG	22-23	12.237	4.09	6	N	ExpAA=1.96 First60=1.85 PredHel=0 Topology=o	0								6			35-37	2e-58	94	13-14kDa	14kDa	S		JAA68203.1	35-37	2e-58	94	13-14kDa	14kDa	S					Putative ixodes 14 kda protein	7E-096	JAA68203.1	100	100	100	JAA68203 1 14 JAB70666 JAA68265	IXODES KDA SALIVARY SECRETED	Ixodes ricinus
JAA68219.1	Ixric	Ixodes ricinus	Putative ixodes 14 kda protein	133	SIG	20-21	12.471	3.95	4	N	ExpAA=1.36 First60=1.36 PredHel=0 Topology=o	0								4			35-37	6e-48	91.8	13-14kDa	14kDa	S		JAA68219.1	35-37	6e-48	91.8	13-14kDa	14kDa	S					Putative ixodes 14 kda protein	3E-091	JAA68219.1	100	100	100	JAA68219 1 14 JAB69629 JAB71320	IXODES KDA SALIVARY SECRETED	Ixodes ricinus
JAA68244.1	Ixric	Ixodes ricinus	Putative ixodes 14 kda protein	131	SIG	20-21	12.324	4.6	6	N	ExpAA=0.92 First60=0.92 PredHel=0 Topology=o	0								6			35-37	5e-61	100.7	13-14kDa	14kDa	S		JAA68244.1	35-37	5e-61	100.7	13-14kDa	14kDa	S					Putative ixodes 14 kda protein	1E-093	JAA68244.1	100	100	100	JAA68244 1 14 JAR94865 JAR94870	IXODES KDA SALIVARY SECRETED	Ixodes ricinus
JAA68265.1	Ixric	Ixodes ricinus	Putative ixodes 14 kda protein	130	SIG	20-21	12.116	4.11	6	N	ExpAA=0.46 First60=0.44 PredHel=0 Topology=o	0								6			35-37	1e-65	96.3	13-14kDa	14kDa	S		JAA68265.1	35-37	1e-65	96.3	13-14kDa	14kDa	S					Putative ixodes 14 kda protein	6E-094	JAA68265.1	100	100	100	JAA68265 1 14 JAA65918 JAB70666	IXODES KDA SALIVARY SECRETED	Ixodes ricinus
JAA68403.1	Ixric	Ixodes ricinus	Putative ixodes 14 kda protein	125	SIG	20-21	11.696	4.23	6	N	ExpAA=1.52 First60=0.97 PredHel=0 Topology=o	0								6			35-37	6e-58	95.5	13-14kDa	14kDa	S		JAA68403.1	35-37	6e-58	95.5	13-14kDa	14kDa	S					Putative ixodes 14 kda protein	2E-089	JAA68403.1	100	100	100	JAA68403 1 14 MOY39332 MXU91701	IXODES KDA SALIVARY SECRETED	Ixodes ricinus
JAA69694.1	Ixric	Ixodes ricinus	Putative ixodes 14 kda protein	75	SIG	16-17	6.627	4.34	3	N	ExpAA=0.36 First60=0.36 PredHel=0 Topology=o	0								3			35-37	5e-24	48.5	13-14kDa	14kDa	S		JAA69694.1	35-37	5e-24	48.5	13-14kDa	14kDa	S					Putative ixodes 14 kda protein	2E-048	JAA69694.1	100	100	100	JAA69694 1 14 JAB71320 JAA70409	IXODES KDA SALIVARY SECRETED	Ixodes ricinus
JAA70547.1	Ixric	Ixodes ricinus	Putative ixodes 14 kda protein	154	SIG	21-22	14.3	4.17	5	N	ExpAA=0.59 First60=0.35 PredHel=0 Topology=o	0								5			35-37	2e-41	114.9	13-14kDa	14kDa	S		JAA70547.1	35-37	2e-41	114.9	13-14kDa	14kDa	S					Putative ixodes 14 kda protein	1E-109	JAA70547.1	100	100	100	JAA70547 1 14 JAB70254 JAR94354	IXODES KDA SECRETED PRECURSOR SALIVARY	Ixodes ricinus
JAA70735.1	Ixric	Ixodes ricinus	Putative ixodes 14 kda protein	134	SIG	20-21	12.732	4.72	5	N	ExpAA=0.40 First60=0.40 PredHel=0 Topology=o	0								5			35-37	4e-56	99.3	13-14kDa	14kDa	S		JAA70735.1	35-37	4e-56	99.3	13-14kDa	14kDa	S					Putative ixodes 14 kda protein	2E-095	JAA70735.1	100	100	100	JAA70735 1 14 MXU92157 MXU92156	IXODES KDA SALIVARY SECRETED	Ixodes ricinus
JAA70750.1	Ixric	Ixodes ricinus	Putative ixodes 14 kda protein	133	SIG	20-21	12.094	3.99	6	N	ExpAA=1.72 First60=1.71 PredHel=0 Topology=o	0								6			35-37	2e-58	100	13-14kDa	14kDa	S		JAA70750.1	35-37	2e-58	100	13-14kDa	14kDa	S					Putative ixodes 14 kda protein	5E-094	JAA70750.1	100	100	100	JAA70750 1 14 JAB70567 JAA70767	IXODES KDA SALIVARY SECRETED	Ixodes ricinus
JAA70752.1	Ixric	Ixodes ricinus	Putative ixodes 14 kda protein	134	SIG	20-21	12.528	4	6	N	ExpAA=0.80 First60=0.70 PredHel=0 Topology=o	0								6			35-37	2e-69	100	13-14kDa	14kDa	S		JAA70752.1	35-37	2e-69	100	13-14kDa	14kDa	S					Putative ixodes 14 kda protein	9E-097	JAA70752.1	100	100	100	JAA70752 1 14 JAB68841 JAR95302	IXODES KDA SALIVARY SECRETED GLAND	Ixodes ricinus
JAA70759.1	Ixric	Ixodes ricinus	Putative ixodes 14 kda protein	133	SIG	20-21	12.496	4.18	6	N	ExpAA=0.34 First60=0.33 PredHel=0 Topology=o	0								6			35-37	9e-56	100	13-14kDa	14kDa	S		JAA70759.1	35-37	9e-56	100	13-14kDa	14kDa	S					Putative ixodes 14 kda protein	8E-095	JAA70759.1	100	100	100	JAA70759 1 14 JAA70767 JAA70761	IXODES KDA	Ixodes ricinus
JAA70761.1	Ixric	Ixodes ricinus	Putative ixodes 14 kda protein	133	SIG	20-21	12.494	4.19	6	N	ExpAA=0.90 First60=0.90 PredHel=0 Topology=o	0								6			35-37	1e-63	100	13-14kDa	14kDa	S		JAA70761.1	35-37	1e-63	100	13-14kDa	14kDa	S					Putative ixodes 14 kda protein	4E-095	JAA70761.1	100	100	100	JAA70761 1 14 JAA70759 JAB70567	IXODES KDA SALIVARY SECRETED	Ixodes ricinus
JAA70762.1	Ixric	Ixodes ricinus	Putative ixodes 14 kda protein	133	SIG	20-21	12.447	4.06	6	N	ExpAA=1.25 First60=1.19 PredHel=0 Topology=o	0								6			35-37	2e-54	100	13-14kDa	14kDa	S		JAA70762.1	35-37	2e-54	100	13-14kDa	14kDa	S					Putative ixodes 14 kda protein	2E-094	JAA70762.1	100	100	100	JAA70762 1 14 JAA70767 JAA70759	IXODES KDA	Ixodes ricinus
JAA70767.1	Ixric	Ixodes ricinus	Putative ixodes 14 kda protein	133	SIG	20-21	12.573	4.27	6	N	ExpAA=0.63 First60=0.63 PredHel=0 Topology=o	0								6			35-37	1e-52	100	13-14kDa	14kDa	S		JAA70767.1	35-37	1e-52	100	13-14kDa	14kDa	S					Putative ixodes 14 kda protein	8E-095	JAA70767.1	100	100	100	JAA70767 1 14 JAA70759 JAB70567	IXODES KDA SALIVARY SECRETED	Ixodes ricinus
JAA70809.1	Ixric	Ixodes ricinus	Putative ixodes 14 kda protein	125	SIG	16-17	12.096	4.14	7	N	ExpAA=3.03 First60=1.43 PredHel=0 Topology=o	0								7			35-37	2e-60	95.5	13-14kDa	14kDa	S		JAA70809.1	35-37	2e-60	95.5	13-14kDa	14kDa	S					Putative ixodes 14 kda protein	6E-091	JAA70809.1	100	100	100	JAA70809 1 14 MOY39332 JAA65819	IXODES KDA SALIVARY SECRETED	Ixodes ricinus
JAA71513.1	Ixric	Ixodes ricinus	Putative ixodes 14 kda protein	74	SIG	20-21	5.993	4.61	3	N	ExpAA=1.68 First60=1.68 PredHel=0 Topology=o	0								3			35-37	4e-28	54.5	13-14kDa	14kDa	S		JAA71513.1	35-37	4e-28	54.5	13-14kDa	14kDa	S					Putative ixodes 14 kda protein	2E-049	JAA71513.1	100	100	100	JAA71513 1 14 JAB70677 JAA70767	IXODES KDA SALIVARY SECRETED	Ixodes ricinus
JAA72276.1	Ixric	Ixodes ricinus	Putative 13 kda protein	115	SIG	18-19	10.893	4.28	0	N	ExpAA=0.49 First60=0.49 PredHel=0 Topology=o	0								0			45-264	3e-28	80.7	13-14kDa	13kDa	S	GPI	JAA72276.1	45-264	3e-28	80.7	13-14kDa	13kDa	S	GPI				Putative 13 kda protein	1E-077	JAA72276.1	100	100	100	JAA72276 1 13 JAB69203 JAR91219	KDA SALIVARY GLAND SECRETED	Ixodes ricinus
JAB68841.1	Ixric	Ixodes ricinus	putative salivary secreted peptide	134	SIG	20-21	12.605	4.12	6	N	ExpAA=0.68 First60=0.67 PredHel=0 Topology=o	0								6			35-37	2e-67	100	13-14kDa	14kDa	S		JAB68841.1	35-37	2e-67	100	13-14kDa	14kDa	S					putative salivary secreted peptide	7E-097	JAB68841.1	100	100	100	JAB68841 1 JAA70752 14 JAR95302	SALIVARY SECRETED IXODES KDA GLAND	Ixodes ricinus
JAB69629.1	Ixric	Ixodes ricinus	putative salivary secreted peptide	124	SIG	20-21	11.417	4	4	N	ExpAA=1.48 First60=1.48 PredHel=0 Topology=o	0								4			35-37	6e-41	91.8	13-14kDa	14kDa	S		JAB69629.1	35-37	6e-41	91.8	13-14kDa	14kDa	S					putative salivary secreted peptide	7E-085	JAB69629.1	100	100	100	JAB69629 1 JAA68219 14 JAB71320	SALIVARY SECRETED IXODES KDA	Ixodes ricinus
JAB70254.1	Ixric	Ixodes ricinus	putative secreted protein precursor	154	SIG	21-22	14.329	4.31	5	N	ExpAA=0.58 First60=0.34 PredHel=0 Topology=o	0								5			35-37	8e-41	114.9	13-14kDa	14kDa	S		JAB70254.1	35-37	8e-41	114.9	13-14kDa	14kDa	S					putative secreted protein precursor	1E-109	JAB70254.1	100	100	100	JAB70254 1 JAA70547 14 JAR94354	SECRETED PRECURSOR IXODES KDA SALIVARY	Ixodes ricinus
JAB70567.1	Ixric	Ixodes ricinus	putative salivary secreted peptide	133	SIG	20-21	12.338	4.24	6	N	ExpAA=0.93 First60=0.93 PredHel=0 Topology=o	0								6			35-37	2e-58	100	13-14kDa	14kDa	S		JAB70567.1	35-37	2e-58	100	13-14kDa	14kDa	S					putative salivary secreted peptide	3E-095	JAB70567.1	100	100	100	JAB70567 1 JAA70750 14 JAA70767	SALIVARY SECRETED IXODES KDA	Ixodes ricinus
JAB70666.1	Ixric	Ixodes ricinus	putative salivary secreted peptide	133	SIG	22-23	12.309	4.06	6	N	ExpAA=1.96 First60=1.84 PredHel=0 Topology=o	0								6			35-37	2e-58	100.7	13-14kDa	14kDa	S		JAB70666.1	35-37	2e-58	100.7	13-14kDa	14kDa	S					putative salivary secreted peptide	1E-095	JAB70666.1	100	100	100	JAB70666 1 JAA68203 14 JAA68265	SALIVARY SECRETED IXODES KDA	Ixodes ricinus
JAB70677.1	Ixric	Ixodes ricinus	putative salivary secreted peptide	74	SIG	20-21	5.991	4.61	3	N	ExpAA=1.68 First60=1.68 PredHel=0 Topology=o	0								3			35-37	5e-28	54.5	13-14kDa	14kDa	S		JAB70677.1	35-37	5e-28	54.5	13-14kDa	14kDa	S					putative salivary secreted peptide	3E-049	JAB70677.1	100	100	100	JAB70677 1 JAA71513 14 JAA70767	SALIVARY SECRETED IXODES KDA	Ixodes ricinus
JAB71017.1	Ixric	Ixodes ricinus	putative salivary secreted peptide	160	SIG	20-21	15.94	9.14	6	N	ExpAA=4.85 First60=4.85 PredHel=0 Topology=o	0								6			35-37	4e-58	97	13-14kDa	14kDa	S		JAB71017.1	35-37	4e-58	97	13-14kDa	14kDa	S					putative salivary secreted peptide	1E-114	JAB71017.1	100	100	100	JAB71017 1 JAA68244 14 JAR94870	SALIVARY SECRETED IXODES KDA	Ixodes ricinus
JAB72231.1	Ixric	Ixodes ricinus	putative salivary secreted peptide	134	SIG	21-22	12.333	4.42	4	N	ExpAA=1.55 First60=1.55 PredHel=0 Topology=o	0								4			35-37	4e-52	97.8	13-14kDa	14kDa	S		JAB72231.1	35-37	4e-52	97.8	13-14kDa	14kDa	S					putative salivary secreted peptide	9E-095	JAB72231.1	100	100	100	JAB72231 1 JAA68100 14 JAR93339	SALIVARY SECRETED IXODES KDA GLAND	Ixodes ricinus
JAB77767.1	Ixric	Ixodes ricinus	putative secreted protein precursor	131	SIG	18-19	12.399	4.43	0	N	ExpAA=0.28 First60=0.28 PredHel=0 Topology=o	0								0			45-264	7e-12	96.4	13-14kDa	13kDa	S	GPI	JAB77767.1	45-264	7e-12	96.4	13-14kDa	13kDa	S	GPI				putative secreted protein precursor	1E-092	JAB77767.1	100	100	100	JAB77767 1 JAP75184 JAP74950	SECRETED PRECURSOR	Ixodes ricinus
JAB82818.1	Ixric	Ixodes ricinus	putative secreted protein precursor	140	SIG	21-22	13.637	5.44	2	N	ExpAA=1.14 First60=1.14 PredHel=0 Topology=o	0								2			45-264	2e-07	79.3	13-14kDa	13kDa	S	GPI	JAB82818.1	45-264	2e-07	79.3	13-14kDa	13kDa	S	GPI				putative secreted protein precursor	1E-106	JAB82818.1	100	100	100	JAB82818 1 JAP74468 JAB70803	SECRETED PRECURSOR	Ixodes ricinus
JAC18981.1	Amcaj	Amblyomma cajennense	putative secreted protein precursor	116	SIG	18-19	10.583	4.76	0	N	ExpAA=15.72 First60=15.15 PredHel=0 Topology=o	0								0			45-264	2e-06	54.3	13-14kDa	13kDa	S	GPI	JAC18981.1	45-264	2e-06	54.3	13-14kDa	13kDa	S	GPI				putative secreted protein precursor	8E-076	JAC18981.1	100	100	100	JAC18981 1 JAC28532 JAC28527	SECRETED PRECURSOR	Amblyomma cajennense
JAC92606.1	Ixric	Ixodes ricinus	putative salivary secreted peptide	90	SIG	16-17	8.583	9.67	3	N	ExpAA=8.74 First60=8.74 PredHel=0 Topology=o	0								3			35-37	9e-14	65.7	13-14kDa	14kDa	S		JAC92606.1	35-37	9e-14	65.7	13-14kDa	14kDa	S					putative salivary secreted peptide	5E-060	JAC92606.1	100	100	100	JAC92606 1 JAA66643 14 JAB76560	SALIVARY SECRETED IXODES KDA	Ixodes ricinus
JAP74806.1	Ixric	Ixodes ricinus	putative salivary gland secreted protein	131	SIG	17-18	12.392	4.24	0	N	ExpAA=0.36 First60=0.24 PredHel=0 Topology=o	0								0			40-132	8e-55	100	13-14kDa	13kDa	S		JAP74806.1	40-132	8e-55	100	13-14kDa	13kDa	S					putative salivary gland secreted protein	1E-088	JAP74806.1	100	100	100	JAP74806 1 JAP75161 MOY43537	SALIVARY GLAND SECRETED CONSERVED PRECURSOR	Ixodes ricinus
JAP78097.1	Rhapp	Rhipicephalus appendiculatus	14 kDa family member	130	SIG	22-23	12.101	4.16	4	N	ExpAA=7.52 First60=7.52 PredHel=0 Topology=o	0								4			35-37	2e-05	96.3	13-14kDa	14kDa	S		JAP78097.1	35-37	2e-05	96.3	13-14kDa	14kDa	S					14 kDa family member	9E-089	JAP78097.1	100	100	100	JAP78097 1 14 MAA11163 JAP81843	KDA FAMILY MEMBER	Rhipicephalus appendiculatus
JAP81843.1	Rhapp	Rhipicephalus appendiculatus	14 kDa family member	135	SIG	22-23	12.634	4.44	4	N	ExpAA=8.71 First60=8.71 PredHel=0 Topology=o	0								4			35-37	6e-05	78.4	13-14kDa	14kDa	S		JAP81843.1	35-37	6e-05	78.4	13-14kDa	14kDa	S					14 kDa family member	6E-094	JAP81843.1	100	100	100	JAP81843 1 14 MAA11164 MAA11163	KDA FAMILY MEMBER	Rhipicephalus appendiculatus
JAR93339.1	Ixric	Ixodes ricinus	putative secreted salivary gland peptide	134	SIG	22-23	12.478	4.4	5	N	ExpAA=18.00 First60=18.00 PredHel=0 Topology=o	0								5			35-37	1e-49	97.8	13-14kDa	14kDa	S		JAR93339.1	35-37	1e-49	97.8	13-14kDa	14kDa	S					putative secreted salivary gland peptide	2E-095	JAR93339.1	100	100	100	JAR93339 1 JAB72231 JAA68100 14	SECRETED SALIVARY GLAND IXODES KDA	Ixodes ricinus
JAR94612.1	Ixric	Ixodes ricinus	putative salivary protein	154	SIG	19-20	14.436	4.13	5	N	ExpAA=0.66 First60=0.20 PredHel=0 Topology=o	0								5			35-37	8e-41	115.7	13-14kDa	14kDa	S		JAR94612.1	35-37	8e-41	115.7	13-14kDa	14kDa	S					putative salivary protein	1E-108	JAR94612.1	100	100	100	JAR94612 1 JAR94354 JAB70254	SALIVARY SECRETED PRECURSOR	Ixodes ricinus
JAR94764.1	Ixric	Ixodes ricinus	putative salivary secreted peptide	100	SIG	20-21	8.93	4.01	4	N	ExpAA=1.54 First60=1.06 PredHel=0 Topology=o	0								4			35-37	2e-47	77.6	13-14kDa	14kDa	S		JAR94764.1	35-37	2e-47	77.6	13-14kDa	14kDa	S					putative salivary secreted peptide	5E-071	JAR94764.1	100	100	100	JAR94764 1 MXU91701 JAB76235	SALIVARY SECRETED	Ixodes ricinus
JAR94865.1	Ixric	Ixodes ricinus	putative salivary secreted peptide	131	SIG	20-21	12.268	4.43	6	N	ExpAA=0.82 First60=0.82 PredHel=0 Topology=o	0								6			35-37	1e-59	100.7	13-14kDa	14kDa	S		JAR94865.1	35-37	1e-59	100.7	13-14kDa	14kDa	S					putative salivary secreted peptide	3E-093	JAR94865.1	100	100	100	JAR94865 1 JAA68244 14 JAR94870	SALIVARY SECRETED IXODES KDA	Ixodes ricinus
JAR94870.1	Ixric	Ixodes ricinus	putative salivary secreted peptide	131	SIG	20-21	12.367	4.43	6	N	ExpAA=0.83 First60=0.83 PredHel=0 Topology=o	0								6			35-37	5e-61	100.7	13-14kDa	14kDa	S		JAR94870.1	35-37	5e-61	100.7	13-14kDa	14kDa	S					putative salivary secreted peptide	1E-094	JAR94870.1	100	100	100	JAR94870 1 JAA68244 14 JAR94865	SALIVARY SECRETED IXODES KDA	Ixodes ricinus
JAR95302.1	Ixric	Ixodes ricinus	putative secreted salivary gland peptide	134	SIG	20-21	12.591	4.11	6	N	ExpAA=4.44 First60=4.42 PredHel=0 Topology=o	0								6			35-37	7e-64	100	13-14kDa	14kDa	S		JAR95302.1	35-37	7e-64	100	13-14kDa	14kDa	S					putative secreted salivary gland peptide	5E-096	JAR95302.1	100	100	100	JAR95302 1 JAB76560 JAA72855 14	SECRETED SALIVARY GLAND IXODES KDA	Ixodes ricinus
JAB81326.1	Ixric	Ixodes ricinus	putative secreted protein	81	SIG	18-19	7.663	10.05	3	N	ExpAA=0.71 First60=0.71 PredHel=0 Topology=o	0	JAB81326.1	JAB81326.1	|dSA=0					3	DOLICHYL-DIPHOSPHOOLIGOSACCHARIDE--PROTEI	4.8	30-100	2e-31	46.8	13kDa-Basic		S		JAB81326.1	30-100	2e-31	46.8	13kDa-Basic		S					putative secreted protein	5E-058	JAB81326.1	100	100	100	JAB81326 1 JAA65679 MXU92741	SECRETED CONSERVED PRECURSOR	Ixodes ricinus
JAA60759.1	Rhpul	Rhipicephalus pulchellus	putative secreted peptide precursor	141	SIG	19-20	14.131	7.75		N	ExpAA=20.70 First60=20.70 PredHel=1 Topology=o4-26i	1	JAA60759.1	JAA60759.1	|A:1 A:6 |A:2 A:3 |A:4 A:5 |dSA=3						VENOM ALLERGEN 2	5	30-100	2e-65	86.3	13kDa-Basic		S		JAA60759.1	30-100	2e-65	86.3	13kDa-Basic		S					putative secreted peptide precursor	2E-088	JAA60759.1	100	100	87	JAA60759 1 NIE45879 JAC58967 22 >NOV38923	SECRETED PRECURSOR CONSERVED FAT BODY OVEREXPRESSED	Rhipicephalus pulchellus
JAA65678.1	Ixric	Ixodes ricinus	Putative secreted protein	137	SIG	18-19	13.462	9.3	6	N	ExpAA=0.51 First60=0.51 PredHel=0 Topology=o	0	JAA65678.1	JAA65678.1	|A:1 A:6 |A:2 A:3 |A:4 A:5 |dSA=3					6	AGAP005208-PA	5	30-100	8e-70	97.1	13kDa-Basic		S		JAA65678.1	30-100	8e-70	97.1	13kDa-Basic		S					Putative secreted protein	1E-099	JAA65678.1	100	100	100	JAA65678 1 MXU92741 JAA65679	SECRETED CONSERVED PRECURSOR	Ixodes ricinus
JAA65679.1	Ixric	Ixodes ricinus	Putative secreted protein	137	SIG	18-19	13.349	9.32	6	N	ExpAA=0.42 First60=0.42 PredHel=0 Topology=o	0	JAA65679.1	JAA65679.1	|A:1 A:6 |A:2 A:3 |A:4 A:5 |dSA=3					6	AGAP005208-PA	5	30-100	8e-71	97.1	13kDa-Basic		S		JAA65679.1	30-100	8e-71	97.1	13kDa-Basic		S					Putative secreted protein	1E-099	JAA65679.1	100	100	100	JAA65679 1 MXU92741 JAA65678	SECRETED CONSERVED PRECURSOR	Ixodes ricinus
JAC23862.1	Amcaj	Amblyomma cajennense	putative secreted protein	139	SIG	19-20	13.414	8.27	6	N	ExpAA=0.62 First60=0.62 PredHel=0 Topology=o	0	JAC23862.1	JAC23862.1	|A:1 A:6 |A:2 A:3 |A:4 A:5 |dSA=3					6	VENOM ALLERGEN 2	5	30-100	4e-82	100	13kDa-Basic		S		JAC23862.1	30-100	4e-82	100	13kDa-Basic		S					putative secreted protein	1E-100	JAC23862.1	100	100	100	JAC23862 1 JAU02988 JAC26572	SECRETED PRECURSOR	Amblyomma cajennense
JAC26572.1	Ampar	Amblyomma parvum	putative secreted protein	139	SIG	19-20	13.443	8.27	6	N	ExpAA=0.47 First60=0.47 PredHel=0 Topology=o	0	JAC26572.1	JAC26572.1	|A:1 A:6 |A:2 A:3 |A:4 A:5 |dSA=3					6	VENOM ALLERGEN 2	5	30-100	2e-82	100	13kDa-Basic		S		JAC26572.1	30-100	2e-82	100	13kDa-Basic		S					putative secreted protein	1E-100	JAC26572.1	100	100	100	JAC26572 1 JAG92140 JAC23862	SECRETED	Amblyomma parvum
JAG92140.1	Amame	Amblyomma americanum	putative secreted protein	139	SIG	19-20	13.412	8.27	6	N	ExpAA=0.48 First60=0.48 PredHel=0 Topology=o	0	JAG92140.1	JAG92140.1	|A:1 A:6 |A:2 A:3 |A:4 A:5 |dSA=3					6	AGAP005208-PA	5	30-100	3e-81	100	13kDa-Basic		S		JAG92140.1	30-100	3e-81	100	13kDa-Basic		S					putative secreted protein	2E-099	JAG92140.1	100	100	100	JAG92140 1 JAC26572 JAC23862	SECRETED	Amblyomma americanum
JAP77831.1	Rhapp	Rhipicephalus appendiculatus	hypothetical protein	143	SIG	19-20	14.08	9.39	6	N	ExpAA=9.35 First60=9.35 PredHel=0 Topology=o	0	JAP77831.1	JAP77831.1	|A:1 A:6 |A:2 A:3 |A:4 A:5 |dSA=3					6	VENOM ALLERGEN 2	5	30-100	6e-77	99.3	13kDa-Basic		S		JAP77831.1	30-100	6e-77	99.3	13kDa-Basic		S					hypothetical protein	1E-104	JAP77831.1	100	100	100	JAP77831 1 NOV40909 NOV40907	CONSERVED SECRETED PRECURSOR SYNGANGLION OVEREXPRESSED	Rhipicephalus appendiculatus
AEO35915.1	Ammac	Amblyomma maculatum	hypothetical protein	139	SIG	19-20	13.504	8.28	6	N	ExpAA=12.31 First60=12.30 PredHel=1 Topology=o4-21i	1	AEO35915.1	AEO35915.1	|A:1 A:6 |A:2 A:3 |A:4 A:5 |dSA=3					6	AGAP005208-PA	5.1	30-100	4e-83	100	13kDa-Basic		S		AEO35915.1	30-100	4e-83	100	13kDa-Basic		S					hypothetical protein	1E-101	AEO35915.1	100	100	100	AEO35915 1 JAC30536 JAC30535	SECRETED	Amblyomma maculatum
JAC30535.1	Amtri	Amblyomma triste	putative secreted protein	139	SIG	19-20	13.52	8.27	6	N	ExpAA=10.70 First60=10.70 PredHel=0 Topology=o	0	JAC30535.1	JAC30535.1	|A:1 A:6 |A:2 A:3 |A:4 A:5 |dSA=3					6	VENOM ALLERGEN 2	5.1	30-100	2e-83	100	13kDa-Basic		S		JAC30535.1	30-100	2e-83	100	13kDa-Basic		S					putative secreted protein	1E-101	JAC30535.1	100	100	100	JAC30535 1 JAC30536 JAC30534	SECRETED	Amblyomma triste
JAC30536.1	Amtri	Amblyomma triste	putative secreted protein	139	SIG	19-20	13.52	7.75	6	N	ExpAA=10.66 First60=10.65 PredHel=0 Topology=o	0	JAC30536.1	JAC30536.1	|A:1 A:6 |A:2 A:3 |A:4 A:5 |dSA=3					6	VENOM ALLERGEN 2	5.1	30-100	7e-84	100	13kDa-Basic		S		JAC30536.1	30-100	7e-84	100	13kDa-Basic		S					putative secreted protein	1E-101	JAC30536.1	100	100	100	JAC30536 1 JAC30535 JAC30534	SECRETED	Amblyomma triste
JAP65894.1	Hyexc	Hyalomma excavatum	putative secreted peptide precursor	143	SIG	19-20	14.295	8.61	6	N	ExpAA=10.16 First60=10.16 PredHel=0 Topology=o	0	JAP65894.1	JAP65894.1	|A:1 A:6 |A:2 A:3 |A:4 A:5 |dSA=3					6	VENOM ALLERGEN 2	5.1	30-100	9e-76	99.3	13kDa-Basic		S		JAP65894.1	30-100	9e-76	99.3	13kDa-Basic		S					putative secreted peptide precursor	1E-102	JAP65894.1	100	100	100	JAP65894 1 NOV40907 JAP77831	SECRETED PRECURSOR CONSERVED	Hyalomma excavatum
JAC30533.1	Amtri	Amblyomma triste	putative secreted protein	139	SIG	19-20	13.493	8.58	6	N	ExpAA=11.35 First60=11.34 PredHel=1 Topology=o4-21i	1	JAC30533.1	JAC30533.1	|A:1 A:6 |A:2 A:3 |A:4 A:5 |dSA=3					6	VENOM ALLERGEN 2	5.2	30-100	1e-81	100	13kDa-Basic		S		JAC30533.1	30-100	1e-81	100	13kDa-Basic		S			JAC30533.1-2ygu_F.mp4		putative secreted protein	1E-101	JAC30533.1	100	100	100	JAC30533 1 JAC30534 JAC30536	SECRETED	Amblyomma triste
JAC30534.1	Amtri	Amblyomma triste	putative secreted protein	139	SIG	19-20	13.463	8.58	6	N	ExpAA=9.59 First60=9.59 PredHel=0 Topology=o	0	JAC30534.1	JAC30534.1	|A:1 A:6 |A:2 A:3 |A:4 A:5 |dSA=3					6	VENOM ALLERGEN 2	5.2	30-100	1e-81	100	13kDa-Basic		S		JAC30534.1	30-100	1e-81	100	13kDa-Basic		S					putative secreted protein	1E-101	JAC30534.1	100	100	100	JAC30534 1 JAC30533 JAC30536	SECRETED	Amblyomma triste
JAP86044.1	Rhapp	Rhipicephalus appendiculatus	hypothetical protein	141	SIG	19-20	13.953	6.94	6	N	ExpAA=19.07 First60=19.06 PredHel=1 Topology=i5-22o	1	JAP86044.1	JAP86044.1	|A:1 A:6 |A:2 A:3 |A:4 A:5 |dSA=3					6	AGAP005208-PA	5.4	30-100	4e-74	99.3	13kDa-Basic		S		JAP86044.1	30-100	4e-74	99.3	13kDa-Basic		S			JAP86044.1-3v2l-A.mp4		hypothetical protein	1E-100	JAP86044.1	100	100	100	JAP86044 1 JAA60759 NIE45878	SECRETED PRECURSOR CONSERVED	Rhipicephalus appendiculatus
JAC27161.1	Ampar	Amblyomma parvum	putative secreted protein precursor	115	SIG	19-20	9.867	4.37	6	N	ExpAA=0.07 First60=0.02 PredHel=0 Topology=o	0	JAC27161.1	JAC27161.1	|A:1 A:4 |A:2 A:5 |A:3 A:6 |dSA=3					6	No matches		35-201	3e-22	74.8	15kDaBasic		S		JAC27161.1	35-201	3e-22	74.8	15kDaBasic		S		ECD_cys_disintegrin |			putative secreted protein precursor	3E-082	JAC27161.1	100	100	100	JAC27161 1 JAC19098 JAG92276	SECRETED PRECURSOR	Amblyomma parvum
JAC27868.1	Amtri	Amblyomma triste	putative secreted protein precursor	138	SIG	20-21	13.002	8.77	6	N	ExpAA=1.19 First60=1.19 PredHel=0 Topology=o	0	JAC27868.1	JAC27868.1	|A:1 A:4 |A:2 A:5 |A:3 A:6 |dSA=3					6	INSULIN-LIKE GROWTH FACTOR-BINDING PROTEIN 4	2.3	30-455	1e-86	100.7	15kDaBasic		S		JAC27868.1	30-455	1e-86	100.7	15kDaBasic		S					putative secreted protein precursor	1E-102	JAC27868.1	100	100	100	JAC27868 1 JAC27858 JAC27867	SECRETED PRECURSOR	Amblyomma triste
JAG92164.1	Amame	Amblyomma americanum	putative secreted protein precursor	142	SIG	17-18	13.842	9.17	7	N	ExpAA=0.00 First60=0.00 PredHel=0 Topology=o	0	JAG92164.1	JAG92164.1	|A:2 A:5 |A:3 A:6 |A:4 A:7 |dSA=3					7	PEA ALBUMIN 1, SUBUNIT B	2.4	35-288	3e-71	96.6	15kDaBasic		S		JAG92164.1	35-288	3e-71	96.6	15kDaBasic		S					putative secreted protein precursor	1E-108	JAG92164.1	100	100	100	JAG92164 1 JAC27917 JAC27919	SECRETED PRECURSOR	Amblyomma americanum
JAC27916.1	Amtri	Amblyomma triste	putative secreted protein precursor	148	SIG	24-25	13.369	8.43	8	N	ExpAA=1.41 First60=1.04 PredHel=0 Topology=o	0	JAC27916.1	JAC27916.1	|A:3 A:6 |A:4 A:7 |A:5 A:8 |dSA=3					8	AMILORIDE-SENSITIVE CATION CHANNEL 2, NEURONAL	2.5	35-288	1e-97	100	15kDaBasic		S		JAC27916.1	35-288	1e-97	100	15kDaBasic		S					putative secreted protein precursor	1E-113	JAC27916.1	100	100	100	JAC27916 1 JAC27920 JAC27922	SECRETED PRECURSOR	Amblyomma triste
JAC27922.1	Amtri	Amblyomma triste	putative secreted protein precursor	148	SIG	24-25	13.395	8.14	8	N	ExpAA=1.64 First60=1.06 PredHel=0 Topology=o	0	JAC27922.1	JAC27922.1	|A:3 A:6 |A:4 A:7 |A:5 A:8 |dSA=3					8	AMILORIDE-SENSITIVE CATION CHANNEL 2, NEURONAL	2.5	35-288	2e-95	100	15kDaBasic		S		JAC27922.1	35-288	2e-95	100	15kDaBasic		S					putative secreted protein precursor	1E-114	JAC27922.1	100	100	100	JAC27922 1 JAC27921 JAC27918	SECRETED PRECURSOR	Amblyomma triste
JAG92276.1	Amame	Amblyomma americanum	putative secreted protein precursor	160	SIG	20-21	15.036	9.05		N	ExpAA=0.31 First60=0.29 PredHel=0 Topology=o	0	JAG92276.1	JAG92276.1	|A:1 A:4 |A:2 A:5 |A:3 A:6 |dSA=3						COMPLEMENT C5	2.5	35-201	3e-24	88.7	15kDaBasic		S		JAG92276.1	35-201	3e-24	88.7	15kDaBasic		S					putative secreted protein precursor	1E-102	JAG92276.1	100	100	88	JAG92276 1 JAG92232 JAC27906	SECRETED PRECURSOR	Amblyomma americanum
JAC27918.1	Amtri	Amblyomma triste	putative secreted protein precursor	148	SIG	24-25	13.274	8.43	8	N	ExpAA=1.84 First60=1.08 PredHel=0 Topology=o	0	JAC27918.1	JAC27918.1	|A:1 A:2 |A:3 A:6 |A:4 A:7 |A:5 A:8 |dSA=4					8	ACID-SENSING ION CHANNEL 1	2.5	35-288	6e-94	100	15kDaBasic		S		JAC27918.1	35-288	6e-94	100	15kDaBasic		S					putative secreted protein precursor	1E-113	JAC27918.1	100	100	100	JAC27918 1 JAC27921 JAC27922	SECRETED PRECURSOR	Amblyomma triste
JAC27917.1	Amtri	Amblyomma triste	putative secreted protein precursor	148	SIG	24-25	13.471	8.43	8	N	ExpAA=1.03 First60=0.89 PredHel=0 Topology=o	0	JAC27917.1	JAC27917.1	|A:3 A:6 |A:4 A:7 |A:5 A:8 |dSA=3					8	ACID-SENSING ION CHANNEL 1	2.6	35-288	3e-97	100	15kDaBasic		S		JAC27917.1	35-288	3e-97	100	15kDaBasic		S					putative secreted protein precursor	1E-113	JAC27917.1	100	100	100	JAC27917 1 JAC27919 JAC27922	SECRETED PRECURSOR	Amblyomma triste
JAC27936.1	Amtri	Amblyomma triste	putative secreted protein precursor	151	SIG	20-21	14.073	9.3	6	N	ExpAA=0.07 First60=0.04 PredHel=0 Topology=o	0	JAC27936.1	JAC27936.1	|A:1 A:4 |A:2 A:5 |A:3 A:6 |dSA=3					6	TACHYSTATIN-B1	2.6	35-201	1e-63	100	15kDaBasic		S		JAC27936.1	35-201	1e-63	100	15kDaBasic		S					putative secreted protein precursor	1E-110	JAC27936.1	100	100	100	JAC27936 1 JAC27906 JAG92232	SECRETED PRECURSOR	Amblyomma triste
JAC27920.1	Amtri	Amblyomma triste	putative secreted protein precursor	148	SIG	24-25	13.338	8.64	8	N	ExpAA=1.28 First60=0.92 PredHel=0 Topology=o	0	JAC27920.1	JAC27920.1	|A:3 A:6 |A:4 A:7 |A:5 A:8 |dSA=3					8	AMILORIDE-SENSITIVE CATION CHANNEL 2, NEURONAL	2.7	35-288	2e-96	100	15kDaBasic		S		JAC27920.1	35-288	2e-96	100	15kDaBasic		S					putative secreted protein precursor	1E-113	JAC27920.1	100	100	100	JAC27920 1 JAC27919 JAC27916	SECRETED PRECURSOR	Amblyomma triste
JAC27921.1	Amtri	Amblyomma triste	putative secreted protein precursor	148	SIG	24-25	13.368	8.14	8	N	ExpAA=1.62 First60=1.06 PredHel=0 Topology=o	0	JAC27921.1	JAC27921.1	|A:3 A:6 |A:4 A:7 |A:5 A:8 |dSA=3					8	ACID-SENSING ION CHANNEL 1	2.7	35-288	1e-94	100	15kDaBasic		S		JAC27921.1	35-288	1e-94	100	15kDaBasic		S					putative secreted protein precursor	1E-114	JAC27921.1	100	100	100	JAC27921 1 JAC27922 JAC27918	SECRETED PRECURSOR	Amblyomma triste
JAC27593.1	Amtri	Amblyomma triste	putative secreted protein precursor	99	SIG	19-20	8.654	4.08	6	N	ExpAA=0.13 First60=0.13 PredHel=0 Topology=o	0	JAC27593.1	JAC27593.1	|dSA=0					6	DNA-DIRECTED RNA POLYMERASE I SUBUNIT RPA1	2.7	30-455	3e-44	51.8	15kDaBasic		S		JAC27593.1	30-455	3e-44	51.8	15kDaBasic		S					putative secreted protein precursor	1E-072	JAC27593.1	100	100	100	JAC27593 1 JAC27594 JAC27858	SECRETED PRECURSOR	Amblyomma triste
JAC19077.1	Amcaj	Amblyomma cajennense	putative secreted protein precursor	147	SIG	20-21	13.284	8.98	8	N	ExpAA=0.21 First60=0.07 PredHel=0 Topology=o	0	JAC19077.1	JAC19077.1	|A:1 A:2 |A:3 A:6 |A:4 A:7 |A:5 A:8 |dSA=4					8	AMILORIDE-SENSITIVE CATION CHANNEL 2, NEURONAL	2.8	35-288	7e-53	90.5	15kDaBasic		S		JAC19077.1	35-288	7e-53	90.5	15kDaBasic		S					putative secreted protein precursor	1E-106	JAC19077.1	100	100	100	JAC19077 1 JAC27917 JAC27919	SECRETED PRECURSOR	Amblyomma cajennense
JAC27858.1	Amtri	Amblyomma triste	putative secreted protein precursor	137	SIG	20-21	12.844	8.21	6	N	ExpAA=0.40 First60=0.40 PredHel=0 Topology=o	0	JAC27858.1	JAC27858.1	|A:1 A:4 |A:2 A:5 |A:3 A:6 |dSA=3					6	TACHYSTATIN-B1	2.9	30-455	3e-94	100	15kDaBasic		S		JAC27858.1	30-455	3e-94	100	15kDaBasic		S					putative secreted protein precursor	1E-102	JAC27858.1	100	100	100	JAC27858 1 JAC27868 JAC27867	SECRETED PRECURSOR	Amblyomma triste
JAG92061.1	Amame	Amblyomma americanum	putative secreted protein precursor	130	SIG	21-22	12.094	9.51	7	N	ExpAA=0.00 First60=0.00 PredHel=0 Topology=o	0	JAG92061.1	JAG92061.1	|A:1 A:5 |A:2 A:6 |A:4 A:7 |dSA=3					7	DNA-DIRECTED RNA POLYMERASE III SUBUNIT RPC1	3	35-201	1e-21	77.5	15kDaBasic		S		JAG92061.1	35-201	1e-21	77.5	15kDaBasic		S					putative secreted protein precursor	3E-090	JAG92061.1	100	100	100	JAG92061 1 JAG92094 JAC27201	SECRETED PRECURSOR	Amblyomma americanum
JAC27126.1	Ampar	Amblyomma parvum	putative secreted protein precursor	98	SIG	21-22	8.452	6.38	6	N	ExpAA=0.05 First60=0.05 PredHel=0 Topology=o	0	JAC27126.1	JAC27126.1	|A:1 A:4 |A:2 A:5 |A:3 A:6 |dSA=3					6	DNA-DIRECTED RNA POLYMERASE SUBUNIT L	3	35-201	4e-23	71.5	15kDaBasic		S		JAC27126.1	35-201	4e-23	71.5	15kDaBasic		S					putative secreted protein precursor	3E-071	JAC27126.1	100	100	100	JAC27126 1 JAC27201 JAG92094	SECRETED PRECURSOR	Amblyomma parvum
JAC27906.1	Amtri	Amblyomma triste	putative secreted protein precursor	145	SIG	21-22	13.225	8.89	6	N	ExpAA=0.24 First60=0.24 PredHel=0 Topology=o	0	JAC27906.1	JAC27906.1	|A:1 A:4 |A:2 A:5 |A:3 A:6 |dSA=3					6	TACHYSTATIN-B1	3	35-201	4e-58	95.4	15kDaBasic		S		JAC27906.1	35-201	4e-58	95.4	15kDaBasic		S					putative secreted protein precursor	1E-105	JAC27906.1	100	100	100	JAC27906 1 JAC27936 JAG92232	SECRETED PRECURSOR	Amblyomma triste
JAC27919.1	Amtri	Amblyomma triste	putative secreted protein precursor	148	SIG	24-25	13.4	8.63	8	N	ExpAA=1.35 First60=0.93 PredHel=0 Topology=o	0	JAC27919.1	JAC27919.1	|A:3 A:6 |A:4 A:7 |A:5 A:8 |dSA=3					8	ACID-SENSING ION CHANNEL 1	3.2	35-288	1e-95	100	15kDaBasic		S		JAC27919.1	35-288	1e-95	100	15kDaBasic		S					putative secreted protein precursor	1E-113	JAC27919.1	100	100	100	JAC27919 1 JAC27920 JAC27917	SECRETED PRECURSOR	Amblyomma triste
JAG92094.1	Amame	Amblyomma americanum	putative secreted protein precursor	133	SIG	21-22	12.459	9.62	6	N	ExpAA=0.01 First60=0.00 PredHel=0 Topology=o	0	JAG92094.1	JAG92094.1	|A:1 A:4 |A:2 A:5 |A:3 A:6 |dSA=3					6	INHIBITOR CYSTINE KNOT PEPTIDE MCH-1	3.3	35-201	2e-31	87.4	15kDaBasic		S		JAG92094.1	35-201	2e-31	87.4	15kDaBasic		S					putative secreted protein precursor	1E-094	JAG92094.1	100	100	100	JAG92094 1 JAG92061 JAC27201	SECRETED PRECURSOR	Amblyomma americanum
JAC27947.1	Amtri	Amblyomma triste	putative secreted protein precursor	154	SIG	20-21	13.769	9.32	6	N	ExpAA=8.00 First60=7.87 PredHel=0 Topology=o	0	JAC27947.1	JAC27947.1	|A:1 A:4 |A:2 A:5 |A:3 A:6 |dSA=3					6	AMS9.3.1	3.5	35-201	1e-33	107.3	15kDaBasic		S		JAC27947.1	35-201	1e-33	107.3	15kDaBasic		S					putative secreted protein precursor	1E-114	JAC27947.1	100	100	100	JAC27947 1 JAG92232 JAC27936	SECRETED PRECURSOR	Amblyomma triste
JAC27201.1	Ampar	Amblyomma parvum	putative secreted protein precursor	134	SIG	21-22	12.417	9.67	6	N	ExpAA=0.01 First60=0.01 PredHel=0 Topology=o	0	JAC27201.1	JAC27201.1	|A:1 A:5 |A:2 A:4 |A:3 A:6 |dSA=3					6	SPECTRIN	5.8	35-201	2e-35	99.3	15kDaBasic		S		JAC27201.1	35-201	2e-35	99.3	15kDaBasic		S					putative secreted protein precursor	5E-095	JAC27201.1	100	100	100	JAC27201 1 JAC27126 JAG92094	SECRETED PRECURSOR	Amblyomma parvum
JAC19098.1	Amcaj	Amblyomma cajennense	putative secreted protein precursor	153	SIG	20-21	14.277	5.06	6	N	ExpAA=0.04 First60=0.04 PredHel=0 Topology=o	0	JAC19098.1	JAC19098.1	|A:1 A:4 |A:2 A:5 |A:3 A:6 |dSA=3					6	No matches		35-201	2e-28	98.7	15kDaBasic		S		JAC19098.1	35-201	2e-28	98.7	15kDaBasic		S					putative secreted protein precursor	1E-109	JAC19098.1	100	100	100	JAC19098 1 JAC27161 JAC27906	SECRETED PRECURSOR	Amblyomma cajennense
JAG92232.1	Amame	Amblyomma americanum	putative secreted protein precursor	151	SIG	20-21	14.305	9.53	6	N	ExpAA=0.86 First60=0.86 PredHel=0 Topology=o	0	JAG92232.1	JAG92232.1	|A:1 A:4 |A:2 A:5 |A:3 A:6 |dSA=3					6	No matches		35-201	7e-36	102	15kDaBasic		S		JAG92232.1	35-201	7e-36	102	15kDaBasic		S					putative secreted protein precursor	1E-109	JAG92232.1	100	100	100	JAG92232 1 JAG92276 JAC27936	SECRETED PRECURSOR	Amblyomma americanum
JAC27594.1	Amtri	Amblyomma triste	putative secreted protein precursor	99	SIG	19-20	8.764	4.08	6	N	ExpAA=3.05 First60=3.05 PredHel=0 Topology=o	0	JAC27594.1	JAC27594.1	|dSA=0					6	No matches		30-455	7e-42	51.8	15kDaBasic		S		JAC27594.1	30-455	7e-42	51.8	15kDaBasic		S					putative secreted protein precursor	7E-073	JAC27594.1	100	100	100	JAC27594 1 JAC27593 JAC27858	SECRETED PRECURSOR	Amblyomma triste
JAC27422.1	Amtri	Amblyomma triste	putative secreted protein precursor	79	SIG	23-24	5.916	9.58	4	N	ExpAA=33.38 First60=32.87 PredHel=0 Topology=o	0								4			30-455	2e-05	25.5	15kDaBasic		S		JAC27422.1	30-455	2e-05	25.5	15kDaBasic		S					putative secreted protein precursor	2E-055	JAC27422.1	100	100	100	JAC27422 1 JAC27594 JAC27593	SECRETED PRECURSOR	Amblyomma triste
JAC27530.1	Amtri	Amblyomma triste	putative secreted protein precursor	92	SIG	20-21	7.688	10.21	6	N	ExpAA=17.17 First60=17.17 PredHel=1 Topology=o4-23i	1								6			35-201	3e-05	53	15kDaBasic		S		JAC27530.1	35-201	3e-05	53	15kDaBasic		S					putative secreted protein precursor	7E-068	JAC27530.1	100	100	100	JAC27530 1 JAC27576 NOV52102 GP1	SECRETED PRECURSOR VEGETATIVE CELL WALL	Amblyomma triste
JAC27576.1	Amtri	Amblyomma triste	putative secreted protein precursor	97	SIG	20-21	8.385	10.13	6	N	ExpAA=18.06 First60=18.06 PredHel=1 Topology=o4-23i	1								6			35-201	0.0001	58.9	15kDaBasic		S		JAC27576.1	35-201	0.0001	58.9	15kDaBasic		S					putative secreted protein precursor	4E-073	JAC27576.1	100	100	100	JAC27576 1 JAC27530 NOV52103	SECRETED PRECURSOR CONSERVED	Amblyomma triste
JAC27972.1	Amtri	Amblyomma triste	putative secreted protein precursor	162	SIG	20-21	15.639	9.72	3	N	ExpAA=1.88 First60=0.01 PredHel=0 Topology=o	0								3			35-288	2e-19	26.4	15kDaBasic		S		JAC27972.1	35-288	2e-19	26.4	15kDaBasic		S					putative secreted protein precursor	1E-118	JAC27972.1	100	100	100	JAC27972 1 JAC27919 JAC27918	SECRETED PRECURSOR	Amblyomma triste
JAC27980.1	Amtri	Amblyomma triste	putative secreted protein precursor	165	SIG	16-17	17.034	11.69	5	N	ExpAA=5.51 First60=4.79 PredHel=0 Topology=o	0								5			30-455	8e-09	19	15kDaBasic		S		JAC27980.1	30-455	8e-09	19	15kDaBasic		S					putative secreted protein precursor	1E-128	JAC27980.1	100	100	100	JAC27980 1 JAC27868 JAC27858	SECRETED PRECURSOR	Amblyomma triste
JAG91769.1	Amame	Amblyomma americanum	putative secreted protein precursor	107	SIG	17-18	9.909	4.92	7	N	ExpAA=0.05 First60=0.05 PredHel=0 Topology=o	0								7			35-288	2e-07	64.2	15kDaBasic		S		JAG91769.1	35-288	2e-07	64.2	15kDaBasic		S					putative secreted protein precursor	2E-080	JAG91769.1	100	100	100	JAG91769 1 JAC19077 JAC27916	SECRETED PRECURSOR	Amblyomma americanum
AEO34767.1	Ammac	Amblyomma maculatum	hypothetical protein	180	SIG	19-20	17.748	7.91	2	N	ExpAA=5.17 First60=5.17 PredHel=0 Topology=o	0	AEO34767.1	AEO34767.1	|A:1 A:2 |dSA=1					2	SOLUTE CARRIER FAMILY 26 MEMBER 9	6.4	30-39	3e-40	101.2	18kDa		S		AEO34767.1	30-39	3e-40	101.2	18kDa		S					hypothetical protein	1E-123	AEO34767.1	100	100	100	AEO34767 1 JAC30767 AEO34766	SECRETED	Amblyomma maculatum
JAB70131.1	Ixric	Ixodes ricinus	putative secreted protein precursor	194	SIG	29-30	18.196	6.86	2	N	ExpAA=18.23 First60=18.23 PredHel=1 Topology=i13-30o	1	JAB70131.1	JAB70131.1	|dSA=0					2	SOLUTE CARRIER FAMILY 26 MEMBER 9	6.5	30-39	2e-37	100	18kDa		S		JAB70131.1	30-39	2e-37	100	18kDa		S					putative secreted protein precursor	1E-140	JAB70131.1	100	100	100	JAB70131 1 JAB71037 JAB82405	SECRETED PRECURSOR UNKNOWN PRODUCT	Ixodes ricinus
JAB71037.1	Ixric	Ixodes ricinus	putative secreted protein precursor	182	SIG	17-18	18.228	8.48	2	N	ExpAA=1.52 First60=1.52 PredHel=0 Topology=o	0	JAB71037.1	JAB71037.1	|dSA=0					2	SOLUTE CARRIER FAMILY 26 MEMBER 9	6.5	30-39	3e-36	101.7	18kDa		S		JAB71037.1	30-39	3e-36	101.7	18kDa		S					putative secreted protein precursor	1E-130	JAB71037.1	100	100	100	JAB71037 1 JAB70131 JAB75236	SECRETED PRECURSOR UNKNOWN PRODUCT	Ixodes ricinus
AEO34766.1	Ammac	Amblyomma maculatum	hypothetical protein	180	SIG	19-20	17.845	8.48	2	N	ExpAA=8.89 First60=8.89 PredHel=0 Topology=o	0	AEO34766.1	AEO34766.1	|A:1 A:2 |dSA=1					2	ZINC TRANSPORTER 8	6.7	30-39	2e-40	101.2	18kDa		S		AEO34766.1	30-39	2e-40	101.2	18kDa		S					hypothetical protein	1E-123	AEO34766.1	100	100	100	AEO34766 1 JAC30767 AEO34767	SECRETED	Amblyomma maculatum
JAC24042.1	Amcaj	Amblyomma cajennense	putative secreted protein	180	SIG	19-20	17.989	8.78	2	N	ExpAA=3.92 First60=3.92 PredHel=0 Topology=o	0	JAC24042.1	JAC24042.1	|A:1 A:2 |dSA=1					2	TRANSLATION INITIATION FACTOR EIF-2B-LIKE PROTEI	6.7	30-39	7e-41	101.2	18kDa		S		JAC24042.1	30-39	7e-41	101.2	18kDa		S					putative secreted protein	1E-124	JAC24042.1	100	100	100	JAC24042 1 AEO34767 AEO34766	SECRETED	Amblyomma cajennense
JAC30767.1	Amtri	Amblyomma triste	putative secreted protein	180	SIG	19-20	17.776	7.91	2	N	ExpAA=3.25 First60=3.25 PredHel=0 Topology=o	0	JAC30767.1	JAC30767.1	|A:1 A:2 |dSA=1					2	TRANSLATION INITIATION FACTOR EIF-2B-LIKE PROTEI	6.7	30-39	3e-40	101.2	18kDa		S		JAC30767.1	30-39	3e-40	101.2	18kDa		S					putative secreted protein	1E-123	JAC30767.1	100	100	100	JAC30767 1 AEO34766 AEO34767	SECRETED	Amblyomma triste
JAB71356.1	Ixric	Ixodes ricinus	protein serine/threonine kinase	223	SIG	19-20	22.811	5.53	1	N	ExpAA=3.15 First60=3.15 PredHel=0 Topology=o	0	JAB71356.1							1	PROTEIN TRANSLOCASE SUBUNIT SECY	6.7	30-39	7e-42	129.1	18kDa		S		JAB71356.1	30-39	7e-42	129.1	18kDa		S					protein serine/threonine kinase	1E-155	JAB71356.1	100	100	100	JAB71356 1 JAP74572 JAB71357	SERINE THREONINE KINASE SECRETED PRECURSOR	Ixodes ricinus
JAB77662.1	Ixric	Ixodes ricinus	putative unknown product	180	SIG	23-24	17.319	6.24	4	N	ExpAA=0.38 First60=0.38 PredHel=0 Topology=o	0	JAB77662.1	JAB77662.1	|A:3 A:4 |dSA=1					4	TRANSLATION INITIATION FACTOR EIF-2B-LIKE PROTEI	6.8	30-39	2e-39	101.7	18kDa		S		JAB77662.1	30-39	2e-39	101.7	18kDa		S					putative unknown product	1E-128	JAB77662.1	100	100	100	JAB77662 1 JAB71996 JAP74549	UNKNOWN PRODUCT SECRETED	Ixodes ricinus
JAB71996.1	Ixric	Ixodes ricinus	putative unknown product	181	SIG	24-25	17.319	6.24		N	ExpAA=5.83 First60=5.83 PredHel=0 Topology=o	0	JAB71996.1	JAB71996.1	|A:3 A:4 |dSA=1						TRANSLATION INITIATION FACTOR EIF-2B-LIKE PROTEI	6.9	30-39	4e-32	87.8	18kDa		S		JAB71996.1	30-39	4e-32	87.8	18kDa		S					putative unknown product	1E-110	JAB77662.1	100	100	87	JAB77662 1 JAB71996 JAP74549	UNKNOWN PRODUCT SECRETED	Ixodes ricinus
JAB71097.1	Ixric	Ixodes ricinus	putative secreted protein precursor	162	SIG	19-20	15.97	5.99	1	N	ExpAA=10.39 First60=10.39 PredHel=0 Topology=o	0	JAB71097.1							1	TRANSLATION INITIATION FACTOR EIF-2B-LIKE PROTEI	7.7	30-39	7e-46	102.3	18kDa		S		JAB71097.1	30-39	7e-46	102.3	18kDa		S					putative secreted protein precursor	1E-112	JAB71097.1	100	100	100	JAB71097 1 MOY43747 JAB70681	SECRETED PRECURSOR CONSERVED	Ixodes ricinus
JAC24075.1	Amcaj	Amblyomma cajennense	putative secreted protein precursor	184	SIG	18-19	17.992	5.18	1	N	ExpAA=0.36 First60=0.36 PredHel=0 Topology=o	0	JAC24075.1							1	MAVE	7.7	40-100	7e-51	104.1	18kDa		S		JAC24075.1	40-100	7e-51	104.1	18kDa		S					putative secreted protein precursor	1E-124	JAC24075.1	100	100	100	JAC24075 1 JAU02920 JAC24058	SECRETED PRECURSOR	Amblyomma cajennense
JAC30845.1	Amtri	Amblyomma triste	putative secreted protein precursor	190	SIG	24-25	18.569	8.01	1	N	ExpAA=3.36 First60=3.36 PredHel=0 Topology=o	0	JAC30845.1							1	TRANSLATION INITIATION FACTOR EIF-2B-LIKE PROTEI	7.8	40-100	2e-53	102.9	18kDa		S		JAC30845.1	40-100	2e-53	102.9	18kDa		S					putative secreted protein precursor	1E-129	JAC30845.1	100	100	100	JAC30845 1 AEO34027 JAT91850	SECRETED PRECURSOR	Amblyomma triste
AEO34027.1	Ammac	Amblyomma maculatum	hypothetical protein	190	SIG	24-25	18.619	7.11		N	ExpAA=2.95 First60=2.95 PredHel=0 Topology=o	0	AEO34027.1	AEO34027.1	|dSA=0						TRANSLATION INITIATION FACTOR EIF-2B-LIKE PROTEI	7.9	40-100	1e-43	91.3	18kDa		S		AEO34027.1	40-100	1e-43	91.3	18kDa		S					hypothetical protein	1E-112	AEO34027.1	100	100	87	AEO34027 1 JAC30845 JAT91850	SECRETED PRECURSOR	Amblyomma maculatum
AEO35564.1	Ammac	Amblyomma maculatum	hypothetical protein	173	SIG	20-21	16.927	4.97	1	N	ExpAA=16.72 First60=16.71 PredHel=1 Topology=i5-24o	1	AEO35564.1							1	MAVE	8	30-39	1e-60	100.6	18kDa		S		AEO35564.1	30-39	1e-60	100.6	18kDa		S					hypothetical protein	1E-117	AEO35564.1	100	100	100	AEO35564 1 JAC30680 JAC30691	SECRETED PRECURSOR	Amblyomma maculatum
JAC24039.1	Amcaj	Amblyomma cajennense	putative secreted protein precursor	180	SIG	18-19	17.339	8.43	2	N	ExpAA=0.42 First60=0.42 PredHel=0 Topology=o	0	JAC24039.1	JAC24039.1	|dSA=0					2	MAVE	8.1	40-100	2e-51	101.2	18kDa		S		JAC24039.1	40-100	2e-51	101.2	18kDa		S					putative secreted protein precursor	1E-124	JAC24039.1	100	100	100	JAC24039 1 JAC24075 JAC24058	SECRETED PRECURSOR	Amblyomma cajennense
AEO35888.1	Ammac	Amblyomma maculatum	hypothetical protein	168	SIG	17-18	16.27	5.14	0	N	ExpAA=1.08 First60=1.08 PredHel=0 Topology=o	0	AEO35888.1							0	MAVE	8.1	40-100	3e-45	95.3	18kDa		S		AEO35888.1	40-100	3e-45	95.3	18kDa		S					hypothetical protein	1E-113	AEO35888.1	100	100	100	AEO35888 1 JAC30632 JAC30633	SECRETED PRECURSOR	Amblyomma maculatum
JAC30683.1	Amtri	Amblyomma triste	putative secreted protein precursor	172	SIG	20-21	16.842	4.95	0	N	ExpAA=16.38 First60=16.38 PredHel=1 Topology=o4-23i	1	JAC30683.1							0	MAVE	8.1	40-100	3e-63	100	18kDa		S		JAC30683.1	40-100	3e-63	100	18kDa		S					putative secreted protein precursor	1E-116	JAC30683.1	100	100	100	JAC30683 1 JAC29554 JAC30686	SECRETED PRECURSOR	Amblyomma triste
AEO34029.1	Ammac	Amblyomma maculatum	hypothetical protein	172	SIG	22-23	16.417	5.81	1	N	ExpAA=11.32 First60=11.32 PredHel=0 Topology=o	0	AEO34029.1							1	MAVE	8.2	40-100	2e-64	100	18kDa		S		AEO34029.1	40-100	2e-64	100	18kDa		S					hypothetical protein	1E-116	AEO34029.1	100	100	100	AEO34029 1 AEO32190 AEO32189		Amblyomma maculatum
JAC30688.1	Amtri	Amblyomma triste	putative secreted protein precursor	172	SIG	22-23	16.474	5.55	0	N	ExpAA=13.12 First60=13.12 PredHel=0 Topology=o	0	JAC30688.1							0	MAVE	8.2	40-100	2e-67	100	18kDa		S		JAC30688.1	40-100	2e-67	100	18kDa		S					putative secreted protein precursor	1E-116	JAC30688.1	100	100	100	JAC30688 1 JAC30687 JAC30686	SECRETED PRECURSOR	Amblyomma triste
JAB71357.1	Ixric	Ixodes ricinus	putative secreted protein precursor	223	SIG	19-20	22.733	4.95	1	N	ExpAA=2.31 First60=2.31 PredHel=0 Topology=o	0	JAB71357.1							1	ATP SYNTHASE SUBUNIT C	8.3	30-39	4e-43	129.1	18kDa		S		JAB71357.1	30-39	4e-43	129.1	18kDa		S					putative secreted protein precursor	1E-156	JAB71357.1	100	100	100	JAB71357 1 JAB71356 JAP74572	SECRETED PRECURSOR SERINE THREONINE KINASE	Ixodes ricinus
JAC30680.1	Amtri	Amblyomma triste	putative secreted protein precursor	172	SIG	20-21	16.93	4.88	1	N	ExpAA=19.08 First60=19.07 PredHel=1 Topology=i5-24o	1	JAC30680.1							1	MAVE	8.3	30-39	3e-61	100	18kDa		S		JAC30680.1	30-39	3e-61	100	18kDa		S					putative secreted protein precursor	1E-117	JAC30680.1	100	100	100	JAC30680 1 AEO35564 JAC30691	SECRETED PRECURSOR	Amblyomma triste
JAC30686.1	Amtri	Amblyomma triste	putative secreted protein precursor	172	SIG	22-23	16.505	5.6	0	N	ExpAA=13.53 First60=13.52 PredHel=1 Topology=i5-24o	1	JAC30686.1							0	MAVE	8.3	40-100	2e-66	100	18kDa		S		JAC30686.1	40-100	2e-66	100	18kDa		S					putative secreted protein precursor	1E-116	JAC30686.1	100	100	100	JAC30686 1 JAC30687 JAC30688	SECRETED PRECURSOR	Amblyomma triste
JAC30687.1	Amtri	Amblyomma triste	putative secreted protein precursor	172	SIG	22-23	16.479	5.61	0	N	ExpAA=13.53 First60=13.53 PredHel=1 Topology=i5-24o	1	JAC30687.1							0	MAVE	8.3	40-100	9e-67	100	18kDa		S		JAC30687.1	40-100	9e-67	100	18kDa		S					putative secreted protein precursor	1E-116	JAC30687.1	100	100	100	JAC30687 1 JAC30688 JAC30686	SECRETED PRECURSOR	Amblyomma triste
JAC30690.1	Amtri	Amblyomma triste	putative secreted protein precursor	173	SIG	20-21	16.97	5.36	1	N	ExpAA=10.14 First60=10.14 PredHel=0 Topology=o	0	JAC30690.1							1	MAVE	8.3	30-39	4e-61	100.6	18kDa		S		JAC30690.1	30-39	4e-61	100.6	18kDa		S					putative secreted protein precursor	1E-117	JAC30690.1	100	100	100	JAC30690 1 JAC30691 JAC30680	SECRETED PRECURSOR	Amblyomma triste
JAC30691.1	Amtri	Amblyomma triste	putative secreted protein precursor	173	SIG	19-20	17.02	5.18	1	N	ExpAA=19.09 First60=19.09 PredHel=1 Topology=i5-24o	1	JAC30691.1							1	MAVE	8.3	30-39	4e-59	100.6	18kDa		S		JAC30691.1	30-39	4e-59	100.6	18kDa		S					putative secreted protein precursor	1E-117	JAC30691.1	100	100	100	JAC30691 1 JAC30680 JAC30690	SECRETED PRECURSOR	Amblyomma triste
JAC23978.1	Amcaj	Amblyomma cajennense	putative secreted protein precursor	172	SIG	18-19	17.124	5.59	0	N	ExpAA=6.02 First60=6.02 PredHel=0 Topology=o	0	JAC23978.1							0	MAVE	8.4	40-100	5e-47	99.4	18kDa		S		JAC23978.1	40-100	5e-47	99.4	18kDa		S					putative secreted protein precursor	1E-116	JAC23978.1	100	100	100	JAC23978 1 JAT91967 MAA19945	SECRETED PRECURSOR	Amblyomma cajennense
JAC30685.1	Amtri	Amblyomma triste	putative secreted protein precursor	172	SIG	20-21	16.727	5.46	1	N	ExpAA=8.69 First60=8.69 PredHel=0 Topology=o	0	JAC30685.1							1	TRANSLATION INITIATION FACTOR EIF-2B-LIKE PROTEI	8.4	40-100	2e-61	100	18kDa		S		JAC30685.1	40-100	2e-61	100	18kDa		S					putative secreted protein precursor	1E-114	JAC30685.1	100	100	100	JAC30685 1 JAC28423 AEO32190	SECRETED PRECURSOR	Amblyomma triste
AEO36212.1	Ammac	Amblyomma maculatum	hypothetical protein	178	SIG	28-29	16.657	5.82	1	N	ExpAA=17.85 First60=17.85 PredHel=1 Topology=i12-29o	1	AEO36212.1							1	MAVE	8.5	40-100	3e-66	100	18kDa		S		AEO36212.1	40-100	3e-66	100	18kDa		S					hypothetical protein	1E-122	AEO36212.1	100	100	100	AEO36212 1 AEO32190 AEO32189		Amblyomma maculatum
AEO36385.1	Ammac	Amblyomma maculatum	hypothetical protein	166	SIG	18-19	16.074	5.11	0	N	ExpAA=3.25 First60=3.23 PredHel=0 Topology=o	0	AEO36385.1							0	MAVE	8.7	40-100	2e-46	99.4	18kDa		S		AEO36385.1	40-100	2e-46	99.4	18kDa		S					hypothetical protein	1E-111	AEO36385.1	100	100	100	AEO36385 1 JAC30639 JAC30632	SECRETED PRECURSOR	Amblyomma maculatum
JAC30632.1	Amtri	Amblyomma triste	putative secreted protein precursor	165	SIG	17-18	16.058	5.01	0	N	ExpAA=0.56 First60=0.55 PredHel=0 Topology=o	0	JAC30632.1							0	MAVE	8.9	40-100	1e-46	95.3	18kDa		S		JAC30632.1	40-100	1e-46	95.3	18kDa		S					putative secreted protein precursor	1E-111	JAC30632.1	100	100	100	JAC30632 1 JAC30633 JAC30634	SECRETED PRECURSOR	Amblyomma triste
JAC30633.1	Amtri	Amblyomma triste	putative secreted protein precursor	165	SIG	17-18	16.043	4.9	0	N	ExpAA=0.56 First60=0.55 PredHel=0 Topology=o	0	JAC30633.1							0	MAVE	8.9	40-100	8e-46	95.3	18kDa		S		JAC30633.1	40-100	8e-46	95.3	18kDa		S					putative secreted protein precursor	1E-111	JAC30633.1	100	100	100	JAC30633 1 JAC30634 JAC30632	SECRETED PRECURSOR	Amblyomma triste
JAC30634.1	Amtri	Amblyomma triste	putative secreted protein precursor	165	SIG	17-18	16.031	4.81	0	N	ExpAA=0.56 First60=0.55 PredHel=0 Topology=o	0	JAC30634.1							0	MAVE	8.9	40-100	8e-46	95.3	18kDa		S		JAC30634.1	40-100	8e-46	95.3	18kDa		S					putative secreted protein precursor	1E-111	JAC30634.1	100	100	100	JAC30634 1 JAC30633 JAC30632	SECRETED PRECURSOR	Amblyomma triste
JAC30639.1	Amtri	Amblyomma triste	putative secreted protein precursor	166	SIG	16-17	16.254	5.24	0	N	ExpAA=2.48 First60=2.47 PredHel=0 Topology=o	0	JAC30639.1							0	MAVE	9	40-100	1e-47	99.4	18kDa		S		JAC30639.1	40-100	1e-47	99.4	18kDa		S					putative secreted protein precursor	1E-111	JAC30639.1	100	100	100	JAC30639 1 AEO36385 JAC30632	SECRETED PRECURSOR	Amblyomma triste
JAP84762.1	Rhapp	Rhipicephalus appendiculatus	hypothetical protein	168	SIG	20-21	16.425	6.38	1	N	ExpAA=9.78 First60=9.77 PredHel=0 Topology=o	0	JAP84762.1							1	MAVE	9.3	40-100	6e-48	98.8	18kDa		S		JAP84762.1	40-100	6e-48	98.8	18kDa		S					hypothetical protein	1E-116	JAP84762.1	100	100	100	JAP84762 1 MAA19945 NIE46224	CONSERVED SECRETED PRECURSOR	Rhipicephalus appendiculatus
JAB70288.1	Ixric	Ixodes ricinus	putative secreted protein precursor	192	SIG	19-20	19.365	4.81	1	N	ExpAA=2.01 First60=2.00 PredHel=0 Topology=o	0								1			30-39	8e-08	107.6	18kDa		S		JAB70288.1	30-39	8e-08	107.6	18kDa		S					putative secreted protein precursor	1E-136	JAB70288.1	100	100	100	JAB70288 1 JAP74585 JAB71136	SECRETED PRECURSOR	Ixodes ricinus
JAB71136.1	Ixric	Ixodes ricinus	putative secreted protein precursor	258	SIG	18-19	26.933	5.11	3	N	ExpAA=0.02 First60=0.02 PredHel=0 Topology=o	0								3			30-39	7e-09	90.7	18kDa		S		JAB71136.1	30-39	7e-09	90.7	18kDa		S					putative secreted protein precursor	0.0	JAB71136.1	100	100	100	JAB71136 1 JAB75427 JAB70288	SECRETED PRECURSOR UNKNOWN PRODUCT	Ixodes ricinus
JAB72033.1	Ixric	Ixodes ricinus	putative secreted protein precursor	73	SIG	19-20	5.862	4.75	1	N	ExpAA=13.18 First60=13.18 PredHel=1 Topology=i7-24o	1								1			30-39	2e-18	38.4	18kDa		S		JAB72033.1	30-39	2e-18	38.4	18kDa		S					putative secreted protein precursor	8E-047	JAB72033.1	100	100	100	JAB72033 1 JAB70681 JAB71097	SECRETED PRECURSOR	Ixodes ricinus
JAB83503.1	Ixric	Ixodes ricinus	putative secreted protein precursor	161	SIG	17-18	16.428	4.86	1	N	ExpAA=0.78 First60=0.77 PredHel=0 Topology=o	0								1			30-39	8e-10	100.6	18kDa		S		JAB83503.1	30-39	8e-10	100.6	18kDa		S					putative secreted protein precursor	1E-111	JAB83503.1	100	100	100	JAB83503 1 MOY43275 MOY38160	SECRETED PRECURSOR CONSERVED	Ixodes ricinus
JAP80351.1	Rhapp	Rhipicephalus appendiculatus	hypothetical protein	179	SIG	20-21	18.071	4.94	3	N	ExpAA=0.16 First60=0.16 PredHel=0 Topology=o	0								3			30-39	3e-07	75.6	18kDa		S		JAP80351.1	30-39	3e-07	75.6	18kDa		S					hypothetical protein	1E-131	JAP80351.1	100	100	100	JAP80351 1 NOV32772 NIE49434	MIDGUT OVEREXPRESSED	Rhipicephalus appendiculatus
JAC19694.1	Amcaj	Amblyomma cajennense	putative secreted protein precursor	173	SIG	24-25	16.21	5.21	13	N	ExpAA=1.32 First60=1.32 PredHel=0 Topology=o	0	JAC19694.1	JAC19694.1	|A:3 A:5 |A:4 A:6 |A:7 A:9 |A:8 A:11 |A:10 A:12 |dSA=5					13	EVASIN-1	2.8	40-172	6e-26	97.2	19kDa		S		JAC19694.1	40-172	6e-26	97.2	19kDa		S		VGD_cys_disintegrin |	JAC19694.1.mp4		putative secreted protein precursor	1E-134	JAC19694.1	100	100	100	JAC19694 1 JAC19693 JAC19682	SECRETED PRECURSOR	Amblyomma cajennense
JAC19693.1	Amcaj	Amblyomma cajennense	putative secreted protein precursor	173	SIG	24-25	16.215	5.04	13	N	ExpAA=1.32 First60=1.32 PredHel=0 Topology=o	0	JAC19693.1	JAC19693.1	|A:2 A:5 |A:4 A:6 |A:7 A:9 |A:8 A:11 |A:10 A:12 |dSA=5					13	EVASIN-1	2.8	40-172	5e-26	97.2	19kDa		S		JAC19693.1	40-172	5e-26	97.2	19kDa		S		VGD_cys_disintegrin |	JAC19693.1.mp4		putative secreted protein precursor	1E-134	JAC19693.1	100	100	100	JAC19693 1 JAC19694 JAC19682	SECRETED PRECURSOR	Amblyomma cajennense
JAC24076.1	Amcaj	Amblyomma cajennense	putative secreted protein precursor	184	SIG	22-23	17.443	5.8	13	N	ExpAA=18.77 First60=18.68 PredHel=1 Topology=i5-27o	1	JAC24076.1	JAC24076.1	|A:1 A:3 |A:2 A:5 |A:4 A:6 |A:7 A:9 |A:8 A:11 |A:10 A:12 |dSA=6					13	EVASIN-1	4.8	40-80	2e-87	102.3	19kDa		S		JAC24076.1	40-80	2e-87	102.3	19kDa		S		RED_cys_disintegrin |			putative secreted protein precursor	1E-145	JAC24076.1	100	100	100	JAC24076 1 JAC24066 ACG76171	SECRETED PRECURSOR DISINTIGRIN	Amblyomma cajennense
JAC24066.1	Amcaj	Amblyomma cajennense	putative secreted protein precursor	183	SIG	22-23	17.391	5.71	13	N	ExpAA=17.63 First60=17.62 PredHel=1 Topology=o4-26i	1	JAC24066.1	JAC24066.1	|A:1 A:3 |A:2 A:5 |A:4 A:6 |A:7 A:9 |A:8 A:11 |A:10 A:12 |dSA=6					13	EVASIN-1	5	40-80	7e-88	102.3	19kDa		S		JAC24066.1	40-80	7e-88	102.3	19kDa		S		RED_cys_disintegrin |			putative secreted protein precursor	1E-145	JAC24066.1	100	100	100	JAC24066 1 JAC24076 ACG76171	SECRETED PRECURSOR DISINTIGRIN	Amblyomma cajennense
JAC19142.1	Amcaj	Amblyomma cajennense	putative secreted protein precursor	175	SIG	32-33	15.528	8.42	13	N	ExpAA=26.13 First60=17.95 PredHel=1 Topology=o5-27i	1								13			40-172	3e-64	100	19kDa		S		JAC19142.1	40-172	3e-64	100	19kDa		S		RED_cys_disintegrin |			putative secreted protein precursor	1E-133	JAC19142.1	100	100	100	JAC19142 1 JAC28560 JAC27256	SECRETED PRECURSOR	Amblyomma cajennense
JAC28026.1	Amtri	Amblyomma triste	putative secreted protein precursor	178	SIG	26-27	16.889	8.39	13	N	ExpAA=18.14 First60=14.19 PredHel=0 Topology=o	0								13			40-172	2e-85	100	19kDa		S		JAC28026.1	40-172	2e-85	100	19kDa		S		RED_cys_disintegrin |			putative secreted protein precursor	1E-137	JAC28026.1	100	100	100	JAC28026 1 JAC28560 JAC28010	SECRETED PRECURSOR	Amblyomma triste
JAC28552.1	Amtri	Amblyomma triste	putative secreted protein precursor	171	SIG	27-28	15.573	9.05	13	N	ExpAA=18.71 First60=18.71 PredHel=1 Topology=o4-22i	1								13			40-172	8e-69	97.2	19kDa		S		JAC28552.1	40-172	8e-69	97.2	19kDa		S		RED_cys_disintegrin |			putative secreted protein precursor	1E-131	JAC28552.1	100	100	100	JAC28552 1 JAC28553 JAC19142	SECRETED PRECURSOR	Amblyomma triste
JAC28553.1	Amtri	Amblyomma triste	putative secreted protein precursor	171	SIG	27-28	15.494	8.95	13	N	ExpAA=13.00 First60=13.00 PredHel=1 Topology=o4-22i	1								13			40-172	2e-69	97.2	19kDa		S		JAC28553.1	40-172	2e-69	97.2	19kDa		S		RED_cys_disintegrin |			putative secreted protein precursor	1E-132	JAC28553.1	100	100	100	JAC28553 1 JAC28552 JAC19142	SECRETED PRECURSOR	Amblyomma triste
JAC28560.1	Amtri	Amblyomma triste	putative secreted protein precursor	180	SIG	28-29	16.768	8.55	13	N	ExpAA=22.15 First60=16.66 PredHel=1 Topology=i12-31o	1								13			40-172	1e-84	100	19kDa		S		JAC28560.1	40-172	1e-84	100	19kDa		S		RED_cys_disintegrin |			putative secreted protein precursor	1E-139	JAC28560.1	100	100	100	JAC28560 1 JAC28026 JAC28010	SECRETED PRECURSOR	Amblyomma triste
JAC23993.1	Amcaj	Amblyomma cajennense	putative secreted protein precursor	174	SIG	18-19	16.748	5.93	13	N	ExpAA=6.28 First60=6.28 PredHel=0 Topology=o	0	JAC23993.1	JAC23993.1	|A:1 A:3 |A:2 A:5 |A:4 A:6 |A:7 A:9 |A:8 A:11 |A:10 A:12 |dSA=6					13	EVASIN-1	3.3	40-80	7e-92	101.1	19kDa		S		JAC23993.1	40-80	7e-92	101.1	19kDa		S					putative secreted protein precursor	1E-135	JAC23993.1	100	100	100	JAC23993 1 JAC24020 JAC24005	SECRETED PRECURSOR	Amblyomma cajennense
JAC23964.1	Amcaj	Amblyomma cajennense	putative secreted protein precursor	168	SIG	18-19	16.357	6.13	13	N	ExpAA=3.18 First60=3.16 PredHel=0 Topology=o	0	JAC23964.1	JAC23964.1	|A:1 A:3 |A:2 A:5 |A:4 A:6 |A:7 A:9 |A:8 A:11 |A:10 A:12 |dSA=6					13	EVASIN-1	4.3	40-80	5e-83	100.6	19kDa		S		JAC23964.1	40-80	5e-83	100.6	19kDa		S					putative secreted protein precursor	1E-135	JAC23964.1	100	100	100	JAC23964 1 JAC23979 JAC23977	SECRETED PRECURSOR	Amblyomma cajennense
JAC23976.1	Amcaj	Amblyomma cajennense	putative secreted protein precursor	172	SIG	22-23	16.441	5.8	13	N	ExpAA=12.87 First60=12.87 PredHel=0 Topology=o	0	JAC23976.1	JAC23976.1	|A:1 A:3 |A:2 A:5 |A:4 A:6 |A:7 A:9 |A:8 A:11 |A:10 A:12 |dSA=6					13	EVASIN-1	4.3	40-80	4e-82	100.6	19kDa		S		JAC23976.1	40-80	4e-82	100.6	19kDa		S					putative secreted protein precursor	1E-136	JAC23976.1	100	100	100	JAC23976 1 JAC23977 JAC23979	SECRETED PRECURSOR	Amblyomma cajennense
JAC23979.1	Amcaj	Amblyomma cajennense	putative secreted protein precursor	172	SIG	22-23	16.366	6.36	13	N	ExpAA=15.25 First60=15.25 PredHel=0 Topology=o	0	JAC23979.1	JAC23979.1	|A:1 A:3 |A:2 A:5 |A:4 A:6 |A:7 A:9 |A:8 A:11 |A:10 A:12 |dSA=6					13	EVASIN-1	4.4	40-80	6e-82	100.6	19kDa		S		JAC23979.1	40-80	6e-82	100.6	19kDa		S					putative secreted protein precursor	1E-136	JAC23979.1	100	100	100	JAC23979 1 JAC23977 JAC23976	SECRETED PRECURSOR	Amblyomma cajennense
JAC24002.1	Amcaj	Amblyomma cajennense	putative secreted protein precursor	175	SIG	18-19	17.027	6.46	13	N	ExpAA=10.05 First60=10.05 PredHel=0 Topology=o	0	JAC24002.1	JAC24002.1	|A:1 A:3 |A:2 A:5 |A:4 A:6 |A:7 A:9 |A:8 A:11 |A:10 A:12 |dSA=6					13	EVASIN-1	4.4	40-80	7e-99	100	19kDa		S		JAC24002.1	40-80	7e-99	100	19kDa		S					putative secreted protein precursor	1E-135	JAC24002.1	100	100	100	JAC24002 1 JAC24020 JAC23229	SECRETED PRECURSOR DISINTIGRIN	Amblyomma cajennense
JAC24005.1	Amcaj	Amblyomma cajennense	putative secreted protein precursor	176	SIG	22-23	16.835	6.81	13	N	ExpAA=14.49 First60=14.49 PredHel=1 Topology=i2-24o	1	JAC24005.1	JAC24005.1	|A:1 A:3 |A:2 A:5 |A:4 A:6 |A:7 A:9 |A:8 A:11 |A:10 A:12 |dSA=6					13	EVASIN-1	4.4	40-80	5e-95	100.6	19kDa		S		JAC24005.1	40-80	5e-95	100.6	19kDa		S					putative secreted protein precursor	1E-138	JAC24005.1	100	100	100	JAC24005 1 JAC23062 JAC24006	SECRETED PRECURSOR	Amblyomma cajennense
JAC23991.1	Amcaj	Amblyomma cajennense	putative secreted protein precursor	174	SIG	16-17	17.553	6.46	13	N	ExpAA=4.45 First60=4.45 PredHel=0 Topology=o	0	JAC23991.1	JAC23991.1	|A:1 A:3 |A:2 A:5 |A:4 A:6 |A:7 A:9 |A:8 A:11 |A:10 A:12 |dSA=6					13	EVASIN-1	4.6	40-80	1e-86	100.6	19kDa		S		JAC23991.1	40-80	1e-86	100.6	19kDa		S					putative secreted protein precursor	1E-137	JAC23991.1	100	100	100	JAC23991 1 JAC23992 JAC23005	SECRETED PRECURSOR	Amblyomma cajennense
JAC19199.1	Amcaj	Amblyomma cajennense	putative secreted protein precursor	213	SIG	26-27	20.064	8.15	16	N	ExpAA=16.88 First60=15.06 PredHel=0 Topology=o	0	JAC19199.1	JAC19199.1	|A:1 A:3 |A:2 A:5 |A:4 A:6 |A:10 A:12 |A:11 A:14 |A:13 A:15 |dSA=6					16	EVASIN-1	4.6	40-172	1e-50	121.9	19kDa		S		JAC19199.1	40-172	1e-50	121.9	19kDa		S					putative secreted protein precursor	1E-167	JAC19199.1	100	100	100	JAC19199 1 JAU02496 JAG92373	SECRETED PRECURSOR	Amblyomma cajennense
JAC24022.1	Amcaj	Amblyomma cajennense	putative secreted protein precursor	178	SIG	22-23	17.201	6.48	13	N	ExpAA=19.03 First60=19.03 PredHel=1 Topology=i2-24o	1	JAC24022.1	JAC24022.1	|A:1 A:3 |A:2 A:5 |A:4 A:6 |A:7 A:9 |A:8 A:11 |A:10 A:12 |dSA=6					13	EVASIN-1	4.7	40-80	1e-96	100.6	19kDa		S		JAC24022.1	40-80	1e-96	100.6	19kDa		S					putative secreted protein precursor	1E-138	JAC24022.1	100	100	100	JAC24022 1 JAC24011 JAC24001	SECRETED PRECURSOR	Amblyomma cajennense
JAC26704.1	Ampar	Amblyomma parvum	putative secreted protein precursor	182	SIG	20-21	17.429	5.02		N	ExpAA=0.05 First60=0.05 PredHel=0 Topology=o	0	JAC26704.1	JAC26704.1	|A:1 A:3 |A:2 A:5 |A:4 A:6 |A:7 A:9 |A:8 A:11 |A:10 A:12 |dSA=6						EVASIN-1	4.7	40-80	2e-56	87.6	19kDa		S		JAC26704.1	40-80	2e-56	87.6	19kDa		S					putative secreted protein precursor	1E-132	JAC26704.1	100	100	89	JAC26704 1 JAC23992 JAC23005	SECRETED PRECURSOR	Amblyomma parvum
JAC24019.1	Amcaj	Amblyomma cajennense	putative secreted protein precursor	178	SIG	18-19	17.518	7	13	N	ExpAA=0.37 First60=0.37 PredHel=0 Topology=o	0	JAC24019.1	JAC24019.1	|A:1 A:3 |A:2 A:5 |A:4 A:6 |A:7 A:9 |A:8 A:11 |A:10 A:12 |dSA=6					13	EVASIN-1	4.9	40-80	1e-101	100.6	19kDa		S		JAC24019.1	40-80	1e-101	100.6	19kDa		S					putative secreted protein precursor	1E-142	JAC24019.1	100	100	100	JAC24019 1 JAC24011 JAC24010	SECRETED PRECURSOR	Amblyomma cajennense
JAC24040.1	Amcaj	Amblyomma cajennense	putative secreted protein precursor	180	SIG	18-19	17.437	5.92	13	N	ExpAA=0.24 First60=0.24 PredHel=0 Topology=o	0	JAC24040.1	JAC24040.1	|A:1 A:3 |A:2 A:5 |A:4 A:6 |A:7 A:9 |A:8 A:11 |A:10 A:12 |dSA=6					13	EVASIN-1	5	40-80	7e-83	102.8	19kDa		S		JAC24040.1	40-80	7e-83	102.8	19kDa		S					putative secreted protein precursor	1E-140	JAC24040.1	100	100	100	JAC24040 1 JAC19217 JAC23006	SECRETED PRECURSOR	Amblyomma cajennense
JAG92249.1	Amame	Amblyomma americanum	putative secreted protein precursor	155	SIG	18-19	14.892	5.91	10	N	ExpAA=12.49 First60=12.49 PredHel=0 Topology=o	0	JAG92249.1	JAG92249.1	|A:1 A:3 |A:2 A:5 |A:4 A:6 |A:7 A:9 |A:8 A:10 |dSA=5					10	EVASIN-1	5.1	40-80	4e-70	78.5	19kDa		S		JAG92249.1	40-80	4e-70	78.5	19kDa		S					putative secreted protein precursor	1E-119	JAG92249.1	100	100	100	JAG92249 1 JAC19217 JAC24011	SECRETED PRECURSOR	Amblyomma americanum
JAG92362.1	Amame	Amblyomma americanum	putative secreted protein precursor	176	SIG	31-32	15.814	6.2	13	N	ExpAA=19.16 First60=19.15 PredHel=1 Topology=i5-27o	1	JAG92362.1	JAG92362.1	|A:1 A:3 |A:2 A:5 |A:4 A:6 |A:7 A:9 |A:8 A:11 |A:10 A:12 |dSA=6					13	EVASIN-1	5.3	40-80	2e-83	100.6	19kDa		S		JAG92362.1	40-80	2e-83	100.6	19kDa		S					putative secreted protein precursor	1E-138	JAG92362.1	100	100	100	JAG92362 1 JAC24066 ACG76171	SECRETED PRECURSOR DISINTIGRIN	Amblyomma americanum
BAE02552.1	Halon	Haemaphysalis longicornis	hypothetical protein	174	SIG	20-21	17.22	4.99	12	N	ExpAA=0.00 First60=0.00 PredHel=0 Topology=o	0								12			40-172	3e-18	75.3	19kDa		S		BAE02552.1	40-172	3e-18	75.3	19kDa		S					putative secreted protein precursor, partial	1E-016	JAC28374.1	31	48	95	JAC28374 1 JAT92641 JAC24851	SECRETED PRECURSOR	Amblyomma triste
JAA60714.1	Rhpul	Rhipicephalus pulchellus	Putative tick 18.3 kda family protein	170	SIG	17-18	16.961	5.25	13	N	ExpAA=0.00 First60=0.00 PredHel=0 Topology=o	0								13			40-172	9e-23	95.5	19kDa		S		JAA60714.1	40-172	9e-23	95.5	19kDa		S					Putative tick 18.3 kda family protein	1E-135	JAA60714.1	100	100	100	JAA60714 1 18 3 MBD2908987 NOV53290	TICK KDA FAMILY CONSERVED SECRETED PRECURSOR	Rhipicephalus pulchellus
JAA60720.1	Rhpul	Rhipicephalus pulchellus	putative secreted peptide precursor	166	SIG	23-24	16.284	8.52	13	N	ExpAA=20.42 First60=20.42 PredHel=1 Topology=i7-26o	1								13			40-172	6e-18	74.2	19kDa		S		JAA60720.1	40-172	6e-18	74.2	19kDa		S					putative secreted peptide precursor	1E-129	JAA60720.1	100	100	100	JAA60720 1 JAP81709 MAA11500	SECRETED PRECURSOR BASIC TAIL	Rhipicephalus pulchellus
JAA60756.1	Rhpul	Rhipicephalus pulchellus	putative secreted peptide precursor	142	SIG	20-21	13.645	8.78	9	N	ExpAA=0.28 First60=0.20 PredHel=0 Topology=o	0								9			40-172	3e-22	62.4	19kDa		S		JAA60756.1	40-172	3e-22	62.4	19kDa		S					putative secreted peptide precursor	1E-110	JAA60756.1	100	100	100	JAA60756 1 JAP77689 JAP86628	SECRETED PRECURSOR BASIC TAIL	Rhipicephalus pulchellus
JAC19137.1	Amcaj	Amblyomma cajennense	putative secreted protein precursor	172	SIG	26-27	15.96	8.55	13	N	ExpAA=4.02 First60=4.02 PredHel=0 Topology=o	0								13			40-172	2e-70	100	19kDa		S		JAC19137.1	40-172	2e-70	100	19kDa		S					putative secreted protein precursor	1E-131	JAC19137.1	100	100	100	JAC19137 1 JAC19702 JAU02496	SECRETED PRECURSOR	Amblyomma cajennense
JAC19145.1	Amcaj	Amblyomma cajennense	putative secreted protein precursor	178	SIG	26-27	16.493	8.23	13	N	ExpAA=15.90 First60=15.90 PredHel=1 Topology=i5-27o	1								13			40-172	4e-22	98.9	19kDa		S		JAC19145.1	40-172	4e-22	98.9	19kDa		S					putative secreted protein precursor	1E-134	JAC19145.1	100	100	100	JAC19145 1 JAC19399 JAC19694	SECRETED PRECURSOR	Amblyomma cajennense
JAC19688.1	Amcaj	Amblyomma cajennense	putative secreted protein precursor	169	SIG	25-26	15.592	7.55	13	N	ExpAA=18.72 First60=18.56 PredHel=1 Topology=o5-24i	1								13			40-172	3e-63	100	19kDa		S		JAC19688.1	40-172	3e-63	100	19kDa		S					putative secreted protein precursor	1E-131	JAC19688.1	100	100	100	JAC19688 1 JAC19493 JAC19492	SECRETED PRECURSOR UNKNOWN PRODUCT	Amblyomma cajennense
JAC23972.1	Amcaj	Amblyomma cajennense	putative secreted protein precursor	171	SIG	16-17	16.621	6.05	13	N	ExpAA=1.33 First60=1.33 PredHel=0 Topology=o	0								13			40-80	1e-79	100.6	19kDa		S		JAC23972.1	40-80	1e-79	100.6	19kDa		S					putative secreted protein precursor	1E-137	JAC23972.1	100	100	100	JAC23972 1 JAC23008 JAC23005	SECRETED PRECURSOR	Amblyomma cajennense
JAC23977.1	Amcaj	Amblyomma cajennense	putative secreted protein precursor	172	SIG	22-23	16.464	6.14	13	N	ExpAA=14.26 First60=14.26 PredHel=0 Topology=o	0								13			40-80	5e-83	100.6	19kDa		S		JAC23977.1	40-80	5e-83	100.6	19kDa		S					putative secreted protein precursor	1E-137	JAC23977.1	100	100	100	JAC23977 1 JAC23976 JAC23979	SECRETED PRECURSOR	Amblyomma cajennense
JAC23992.1	Amcaj	Amblyomma cajennense	putative secreted protein precursor	174	SIG	22-23	16.609	7.58	13	N	ExpAA=0.53 First60=0.53 PredHel=0 Topology=o	0								13			40-80	3e-83	100.6	19kDa		S		JAC23992.1	40-80	3e-83	100.6	19kDa		S					putative secreted protein precursor	1E-137	JAC23992.1	100	100	100	JAC23992 1 JAC23991 JAC23005	SECRETED PRECURSOR	Amblyomma cajennense
JAC24001.1	Amcaj	Amblyomma cajennense	putative secreted protein precursor	175	SIG	18-19	17.189	6.47	13	N	ExpAA=5.12 First60=5.12 PredHel=0 Topology=o	0								13			40-80	1e-96	100.6	19kDa		S		JAC24001.1	40-80	1e-96	100.6	19kDa		S					putative secreted protein precursor	1E-138	JAC24001.1	100	100	100	JAC24001 1 JAC24019 JAC24032	SECRETED PRECURSOR	Amblyomma cajennense
JAC24006.1	Amcaj	Amblyomma cajennense	putative secreted protein precursor	176	SIG	26-27	16.425	5.84	13	N	ExpAA=17.39 First60=17.39 PredHel=1 Topology=i2-24o	1								13			40-80	5e-92	100.6	19kDa		S		JAC24006.1	40-80	5e-92	100.6	19kDa		S					putative secreted protein precursor	1E-137	JAC24006.1	100	100	100	JAC24006 1 JAC24005 JAC23062	SECRETED PRECURSOR	Amblyomma cajennense
JAC24010.1	Amcaj	Amblyomma cajennense	putative secreted protein precursor	177	SIG	22-23	16.538	5.91	13	N	ExpAA=6.35 First60=6.35 PredHel=0 Topology=o	0								13			40-80	8e-97	100.6	19kDa		S		JAC24010.1	40-80	8e-97	100.6	19kDa		S					putative secreted protein precursor	1E-139	JAC24010.1	100	100	100	JAC24010 1 JAC24168 JAC24019	SECRETED PRECURSOR	Amblyomma cajennense
JAC24011.1	Amcaj	Amblyomma cajennense	putative secreted protein precursor	177	SIG	20-21	17.183	6.56	13	N	ExpAA=0.53 First60=0.53 PredHel=0 Topology=o	0								13			40-80	2e-104	100	19kDa		S		JAC24011.1	40-80	2e-104	100	19kDa		S					putative secreted protein precursor	1E-141	JAC24011.1	100	100	100	JAC24011 1 JAC24019 JAC24010	SECRETED PRECURSOR	Amblyomma cajennense
JAC24020.1	Amcaj	Amblyomma cajennense	putative secreted protein precursor	178	SIG	18-19	17.621	7.56	13	N	ExpAA=6.20 First60=6.20 PredHel=0 Topology=o	0								13			40-80	1e-100	100.6	19kDa		S		JAC24020.1	40-80	1e-100	100.6	19kDa		S					putative secreted protein precursor	1E-140	JAC24020.1	100	100	100	JAC24020 1 JAC24002 JAC24001	SECRETED PRECURSOR	Amblyomma cajennense
JAC24021.1	Amcaj	Amblyomma cajennense	putative secreted protein precursor	178	SIG	22-23	16.879	6.31	13	N	ExpAA=6.46 First60=6.46 PredHel=0 Topology=o	0								13			40-80	5e-83	102.3	19kDa		S		JAC24021.1	40-80	5e-83	102.3	19kDa		S					putative secreted protein precursor	1E-141	JAC24021.1	100	100	100	JAC24021 1 JAC23964 JAC23977	SECRETED PRECURSOR	Amblyomma cajennense
JAC24032.1	Amcaj	Amblyomma cajennense	putative secreted protein precursor	179	SIG	18-19	17.547	6.64	13	N	ExpAA=6.60 First60=6.60 PredHel=0 Topology=o	0								13			40-80	5e-95	101.1	19kDa		S		JAC24032.1	40-80	5e-95	101.1	19kDa		S					putative secreted protein precursor	1E-143	JAC24032.1	100	100	100	JAC24032 1 JAC24001 JAC23242	SECRETED PRECURSOR DISINTIGRIN	Amblyomma cajennense
JAC27901.1	Amtri	Amblyomma triste	putative secreted protein precursor	144	SIG	29-30	12.823	8.49	11	N	ExpAA=5.26 First60=5.25 PredHel=0 Topology=o	0								11			40-172	2e-18	60.1	19kDa		S		JAC27901.1	40-172	2e-18	60.1	19kDa		S					putative secreted protein precursor	1E-111	JAC27901.1	100	100	100	JAC27901 1 JAC28537 JAC27914	SECRETED PRECURSOR	Amblyomma triste
JAC27914.1	Amtri	Amblyomma triste	putative secreted protein precursor	147	SIG	33-34	12.582	8.32	11	N	ExpAA=8.58 First60=8.58 PredHel=0 Topology=o	0								11			40-172	2e-15	60.1	19kDa		S		JAC27914.1	40-172	2e-15	60.1	19kDa		S					putative secreted protein precursor	1E-111	JAC27914.1	100	100	100	JAC27914 1 JAC28537 JAC27901	SECRETED PRECURSOR	Amblyomma triste
JAC27930.1	Amtri	Amblyomma triste	putative secreted protein precursor	150	SIG	22-23	13.642	4.49	11	N	ExpAA=0.98 First60=0.97 PredHel=0 Topology=o	0								11			40-172	5e-15	79.8	19kDa		S		JAC27930.1	40-172	5e-15	79.8	19kDa		S					putative secreted protein precursor	1E-117	JAC27930.1	100	100	100	JAC27930 1 JAC27998 JAC28051	SECRETED PRECURSOR	Amblyomma triste
JAC27998.1	Amtri	Amblyomma triste	putative secreted protein precursor	170	SIG	22-23	16.2	8	12	N	ExpAA=0.91 First60=0.89 PredHel=0 Topology=o	0								12			40-172	2e-17	93.8	19kDa		S		JAC27998.1	40-172	2e-17	93.8	19kDa		S					putative secreted protein precursor	1E-134	JAC27998.1	100	100	100	JAC27998 1 JAC28051 JAC27930	SECRETED PRECURSOR	Amblyomma triste
JAC28537.1	Amtri	Amblyomma triste	putative secreted protein precursor	144	SIG	29-30	12.674	7.06	11	N	ExpAA=2.92 First60=2.92 PredHel=0 Topology=o	0								11			40-172	1e-18	60.1	19kDa		S		JAC28537.1	40-172	1e-18	60.1	19kDa		S					putative secreted protein precursor	1E-110	JAC28537.1	100	100	100	JAC28537 1 JAC27901 JAC27914	SECRETED PRECURSOR	Amblyomma triste
JAC31000.1	Amtri	Amblyomma triste	putative secreted protein precursor	210	SIG	23-24	20.508	8.66	13	N	ExpAA=3.50 First60=3.50 PredHel=0 Topology=o	0								13			40-172	3e-20	73.6	19kDa		S		JAC31000.1	40-172	3e-20	73.6	19kDa		S					putative secreted protein precursor	1E-159	JAC31000.1	100	100	100	JAC31000 1 AEO33548 JAC29502	SECRETED PRECURSOR	Amblyomma triste
JAG92311.1	Amame	Amblyomma americanum	putative secreted protein precursor	166	SIG	18-19	15.853	6.46	13	N	ExpAA=0.15 First60=0.15 PredHel=0 Topology=o	0								13			40-80	2e-72	100	19kDa		S		JAG92311.1	40-80	2e-72	100	19kDa		S					putative secreted protein precursor	1E-133	JAG92311.1	100	100	100	JAG92311 1 JAG92317 JAC23006	SECRETED PRECURSOR	Amblyomma americanum
JAG92317.1	Amame	Amblyomma americanum	putative secreted protein precursor	167	SIG	20-21	15.639	5.91	13	N	ExpAA=4.02 First60=4.02 PredHel=0 Topology=o	0								13			40-80	1e-65	92.7	19kDa		S		JAG92317.1	40-80	1e-65	92.7	19kDa		S					putative secreted protein precursor	1E-133	JAG92317.1	100	100	100	JAG92317 1 JAG92311 JAC23006	SECRETED PRECURSOR	Amblyomma americanum
JAG92366.1	Amame	Amblyomma americanum	putative secreted protein precursor	176	SIG	26-27	16.212	8.55	13	N	ExpAA=13.78 First60=13.77 PredHel=0 Topology=o	0								13			40-172	4e-64	100.6	19kDa		S		JAG92366.1	40-172	4e-64	100.6	19kDa		S					putative secreted protein precursor	1E-135	JAG92366.1	100	100	100	JAG92366 1 JAC19137 JAC19702	SECRETED PRECURSOR	Amblyomma americanum
JAG92367.1	Amame	Amblyomma americanum	putative secreted protein precursor	176	SIG	26-27	16.431	6.94	13	N	ExpAA=16.19 First60=16.19 PredHel=0 Topology=o	0								13			40-172	4e-58	101.1	19kDa		S		JAG92367.1	40-172	4e-58	101.1	19kDa		S					putative secreted protein precursor	1E-138	JAG92367.1	100	100	100	JAG92367 1 JAC24851 JAG90134	SECRETED PRECURSOR	Amblyomma americanum
JAG92373.1	Amame	Amblyomma americanum	putative secreted protein precursor	177	SIG	26-27	16.441	7.09	13	N	ExpAA=0.60 First60=0.60 PredHel=0 Topology=o	0								13			40-172	5e-69	100	19kDa		S		JAG92373.1	40-172	5e-69	100	19kDa		S					putative secreted protein precursor	1E-139	JAG92373.1	100	100	100	JAG92373 1 JAC19679 JAU02496	SECRETED PRECURSOR	Amblyomma americanum
JAP77689.1	Rhapp	Rhipicephalus appendiculatus	Basic tail secreted protein	175	SIG	17-18	17.057	8.48	12	N	ExpAA=0.09 First60=0.08 PredHel=0 Topology=o	0								12			40-172	7e-21	69.7	19kDa		S		JAP77689.1	40-172	7e-21	69.7	19kDa		S					Basic tail secreted protein	1E-136	JAP77689.1	100	100	100	JAP77689 1 JAP86628 JAA60756	BASIC TAIL SECRETED PRECURSOR	Rhipicephalus appendiculatus
JAP78014.1	Rhapp	Rhipicephalus appendiculatus	Basic tail secreted protein	187	SIG	21-22	18.157	8.92	13	N	ExpAA=0.04 First60=0.04 PredHel=0 Topology=o	0								13			40-172	5e-28	73.6	19kDa		S		JAP78014.1	40-172	5e-28	73.6	19kDa		S					Basic tail secreted protein	1E-146	JAP78014.1	100	100	100	JAP78014 1 MAA11530 MAA11531	BASIC TAIL SECRETED	Rhipicephalus appendiculatus
JAP81709.1	Rhapp	Rhipicephalus appendiculatus	Basic tail secreted protein	166	SIG	21-22	16.4	7.96	13	N	ExpAA=3.78 First60=3.77 PredHel=0 Topology=o	0								13			40-172	1e-18	82.6	19kDa		S		JAP81709.1	40-172	1e-18	82.6	19kDa		S					Basic tail secreted protein	1E-134	JAP81709.1	100	100	100	JAP81709 1 MAA11500 MAA11501	BASIC TAIL SECRETED	Rhipicephalus appendiculatus
JAP86260.1	Rhapp	Rhipicephalus appendiculatus	Basic tail secreted protein	183	SIG	20-21	17.531	8.24	13	N	ExpAA=0.68 First60=0.68 PredHel=0 Topology=o	0								13			40-172	7e-22	72.5	19kDa		S		JAP86260.1	40-172	7e-22	72.5	19kDa		S					Basic tail secreted protein	1E-141	JAP86260.1	100	100	100	JAP86260 1 JAP86261 MAA11497	BASIC TAIL SECRETED	Rhipicephalus appendiculatus
JAP86261.1	Rhapp	Rhipicephalus appendiculatus	Basic tail secreted protein	144	SIG	20-21	13.421	8.86	10	N	ExpAA=0.76 First60=0.76 PredHel=0 Topology=o	0								10			40-172	1e-08	35.4	19kDa		S		JAP86261.1	40-172	1e-08	35.4	19kDa		S					Basic tail secreted protein	1E-110	JAP86261.1	100	100	100	JAP86261 1 JAP86260 MAA11497	BASIC TAIL SECRETED	Rhipicephalus appendiculatus
JAP86628.1	Rhapp	Rhipicephalus appendiculatus	Basic tail secreted protein	179	SIG	17-18	17.609	8.47	12	N	ExpAA=0.18 First60=0.16 PredHel=0 Topology=o	0								12			40-172	7e-21	61.2	19kDa		S		JAP86628.1	40-172	7e-21	61.2	19kDa		S					Basic tail secreted protein	1E-139	JAP86628.1	100	100	100	JAP86628 1 JAP77689 JAA60756	BASIC TAIL SECRETED PRECURSOR	Rhipicephalus appendiculatus
JAB71074.1	Ixric	Ixodes ricinus	putative unknown product	206	SIG	25-26	20.836	5.22	12	N	ExpAA=2.66 First60=2.66 PredHel=0 Topology=o	0	JAB71074.1	JAB71074.1	|A:1 A:5 |A:2 A:4 |A:3 A:6 |A:7 A:11 |A:8 A:10 |A:9 A:12 |dSA=6					12	DE NOVO DESIGNED ABLE PROTEIN	6.6	30-220	1e-66	46.5	23-24kDa	24kDa	S	GPI	JAB71074.1	30-220	1e-66	46.5	23-24kDa	24kDa	S	GPI	MLD_cys_disintegrin |			putative unknown product	1E-159	JAB71074.1	100	100	100	JAB71074 1 MOY41094 MOY36113	UNKNOWN PRODUCT SECRETED PRECURSOR	Ixodes ricinus
JAC92343.1	Ixric	Ixodes ricinus	putative secreted salivary protein	186	SIG	23-24	17.934	9.72	7	N	ExpAA=5.74 First60=5.47 PredHel=0 Topology=o	0	JAC92343.1	JAC92343.1	|A:1 A:3 |A:2 A:4 |dSA=2					7	CAS2	2.3	65-31	4e-32	34.7	23-24kDa	23kDa	S		JAC92343.1	65-31	4e-32	34.7	23-24kDa	23kDa	S					putative secreted salivary protein	1E-139	JAC92343.1	100	100	100	JAC92343 1 JAR89490 JAB69632	SECRETED SALIVARY	Ixodes ricinus
JAB69632.1	Ixric	Ixodes ricinus	hypothetical protein	164	SIG	23-24	15.169	8.34	6	N	ExpAA=7.01 First60=5.96 PredHel=0 Topology=o	0	JAB69632.1	JAB69632.1	|A:1 A:3 |A:2 A:4 |A:5 A:6 |dSA=3					6	PUTATIVE UNCHARACTERIZED PROTEIN	4.4	65-31	8e-58	55.5	23-24kDa	23kDa	S		JAB69632.1	65-31	8e-58	55.5	23-24kDa	23kDa	S					hypothetical protein	1E-117	JAB69632.1	100	100	100	JAB69632 1 JAR89490 JAB76226		Ixodes ricinus
JAP81976.1	Rhapp	Rhipicephalus appendiculatus	hypothetical protein	250	SIG	24-25	24.547	4.48	15	N	ExpAA=0.01 First60=0.01 PredHel=0 Topology=o	0	JAP81976.1	JAP81976.1	|A:1 A:5 |A:2 A:4 |A:3 A:7 |A:8 A:13 |A:9 A:12 |A:10 A:14 |A:11 A:15 |dSA=7					15	SENSOR PROTEIN TORS	5.4	30-85	9e-88	95.9	23-24kDa	24kDa	S		JAP81976.1	30-85	9e-88	95.9	23-24kDa	24kDa	S					hypothetical protein	0.0	JAP81976.1	100	100	100	JAP81976 1 JAC59007 13 >NOV33132 JAC31151	SECRETED CONSERVED PRECURSOR MIDGUT OVEREXPRESSED	Rhipicephalus appendiculatus
JAP64730.1	Hyexc	Hyalomma excavatum	putative secreted salivary gland peptide	231	SIG	20-21	23.022	7.59	15	N	ExpAA=0.18 First60=0.18 PredHel=0 Topology=o	0	JAP64730.1	JAP64730.1	|A:2 A:6 |A:3 A:5 |A:4 A:7 |A:8 A:13 |A:9 A:12 |A:10 A:14 |A:11 A:15 |dSA=7					15	BH1478 PROTEIN	5.5	30-91	3e-126	100.9	23-24kDa	24kDa	S		JAP64730.1	30-91	3e-126	100.9	23-24kDa	24kDa	S					putative secreted salivary gland peptide	1E-173	JAP64730.1	100	100	100	JAP64730 1 MBD2903968 24 JAA60593	SECRETED SALIVARY GLAND KDA FAMILY MEMBER	Hyalomma excavatum
AYV89286.1	Teeva	Tetranychus evansi	secreted salivary gland	370	SIG	33-34	38.307	8.67	17	N	ExpAA=35.98 First60=13.94 PredHel=1 Topology=o289-311i	1	AYV89286.1	AYV89286.1	|A:1 A:5 |A:2 A:4 |A:3 A:6 |A:7 A:12 |A:8 A:11 |A:9 A:13 |A:10 A:14 |dSA=7					17	MALTOSE TRANSPORTER SUBUNIT, RECEPTOR ACTIVITY-M	5.5	30-91	1e-22	88.2	23-24kDa	24kDa	S		AYV89286.1	30-91	1e-22	88.2	23-24kDa	24kDa	S					Putative 24 kda protein	2E-019	JAA72162.1	28	47	71	JAA72162 1 24 AEO36190 LAA08119 >LAA08123	KDA	Ixodes ricinus
JAC26840.1	Ampar	Amblyomma parvum	putative salivary protein	231	SIG	20-21	23.036	7.59	15	N	ExpAA=0.18 First60=0.18 PredHel=0 Topology=o	0	JAC26840.1	JAC26840.1	|A:2 A:6 |A:3 A:5 |A:4 A:7 |A:8 A:13 |A:9 A:12 |A:10 A:14 |A:11 A:15 |dSA=7					15	BH1478 PROTEIN	5.6	30-91	7e-126	100.9	23-24kDa	24kDa	S		JAC26840.1	30-91	7e-126	100.9	23-24kDa	24kDa	S					putative salivary protein	1E-173	JAC26840.1	100	100	100	JAC26840 1 JAC24295 >JAC24296 JAP64730	SALIVARY SECRETED GLAND	Amblyomma parvum
JAT98950.1	Amaur	Amblyomma aureolatum	putative secreted salivary gland peptide	231	SIG	20-21	22.979	7.59	15	N	ExpAA=0.18 First60=0.18 PredHel=0 Topology=o	0	JAT98950.1	JAT98950.1	|A:2 A:6 |A:3 A:5 |A:4 A:7 |A:8 A:13 |A:9 A:12 |A:10 A:14 |A:11 A:15 |dSA=7					15	BH1478 PROTEIN	5.6	30-91	6e-125	100.9	23-24kDa	24kDa	S		JAT98950.1	30-91	6e-125	100.9	23-24kDa	24kDa	S					putative secreted salivary gland peptide	1E-172	JAT98950.1	100	100	100	JAT98950 1 JAC31103 JAC26840	SECRETED SALIVARY GLAND	Amblyomma aureolatum
JAA54010.1	Rhpul	Rhipicephalus pulchellus	Putative 23 kda family member	236	SIG	22-23	22.465	4.32	12	N	ExpAA=19.47 First60=18.28 PredHel=1 Topology=i7-29o	1	JAA54010.1	JAA54010.1	|A:1 A:3 |A:2 A:4 |A:5 A:6 |A:7 A:9 |A:8 A:10 |A:11 A:12 |dSA=6					12	COPM	5.6	65-31	1e-115	100	23-24kDa	23kDa	S		JAA54010.1	65-31	1e-115	100	23-24kDa	23kDa	S					Putative 23 kda family member	1E-168	JAA54010.1	100	100	100	JAA54010 1 23 JAA54011 JAP84873 24	KDA FAMILY MEMBER	Rhipicephalus pulchellus
JAP84873.1	Rhapp	Rhipicephalus appendiculatus	24 kDa family member	236	SIG	22-23	22.487	4.47	12	N	ExpAA=17.09 First60=16.48 PredHel=1 Topology=i7-29o	1	JAP84873.1	JAP84873.1	|A:1 A:3 |A:2 A:4 |A:5 A:6 |A:7 A:9 |A:8 A:10 |A:11 A:12 |dSA=6					12	COPM	5.7	65-31	1e-120	100	23-24kDa	23kDa	S		JAP84873.1	65-31	1e-120	100	23-24kDa	23kDa	S					24 kDa family member	1E-169	JAP84873.1	100	100	100	JAP84873 1 24 JAP77007 JAA54009 23	KDA FAMILY MEMBER	Rhipicephalus appendiculatus
JAP84907.1	Rhapp	Rhipicephalus appendiculatus	24 kDa family member	252	SIG	23-24	24.056	4.67		N	ExpAA=27.71 First60=6.98 PredHel=0 Topology=o	0	JAP84907.1	JAP84907.1	|A:1 A:3 |A:2 A:4 |A:5 A:6 |A:7 A:9 |A:8 A:10 |A:11 A:12 |dSA=6						SYMERYTHRIN	5.7	30-37	3e-17	89	23-24kDa	23kDa	S	GPI	JAP84907.1	30-37	3e-17	89	23-24kDa	23kDa	S	GPI				24 kDa family member	1E-167	JAP84907.1	100	100	91	JAP84907 1 24 NOV40924 JAC31161	KDA FAMILY MEMBER	Rhipicephalus appendiculatus
JAC31114.1	Amtri	Amblyomma triste	putative secreted protein	235	SIG	22-23	22.969	7.56	14	N	ExpAA=5.63 First60=5.62 PredHel=0 Topology=o	0	JAC31114.1	JAC31114.1	|A:1 A:5 |A:2 A:4 |A:3 A:6 |A:7 A:12 |A:8 A:11 |A:9 A:13 |A:10 A:14 |dSA=7					14	HYPOTHETICAL PROTEIN	5.8	30-85	8e-93	95.9	23-24kDa	24kDa	S		JAC31114.1	30-85	8e-93	95.9	23-24kDa	24kDa	S					putative secreted protein	1E-177	JAC31114.1	100	100	100	JAC31114 1 JAC59044 12 >NOV39963 NIE45968	SECRETED CONSERVED PRECURSOR FAT BODY OVEREXPRESSED	Amblyomma triste
JAC31136.1	Amtri	Amblyomma triste	putative secreted protein	241	SIG	20-21	24.639	4.78	14	N	ExpAA=6.04 First60=6.04 PredHel=0 Topology=o	0	JAC31136.1	JAC31136.1	|A:1 A:5 |A:2 A:4 |A:3 A:6 |A:7 A:12 |A:8 A:11 |A:9 A:13 |A:10 A:14 |dSA=7					14	HYPOTHETICAL PROTEIN	5.8	30-85	7e-93	97.1	23-24kDa	24kDa	S		JAC31136.1	30-85	7e-93	97.1	23-24kDa	24kDa	S					putative secreted protein	0.0	JAC31136.1	100	100	100	JAC31136 1 JAC24317 NOV35999	SECRETED CONSERVED PRECURSOR	Amblyomma triste
JAA54317.1	Rhpul	Rhipicephalus pulchellus	Hypothetical protein	368	SIG	23-24	37.323	8.71	10	N	ExpAA=29.26 First60=5.15 PredHel=0 Topology=o	0	JAA54317.1	JAA54317.1	|A:1 A:3 |A:2 A:4 |A:5 A:7 |A:6 A:8 |A:9 A:10 |dSA=5					10	PROTEIN SHROOM2	5.8	30-208	0	100	23-24kDa	23kDa	S		JAA54317.1	30-208	0	100	23-24kDa	23kDa	S					Hypothetical protein	0.0	JAA54317.1	100	100	100	JAA54317 1 JAA54318 JAA54319		Rhipicephalus pulchellus
JAR92232.1	Ixric	Ixodes ricinus	putative secreted protein	242	SIG	21-22	24.329	4.82	14	N	ExpAA=2.50 First60=2.49 PredHel=0 Topology=o	0	JAR92232.1	JAR92232.1	|A:1 A:5 |A:2 A:4 |A:3 A:6 |A:7 A:12 |A:8 A:11 |A:9 A:13 |A:10 A:14 |dSA=7					14	PUTATIVE PHOU-LIKE PHOSPHATE REGULATORY PROTEIN	5.9	30-85	8e-98	100	23-24kDa	24kDa	S		JAR92232.1	30-85	8e-98	100	23-24kDa	24kDa	S					putative secreted protein	0.0	JAR92232.1	100	100	100	JAR92232 1 NOV35999 JAC31151	SECRETED CONSERVED PRECURSOR	Ixodes ricinus
JAA54318.1	Rhpul	Rhipicephalus pulchellus	Hypothetical protein	368	SIG	23-24	37.427	8.71	10	N	ExpAA=28.89 First60=4.94 PredHel=0 Topology=o	0	JAA54318.1	JAA54318.1	|A:1 A:3 |A:2 A:4 |A:5 A:7 |A:6 A:8 |A:9 A:10 |dSA=5					10	RIBONUCLEASE P PROTEIN COMPONENT 2	5.9	30-208	0	100	23-24kDa	23kDa	S		JAA54318.1	30-208	0	100	23-24kDa	23kDa	S					Hypothetical protein	0.0	JAA54318.1	100	100	100	JAA54318 1 JAA54319 JAA54317		Rhipicephalus pulchellus
JAA69966.1	Ixric	Ixodes ricinus	Putative 23 kda protein	236	SIG	23-24	22.833	4.29	12	N	ExpAA=0.02 First60=0.02 PredHel=0 Topology=o	0	JAA69966.1	JAA69966.1	|A:1 A:3 |A:2 A:4 |A:5 A:6 |A:7 A:9 |A:8 A:10 |A:11 A:12 |dSA=6					12	SYMERYTHRIN	5.9	60-39	2e-97	94.5	23-24kDa	23kDa	S		JAA69966.1	60-39	2e-97	94.5	23-24kDa	23kDa	S					Putative 23 kda protein	1E-169	JAA69966.1	100	100	100	JAA69966 1 23 JAB68664 JAA54011	KDA FAMILY MEMBER	Ixodes ricinus
JAA54007.1	Rhpul	Rhipicephalus pulchellus	Putative 23 kda family member	236	SIG	22-23	22.189	4.19	12	N	ExpAA=13.91 First60=12.19 PredHel=0 Topology=o	0	JAA54007.1	JAA54007.1	|A:1 A:3 |A:2 A:4 |A:5 A:6 |A:7 A:9 |A:8 A:10 |A:11 A:12 |dSA=6					12	COPM	6	65-31	4e-115	99.6	23-24kDa	23kDa	S		JAA54007.1	65-31	4e-115	99.6	23-24kDa	23kDa	S					Putative 23 kda family member	1E-169	JAA54007.1	100	100	100	JAA54007 1 23 MAA11190 24 MBD2905276	KDA FAMILY MEMBER	Rhipicephalus pulchellus
JAC31132.1	Amtri	Amblyomma triste	putative secreted salivary gland peptide ixodes	239	SIG	21-22	23.952	8.13	14	N	ExpAA=11.77 First60=11.76 PredHel=0 Topology=o	0	JAC31132.1	JAC31132.1	|A:1 A:5 |A:2 A:4 |A:3 A:6 |A:7 A:12 |A:8 A:11 |A:9 A:13 |A:10 A:14 |dSA=7					14	HYPOTHETICAL PROTEIN	6.1	30-85	2e-92	97.9	23-24kDa	24kDa	S		JAC31132.1	30-85	2e-92	97.9	23-24kDa	24kDa	S					putative secreted salivary gland peptide ixodes scapularis secreted salivary	1E-180	JAC31132.1	100	100	100	JAC31132 1 JAC31131 JAP80191	SECRETED SALIVARY GLAND IXODES SCAPULARIS	Amblyomma triste
JAA67085.1	Ixric	Ixodes ricinus	Putative 23 kda protein	236	SIG	23-24	22.035	4.79	12	N	ExpAA=7.97 First60=5.35 PredHel=0 Topology=o	0	JAA67085.1	JAA67085.1	|A:1 A:3 |A:2 A:4 |A:5 A:6 |A:7 A:9 |A:8 A:10 |A:11 A:12 |dSA=6					12	SYMERYTHRIN	6.1	65-31	2e-112	100	23-24kDa	23kDa	S		JAA67085.1	65-31	2e-112	100	23-24kDa	23kDa	S					Putative 23 kda protein	1E-170	JAA67085.1	100	100	100	JAA67085 1 23 JAA67091 JAR94845	KDA	Ixodes ricinus
JAC31138.1	Amtri	Amblyomma triste	putative secreted protein	242	SIG	22-23	23.944	5.18	14	N	ExpAA=1.09 First60=1.09 PredHel=0 Topology=o	0	JAC31138.1	JAC31138.1	|A:1 A:5 |A:2 A:4 |A:3 A:6 |A:7 A:12 |A:8 A:11 |A:9 A:13 |A:10 A:14 |dSA=7					14	PUTATIVE PHOU-LIKE PHOSPHATE REGULATORY PROTEIN	6.2	30-85	1e-116	100	23-24kDa	24kDa	S		JAC31138.1	30-85	1e-116	100	23-24kDa	24kDa	S					putative secreted protein	1E-179	JAC31138.1	100	100	100	JAC31138 1 JAC31139 JAC28280	SECRETED	Amblyomma triste
JAR94428.1	Ixric	Ixodes ricinus	hypothetical protein	234	SIG	22-23	22.07	5.11	12	N	ExpAA=14.12 First60=7.55 PredHel=0 Topology=o	0	JAR94428.1	JAR94428.1	|A:1 A:3 |A:2 A:4 |A:5 A:6 |A:7 A:9 |A:8 A:10 |A:11 A:12 |dSA=6					12	COPM	6.2	65-31	7e-102	91.9	23-24kDa	23kDa	S		JAR94428.1	65-31	7e-102	91.9	23-24kDa	23kDa	S					hypothetical protein	1E-167	JAR94428.1	100	100	100	JAR94428 1 JAA67091 23 JAR94845	KDA	Ixodes ricinus
AEO36342.1	Ammac	Amblyomma maculatum	hypothetical protein	281	SIG	26-27	28.695	9.9	10	N	ExpAA=42.49 First60=13.71 PredHel=0 Topology=o	0	AEO36342.1	AEO36342.1	|A:1 A:3 |A:2 A:4 |A:5 A:7 |A:6 A:8 |A:9 A:10 |dSA=5					10	PROTEIN SHROOM2	6.3	30-208	7e-118	71.7	23-24kDa	23kDa	S		AEO36342.1	30-208	7e-118	71.7	23-24kDa	23kDa	S					hypothetical protein	0.0	AEO36342.1	100	100	100	AEO36342 1 AEO36341 JAC31195		Amblyomma maculatum
JAP80693.1	Rhapp	Rhipicephalus appendiculatus	24 kDa family member	224	SIG	23-24	21.208	4.91	10	N	ExpAA=0.87 First60=0.01 PredHel=0 Topology=o	0	JAP80693.1	JAP80693.1	|A:1 A:3 |A:2 A:4 |A:5 A:7 |A:6 A:8 |A:9 A:10 |dSA=5					10	SYMERYTHRIN	6.3	30-37	6e-41	80.1	23-24kDa	23kDa	S	GPI	JAP80693.1	30-37	6e-41	80.1	23-24kDa	23kDa	S	GPI				24 kDa family member	1E-160	JAP80693.1	100	100	100	JAP80693 1 24 MAA11186 NIE45705	KDA FAMILY MEMBER CONSERVED SECRETED PRECURSOR	Rhipicephalus appendiculatus
JAA65385.1	Ixric	Ixodes ricinus	Putative 23 kda protein	235	SIG	23-24	22.066	5.07	12	N	ExpAA=6.66 First60=5.35 PredHel=0 Topology=o	0	JAA65385.1	JAA65385.1	|A:1 A:3 |A:2 A:4 |A:5 A:6 |A:7 A:9 |A:8 A:10 |A:11 A:12 |dSA=6					12	SYMERYTHRIN	6.3	65-31	1e-110	99.6	23-24kDa	23kDa	S		JAA65385.1	65-31	1e-110	99.6	23-24kDa	23kDa	S					Putative 23 kda protein	1E-168	JAA65385.1	100	100	100	JAA65385 1 23 JAA67091 JAA67085	KDA	Ixodes ricinus
JAP85608.1	Rhapp	Rhipicephalus appendiculatus	24 kDa family member	228	SIG	21-22	22.506	8.29	10	N	ExpAA=0.40 First60=0.13 PredHel=0 Topology=o	0	JAP85608.1	JAP85608.1	|A:1 A:3 |A:2 A:4 |A:5 A:7 |A:6 A:8 |A:9 A:10 |dSA=5					10	SYMERYTHRIN	6.4	30-37	5e-22	74.6	23-24kDa	23kDa	S	GPI	JAP85608.1	30-37	5e-22	74.6	23-24kDa	23kDa	S	GPI				24 kDa family member	1E-166	JAP85608.1	100	100	100	JAP85608 1 24 NIE45704 NIE45705	KDA FAMILY MEMBER CONSERVED SECRETED PRECURSOR	Rhipicephalus appendiculatus
JAP70335.1	Ixric	Ixodes ricinus	putative secreted salivary gland peptide	229	SIG	20-21	22.907	8.2		N	ExpAA=0.72 First60=0.72 PredHel=0 Topology=o	0	JAP70335.1	JAP70335.1	|A:1 A:5 |A:2 A:4 |A:3 A:6 |A:7 A:12 |A:8 A:11 |A:9 A:13 |A:10 A:14 |dSA=7						BH1478 PROTEIN	6.5	30-91	5e-126	91.3	23-24kDa	24kDa	S		JAP70335.1	30-91	5e-126	91.3	23-24kDa	24kDa	S					putative secreted salivary gland peptide	1E-155	JAP70335.1	100	100	91	JAP70335 1 JAA71682 24 JAP77855 >MAA16657	SECRETED SALIVARY GLAND KDA FAMILY MEMBER	Ixodes ricinus
JAC24295.1	Amcaj	Amblyomma cajennense	putative salivary protein	231	SIG	20-21	23.02	7.59	15	N	ExpAA=0.18 First60=0.18 PredHel=0 Topology=o	0	JAC24295.1	JAC24295.1	|A:2 A:6 |A:3 A:5 |A:4 A:7 |A:8 A:13 |A:9 A:12 |A:10 A:14 |A:11 A:15 |dSA=7					15	PANNEXIN	6.7	30-91	4e-126	100.9	23-24kDa	24kDa	S		JAC24295.1	30-91	4e-126	100.9	23-24kDa	24kDa	S					putative salivary protein	1E-173	JAC24295.1	100	100	100	JAC24295 1 >JAC24296 JAC26840 JAP64730	SALIVARY SECRETED GLAND	Amblyomma sculptum
JAC31195.1	Amtri	Amblyomma triste	hypothetical protein	283	SIG	26-27	28.852	9.98	10	N	ExpAA=41.73 First60=14.79 PredHel=0 Topology=o	0	JAC31195.1	JAC31195.1	|A:1 A:3 |A:2 A:4 |A:5 A:7 |A:6 A:8 |A:9 A:10 |dSA=5					10	PROTEIN SHROOM2	6.7	30-208	3e-117	72.3	23-24kDa	23kDa	S		JAC31195.1	30-208	3e-117	72.3	23-24kDa	23kDa	S					hypothetical protein	0.0	JAC31195.1	100	100	100	JAC31195 1 AEO36341 AEO36342		Amblyomma triste
JAC24317.1	Amcaj	Amblyomma cajennense	putative secreted protein	240	SIG	23-24	23.598	5.33	14	N	ExpAA=2.54 First60=2.54 PredHel=0 Topology=o	0	JAC24317.1	JAC24317.1	|A:1 A:5 |A:2 A:4 |A:3 A:6 |A:7 A:12 |A:8 A:11 |A:9 A:13 |A:10 A:14 |dSA=7					14	PUTATIVE UNCHARACTERIZED PROTEIN XCC0516	6.8	30-85	2e-89	91.7	23-24kDa	24kDa	S		JAC24317.1	30-85	2e-89	91.7	23-24kDa	24kDa	S					putative secreted protein	1E-176	JAC24317.1	100	100	100	JAC24317 1 JAT91887 NOV35999	SECRETED CONSERVED PRECURSOR	Amblyomma cajennense
AGR45927.1	Rhann	Rhipicephalus annulatus	salivary protein Sal4	186	SIG	20-21	18.453	7.63	13	N	ExpAA=0.28 First60=0.28 PredHel=0 Topology=o	0	AGR45927.1	AGR45927.1	|A:2 A:6 |A:3 A:5 |A:4 A:7 |A:8 A:13 |A:9 A:12 |dSA=5					13	BH1478 PROTEIN	6.9	30-91	9e-91	77.3	23-24kDa	24kDa	S		AGR45927.1	30-91	9e-91	77.3	23-24kDa	24kDa	S					secreted protein 20	1E-131	JAC58970.1	100	100	77	JAC58970 1 20 >NOV40977 NIE45447 JAA60593 24	SECRETED CONSERVED PRECURSOR FAT BODY OVEREXPRESSED KDA FAMILY MEMBER	Rhipicephalus microplus
JAA54008.1	Rhpul	Rhipicephalus pulchellus	Putative 23 kda family member	236	SIG	22-23	22.599	4.73	12	N	ExpAA=15.73 First60=14.71 PredHel=0 Topology=o	0	JAA54008.1	JAA54008.1	|A:1 A:3 |A:2 A:4 |A:5 A:6 |A:7 A:9 |A:8 A:10 |A:11 A:12 |dSA=6					12	UNCHARACTERIZED PROTEIN, DUF633, LMOF2365_1472	7.5	65-31	2e-119	100	23-24kDa	23kDa	S		JAA54008.1	65-31	2e-119	100	23-24kDa	23kDa	S					Putative 23 kda family member	1E-168	JAA54008.1	100	100	100	JAA54008 1 23 JAA54009 JAP84873 24	KDA FAMILY MEMBER	Rhipicephalus pulchellus
JAB71675.1	Ixric	Ixodes ricinus	putative secreted protein precursor	404	SIG	25-26	42.534	6.24	23	N	ExpAA=1.03 First60=0.07 PredHel=0 Topology=o	0	JAB71675.1	JAB71675.1	|A:1 A:3 |A:2 A:4 |A:5 A:9 |A:6 A:8 |A:7 A:10 |A:11 A:15 |A:12 A:14 |A:13 A:16 |A:17 A:21 |A:18 A:20 |A:19 A:22 |dSA=11					23	DE NOVO DESIGNED ABLE PROTEIN	7.8	30-220	0	99.8	23-24kDa	24kDa	S	GPI	JAB71675.1	30-220	0	99.8	23-24kDa	24kDa	S	GPI				putative secreted protein precursor	0.0	JAB71675.1	100	100	100	JAB71675 1 JAB70367 JAC93299	SECRETED PRECURSOR	Ixodes ricinus
JAP78771.1	Rhapp	Rhipicephalus appendiculatus	24 kDa family member	226	SIG	18-19	23.769	5.9	12	N	ExpAA=1.29 First60=0.47 PredHel=0 Topology=o	0	JAP78771.1	JAP78771.1	|A:1 A:3 |A:2 A:4 |A:5 A:10 |A:6 A:9 |A:7 A:11 |A:8 A:12 |dSA=6					12	BAG FAMILY MOLECULAR CHAPERONE REGULATOR 4	8.8	30-307	9e-138	94.2	23-24kDa	23kDa	S	GPI	JAP78771.1	30-307	9e-138	94.2	23-24kDa	23kDa	S	GPI				24 kDa family member	1E-170	JAP78771.1	100	100	100	JAP78771 1 24 MAA16658 JAA60606	KDA FAMILY MEMBER	Rhipicephalus appendiculatus
JAC35232.1	Amtri	Amblyomma triste	putative secreted glycine-rich cement protein	339	SIG	18-19	31.257	8.07	0	N	ExpAA=0.37 First60=0.22 PredHel=0 Topology=o	0	JAC35232.1							0	No matches		50-882	4e-89	97.7	23-24kDa	24kDa	S	GPI	JAC35232.1	50-882	4e-89	97.7	23-24kDa	24kDa	S	GPI				putative secreted glycine-rich cement protein	0.0	JAC35232.1	100	100	100	JAC35232 1 JAC35231 JAC35230	SECRETED GLYCINE RICH CEMENT	Amblyomma triste
AAT92192.1	Ixpac	Ixodes pacificus	putative salivary secreted peptide	122	SIG	19-20	11.887	9.83	4	N	ExpAA=0.01 First60=0.01 PredHel=0 Topology=o	0								4			65-31	5e-06	10.2	23-24kDa	23kDa	S		AAT92192.1	65-31	5e-06	10.2	23-24kDa	23kDa	S					Putative secreted protein	2E-070	JAA65853.1	84	86	100	JAA65853 1 JAB80759 MXU87865	SECRETED SALIVARY	Ixodes ricinus
AAY66826.1	Ixsca	Ixodes scapularis	putative secreted salivary protein	194	SIG	23-24	17.941	4.78	10	N	ExpAA=5.67 First60=5.11 PredHel=0 Topology=o	0								10			65-31	2e-88	77.1	23-24kDa	23kDa	S		AAY66826.1	65-31	2e-88	77.1	23-24kDa	23kDa	S					Putative 23 kda protein	1E-122	JAA67085.1	93	97	77	JAA67085 1 23 JAA67091 JAA65385	KDA	Ixodes ricinus
AEO35804.1	Ammac	Amblyomma maculatum	hypothetical protein	239	SIG	20-21	24.526	7.62	14	N	ExpAA=10.51 First60=10.51 PredHel=0 Topology=o	0								14			30-85	3e-83	95.9	23-24kDa	24kDa	S		AEO35804.1	30-85	3e-83	95.9	23-24kDa	24kDa	S					hypothetical protein	0.0	AEO35804.1	100	100	100	AEO35804 1 JAT91780 JAR92232	SECRETED SALIVARY GLAND	Amblyomma maculatum
AEO36341.1	Ammac	Amblyomma maculatum	hypothetical protein	283	SIG	26-27	28.845	9.89	10	N	ExpAA=38.53 First60=14.46 PredHel=0 Topology=o	0								10			30-208	3e-118	72.3	23-24kDa	23kDa	S		AEO36341.1	30-208	3e-118	72.3	23-24kDa	23kDa	S					hypothetical protein	0.0	AEO36341.1	100	100	100	AEO36341 1 JAC31195 AEO36342		Amblyomma maculatum
JAA53905.1	Rhpul	Rhipicephalus pulchellus	Putative glycine rich protein	268	SIG	24-25	27.8	9.34	12	N	ExpAA=0.59 First60=0.40 PredHel=0 Topology=o	0								12			30-208	7e-111	68.2	23-24kDa	23kDa	S		JAA53905.1	30-208	7e-111	68.2	23-24kDa	23kDa	S					Putative glycine rich protein	0.0	JAA53905.1	100	100	100	JAA53905 1 JAT94063 JAC23068	GLYCINE RICH CONSERVED SECRETED PRECURSOR	Rhipicephalus pulchellus
JAA54009.1	Rhpul	Rhipicephalus pulchellus	Putative 23 kda family member	236	SIG	22-23	22.613	4.73	12	N	ExpAA=13.01 First60=12.24 PredHel=0 Topology=o	0								12			65-31	4e-121	100	23-24kDa	23kDa	S		JAA54009.1	65-31	4e-121	100	23-24kDa	23kDa	S					Putative 23 kda family member	1E-169	JAA54009.1	100	100	100	JAA54009 1 23 JAA54008 JAP77007 24	KDA FAMILY MEMBER	Rhipicephalus pulchellus
JAA54011.1	Rhpul	Rhipicephalus pulchellus	Putative 23 kda family member	236	SIG	22-23	22.479	4.32	12	N	ExpAA=19.55 First60=18.28 PredHel=1 Topology=i7-29o	1								12			65-31	6e-115	100	23-24kDa	23kDa	S		JAA54011.1	65-31	6e-115	100	23-24kDa	23kDa	S					Putative 23 kda family member	1E-168	JAA54011.1	100	100	100	JAA54011 1 23 JAA54010 JAP84873 24	KDA FAMILY MEMBER	Rhipicephalus pulchellus
JAA54319.1	Rhpul	Rhipicephalus pulchellus	Hypothetical protein	368	SIG	23-24	37.313	8.71	10	N	ExpAA=29.26 First60=5.15 PredHel=0 Topology=o	0								10			30-208	0	100	23-24kDa	23kDa	S		JAA54319.1	30-208	0	100	23-24kDa	23kDa	S					Hypothetical protein	0.0	JAA54319.1	100	100	100	JAA54319 1 JAA54318 JAA54317		Rhipicephalus pulchellus
JAA60593.1	Rhpul	Rhipicephalus pulchellus	Putative 24 kda family member	231	SIG	20-21	23.048	7.59	15	N	ExpAA=0.18 First60=0.18 PredHel=0 Topology=o	0								15			30-91	1e-127	100.9	23-24kDa	24kDa	S		JAA60593.1	30-91	1e-127	100.9	23-24kDa	24kDa	S					Putative 24 kda family member	1E-173	JAA60593.1	100	100	100	JAA60593 1 24 MBD2903968 JAP77855 >MAA16657	KDA FAMILY MEMBER	Rhipicephalus pulchellus
JAA67091.1	Ixric	Ixodes ricinus	Putative 23 kda protein	236	SIG	23-24	22.063	4.65	12	N	ExpAA=9.10 First60=5.47 PredHel=0 Topology=o	0								12			65-31	2e-111	99.6	23-24kDa	23kDa	S		JAA67091.1	65-31	2e-111	99.6	23-24kDa	23kDa	S					Putative 23 kda protein	1E-170	JAA67091.1	100	100	100	JAA67091 1 23 JAA67085 JAR94845	KDA	Ixodes ricinus
JAB68664.1	Ixric	Ixodes ricinus	hypothetical protein	235	SIG	23-24	22.364	4.87	12	N	ExpAA=0.41 First60=0.39 PredHel=0 Topology=o	0								12			60-39	2e-105	96.2	23-24kDa	23kDa	S		JAB68664.1	60-39	2e-105	96.2	23-24kDa	23kDa	S					hypothetical protein	1E-168	JAB68664.1	100	100	100	JAB68664 1 JAA67540 23 JAA54009	KDA FAMILY MEMBER	Ixodes ricinus
JAB69217.1	Ixric	Ixodes ricinus	hypothetical protein	186	SIG	22-23	17.201	5.29	11	N	ExpAA=8.96 First60=7.40 PredHel=0 Topology=o	0								11			65-31	2e-72	70.3	23-24kDa	23kDa	S		JAB69217.1	65-31	2e-72	70.3	23-24kDa	23kDa	S					hypothetical protein	1E-136	JAB69217.1	100	100	100	JAB69217 1 JAB74471 JAR94428		Ixodes ricinus
JAB70531.1	Ixric	Ixodes ricinus	hypothetical protein	165	SIG	23-24	15.368	5.86	9	N	ExpAA=0.22 First60=0.22 PredHel=0 Topology=o	0								9			60-39	8e-51	63.1	23-24kDa	23kDa	S		JAB70531.1	60-39	8e-51	63.1	23-24kDa	23kDa	S					hypothetical protein	1E-119	JAB70531.1	100	100	100	JAB70531 1 JAA69966 23 JAA67540	KDA	Ixodes ricinus
JAC24296.1	Amcaj	Amblyomma cajennense	putative salivary protein	231	SIG	20-21	23.02	7.59	15	N	ExpAA=0.18 First60=0.18 PredHel=0 Topology=o	0								15			30-91	4e-126	100.9	23-24kDa	24kDa	S		JAC24296.1	30-91	4e-126	100.9	23-24kDa	24kDa	S					putative salivary protein	1E-173	JAC24295.1	100	100	100	JAC24295 1 >JAC24296 JAC26840 JAP64730	SALIVARY SECRETED GLAND	Amblyomma sculptum
JAC24301.1	Amcaj	Amblyomma cajennense	hypothetical protein	234	SIG	23-24	22.863	7.59	12	N	ExpAA=10.51 First60=7.84 PredHel=0 Topology=o	0								12			30-37	2e-67	90.7	23-24kDa	23kDa	S	GPI	JAC24301.1	30-37	2e-67	90.7	23-24kDa	23kDa	S	GPI				hypothetical protein	1E-169	JAC24301.1	100	100	100	JAC24301 1 JAT94842 MBD2906714		Amblyomma cajennense
JAC31103.1	Amtri	Amblyomma triste	putative salivary protein	231	SIG	20-21	23.025	7.59	15	N	ExpAA=0.18 First60=0.18 PredHel=0 Topology=o	0								15			30-91	2e-125	100.9	23-24kDa	24kDa	S		JAC31103.1	30-91	2e-125	100.9	23-24kDa	24kDa	S					putative salivary protein	1E-172	JAC31103.1	100	100	100	JAC31103 1 AEO33794 >JAC31102 JAT98950	SALIVARY SECRETED GLAND	Amblyomma triste
JAC31131.1	Amtri	Amblyomma triste	putative secreted salivary gland peptide ixodes	239	SIG	21-22	23.841	8.13	14	N	ExpAA=11.77 First60=11.76 PredHel=0 Topology=o	0								14			30-85	2e-91	97.9	23-24kDa	24kDa	S		JAC31131.1	30-85	2e-91	97.9	23-24kDa	24kDa	S					putative secreted salivary gland peptide ixodes scapularis secreted salivary	1E-180	JAC31131.1	100	100	100	JAC31131 1 JAC31132 JAP80191	SECRETED SALIVARY GLAND IXODES SCAPULARIS	Amblyomma triste
JAC31139.1	Amtri	Amblyomma triste	putative secreted protein	242	SIG	22-23	23.944	5.18	14	N	ExpAA=0.97 First60=0.97 PredHel=0 Topology=o	0								14			30-85	4e-117	100	23-24kDa	24kDa	S		JAC31139.1	30-85	4e-117	100	23-24kDa	24kDa	S					putative secreted protein	1E-179	JAC31139.1	100	100	100	JAC31139 1 JAC31138 JAC28280	SECRETED	Amblyomma triste
JAC31151.1	Amtri	Amblyomma triste	putative secreted protein	247	SIG	24-25	24.11	4.62	15	N	ExpAA=0.39 First60=0.39 PredHel=0 Topology=o	0								15			30-85	6e-85	97.5	23-24kDa	24kDa	S		JAC31151.1	30-85	6e-85	97.5	23-24kDa	24kDa	S					putative secreted protein	0.0	JAC31151.1	100	100	100	JAC31151 1 JAT91680 JAP81976	SECRETED	Amblyomma triste
JAC35230.1	Amtri	Amblyomma triste	putative secreted glycine-rich cement protein	336	SIG	18-19	30.628	8.91	1	N	ExpAA=0.31 First60=0.22 PredHel=0 Topology=o	0								1			50-882	1e-80	95.2	23-24kDa	24kDa	S	GPI	JAC35230.1	50-882	1e-80	95.2	23-24kDa	24kDa	S	GPI				putative secreted glycine-rich cement protein	0.0	JAC35230.1	100	100	100	JAC35230 1 JAC35231 JAC35232	SECRETED GLYCINE RICH CEMENT	Amblyomma triste
JAC35231.1	Amtri	Amblyomma triste	putative secreted glycine-rich cement protein	336	SIG	18-19	30.685	9.12	1	N	ExpAA=0.31 First60=0.22 PredHel=0 Topology=o	0								1			50-882	6e-86	95.2	23-24kDa	24kDa	S	GPI	JAC35231.1	50-882	6e-86	95.2	23-24kDa	24kDa	S	GPI				putative secreted glycine-rich cement protein	0.0	JAC35231.1	100	100	100	JAC35231 1 JAC35230 JAC35232	SECRETED GLYCINE RICH CEMENT	Amblyomma triste
JAP77007.1	Rhapp	Rhipicephalus appendiculatus	24 kDa family member	236	SIG	22-23	22.517	4.47	12	N	ExpAA=19.78 First60=18.98 PredHel=1 Topology=i7-29o	1								12			65-31	2e-120	100	23-24kDa	23kDa	S		JAP77007.1	65-31	2e-120	100	23-24kDa	23kDa	S					24 kDa family member	1E-169	JAP77007.1	100	100	100	JAP77007 1 24 JAP84873 JAA54009 23	KDA FAMILY MEMBER	Rhipicephalus appendiculatus
JAP77855.1	Rhapp	Rhipicephalus appendiculatus	24 kDa family member	231	SIG	20-21	23.088	7.95	15	N	ExpAA=0.18 First60=0.18 PredHel=0 Topology=o	0								15			30-91	9e-128	100.9	23-24kDa	24kDa	S		JAP77855.1	30-91	9e-128	100.9	23-24kDa	24kDa	S					24 kDa family member	1E-173	JAP77855.1	100	100	100	JAP77855 1 24 >MAA16657 JAA60593 MBD2903968	KDA FAMILY MEMBER	Rhipicephalus zambeziensis
JAP80191.1	Rhapp	Rhipicephalus appendiculatus	hypothetical protein	239	SIG	21-22	23.94	8.17	14	N	ExpAA=15.86 First60=15.81 PredHel=0 Topology=o	0								14			30-85	6e-94	97.9	23-24kDa	24kDa	S		JAP80191.1	30-85	6e-94	97.9	23-24kDa	24kDa	S					hypothetical protein	0.0	JAP80191.1	100	100	100	JAP80191 1 NIE45792 JAC31131	CONSERVED SECRETED PRECURSOR SALIVARY GLAND IXODES SCAPULARIS	Rhipicephalus appendiculatus
JAP81951.1	Rhapp	Rhipicephalus appendiculatus	24 kDa family member	228	SIG	21-22	22.821	7.57	14	N	ExpAA=0.60 First60=0.60 PredHel=0 Topology=o	0								14			30-91	4e-13	78.6	23-24kDa	24kDa	S		JAP81951.1	30-91	4e-13	78.6	23-24kDa	24kDa	S					24 kDa family member	1E-167	JAP81951.1	100	100	100	JAP81951 1 24 JAA64984 NOV39761	KDA FAMILY MEMBER OVARY OVEREXPRESSED	Rhipicephalus appendiculatus
JAP84698.1	Rhapp	Rhipicephalus appendiculatus	alpha-amylase	698	SIG	35-36	73.731	4.68	8	N	ExpAA=0.17 First60=0.12 PredHel=0 Topology=o	0								8			30-208	3e-09	37.8	23-24kDa	23kDa	S		JAP84698.1	30-208	3e-09	37.8	23-24kDa	23kDa	S					alpha-amylase	0.0	JAP84698.1	100	100	100	JAP84698 1 MAA11414 JAT97963	ALPHA AMYLASE	Rhipicephalus appendiculatus
JAR89490.1	Ixric	Ixodes ricinus	hypothetical protein	197	SIG	23-24	18.682	8.21	8	N	ExpAA=8.14 First60=6.80 PredHel=0 Topology=o	0								8			65-31	1e-60	55.5	23-24kDa	23kDa	S		JAR89490.1	65-31	1e-60	55.5	23-24kDa	23kDa	S					hypothetical protein	1E-148	JAR89490.1	100	100	100	JAR89490 1 JAB69632 JAR94845		Ixodes ricinus
JAR94845.1	Ixric	Ixodes ricinus	hypothetical protein	235	SIG	23-24	22.082	4.44	12	N	ExpAA=6.94 First60=5.26 PredHel=0 Topology=o	0								12			65-31	2e-111	99.6	23-24kDa	23kDa	S		JAR94845.1	65-31	2e-111	99.6	23-24kDa	23kDa	S					hypothetical protein	1E-168	JAR94845.1	100	100	100	JAR94845 1 JAA67083 23 JAA67091	KDA	Ixodes ricinus
JAU02813.1	Amscu	Amblyomma sculptum	putative secreted salivary gland peptide	231	SIG	20-21	23.02	7.59	15	N	ExpAA=0.18 First60=0.18 PredHel=0 Topology=o	0								15			30-91	4e-126	100.9	23-24kDa	24kDa	S		JAU02813.1	30-91	4e-126	100.9	23-24kDa	24kDa	S					putative salivary protein	1E-173	JAC24295.1	100	100	100	JAC24295 1 >JAC24296 JAC26840 JAP64730	SALIVARY SECRETED GLAND	Amblyomma sculptum
AEO34333.1	Ammac	Amblyomma maculatum	hypothetical protein	341	SIG	29-30	34.307	5.44	6	N	ExpAA=0.02 First60=0.01 PredHel=0 Topology=o	0	AEO34333.1	AEO34333.1	|dSA=0					6	MITORIBOSOMAL PROTEIN ML37, MRPL37	28.2	25-354	0	100	39S ribosomal protein L44, putative		H		AEO34333.1	25-354	0	100	39S ribosomal protein L44, putative		H					hypothetical protein	0.0	AEO34333.1	100	100	100	AEO34333 1 JAC35235 39S JAC35234	RIBOSOMAL	Amblyomma maculatum
JAA56652.1	Rhpul	Rhipicephalus pulchellus	Putative mitochondrial ribosomal protein l44	331	SIG	23-24	34.388	6.14	9	N	ExpAA=0.00 First60=0.00 PredHel=0 Topology=o	0								9			25-354	0	93.8	39S ribosomal protein L44, putative		H		JAA56652.1	25-354	0	93.8	39S ribosomal protein L44, putative		H					Putative mitochondrial ribosomal protein l44	0.0	JAA56652.1	100	100	100	JAA56652 1 L44 MAA20532 MAA20533	MITOCHONDRIAL RIBOSOMAL LARGE SUBUNIT	Rhipicephalus pulchellus
JAC35235.1	Amtri	Amblyomma triste	putative 39s ribosomal protein	341	SIG	29-30	34.242	5.34	6	N	ExpAA=0.02 First60=0.01 PredHel=0 Topology=o	0								6			25-354	0	100	39S ribosomal protein L44, putative		H		JAC35235.1	25-354	0	100	39S ribosomal protein L44, putative		H					putative 39s ribosomal protein	0.0	JAC35235.1	100	100	100	JAC35235 1 39S AEO34333 JAC35234	RIBOSOMAL	Amblyomma triste
JAA65371.1	Ixric	Ixodes ricinus	Putative 5.3 kda protein	66	SIG	22-23	5.26	9.5	6	N	ExpAA=8.17 First60=8.17 PredHel=0 Topology=o	0	JAA65371.1	JAA65371.1	|A:1 A:4 |A:2 A:5 |A:3 A:6 |dSA=3					6	CARBOXYPEPTIDASE A	3.1	55-62	3e-23	79.8	5.3kDa	Ixodes5	S	AM	JAA65371.1	55-62	3e-23	79.8	5.3kDa	Ixodes5	S	AM	WGD_cys_disintegrin |	JAA65371.1.mp4		Putative 5.3 kda protein	5E-049	JAA65371.1	100	100	100	JAA65371 1 5 3 JAA65370 JAB76452	KDA ANTIMICROBIAL ISAMP	Ixodes ricinus
AAY66713.1	Ixsca	Ixodes scapularis	putative secreted salivary protein	65	SIG	22-23	5.013	9.55	6	N	ExpAA=11.81 First60=11.81 PredHel=0 Topology=o	0	AAY66713.1	AAY66713.1	|A:1 A:4 |A:2 A:5 |A:3 A:6 |dSA=3					6	CARBOXYPEPTIDASE A	3.8	55-62	6e-23	79.8	5.3kDa	Ixodes5	S	AM	AAY66713.1	55-62	6e-23	79.8	5.3kDa	Ixodes5	S	AM	WGD_cys_disintegrin |	AAY66713.1.mp4		putative 5.3 kda protein	1E-037	JAR95141.1	82	89	100	JAR95141 1 5 3 JAA65370 JAB76452	KDA ANTIMICROBIAL ISAMP	Ixodes ricinus
AAY66640.1	Ixsca	Ixodes scapularis	putative 5.3 kDa secreted protein-like	69	SIG	24-25	4.849	9.1	6	N	ExpAA=16.96 First60=16.96 PredHel=0 Topology=o	0	AAY66640.1	AAY66640.1	|A:1 A:4 |A:2 A:5 |A:3 A:6 |dSA=3					6	No matches		55-62	4e-33	81	5.3kDa	Ixodes5	S	AM	AAY66640.1	55-62	4e-33	81	5.3kDa	Ixodes5	S	AM	WGD_cys_disintegrin |	AAY66640.1.mp4		putative antimicrobial peptide isamp, partial	5E-036	JAB82367.1	75	85	81	JAB82367 1 JAA72977 5 3 JAA73007	ANTIMICROBIAL ISAMP KDA	Ixodes ricinus
AAY66788.1	Ixsca	Ixodes scapularis	putative secreted salivary protein	65	SIG	22-23	4.815	9.1	6	N	ExpAA=21.53 First60=21.53 PredHel=1 Topology=o4-26i	1	AAY66788.1	AAY66788.1	|A:1 A:4 |A:2 A:5 |A:3 A:6 |dSA=3					6	No matches		55-62	1e-31	79.8	5.3kDa	Ixodes5	S	AM	AAY66788.1	55-62	1e-31	79.8	5.3kDa	Ixodes5	S	AM	WGD_cys_disintegrin |	AAY66788.1.mp4		putative antimicrobial peptide isamp, partial	6E-033	JAB82367.1	73	82	81	JAB82367 1 JAA72977 5 3 JAA66887	ANTIMICROBIAL ISAMP KDA	Ixodes ricinus
JAA66890.1	Ixric	Ixodes ricinus	Putative 5.3 kda protein	68	SIG	25-26	4.893	7.81	6	N	ExpAA=13.90 First60=13.90 PredHel=0 Topology=o	0	JAA66890.1	JAA66890.1	|A:1 A:4 |A:2 A:3 |dSA=2					6	No matches		55-62	4e-35	81	5.3kDa	Ixodes5	S	AM	JAA66890.1	55-62	4e-35	81	5.3kDa	Ixodes5	S	AM	WGD_cys_disintegrin |	JAA66890.1.mp4		Putative 5.3 kda protein	3E-050	JAA66890.1	100	100	100	JAA66890 1 5 3 JAB77544 JAA72979	KDA ANTIMICROBIAL ISAMP	Ixodes ricinus
AAM93656.1	Ixsca	Ixodes scapularis	putative 5.3 kDa secreted protein	69	SIG	22-23	5.325	8.68	6	N	ExpAA=14.57 First60=14.57 PredHel=1 Topology=i5-22o	1								6			55-62	1e-32	81	5.3kDa	Ixodes5	S	AM	AAM93656.1	55-62	1e-32	81	5.3kDa	Ixodes5	S	AM	WGD_cys_disintegrin |			Putative 5.3 kda protein, partial	3E-034	JAA72977.1	71	79	69	JAA72977 1 5 3 JAA73007 JAB82367	KDA ANTIMICROBIAL ISAMP	Ixodes ricinus
AAY66633.1	Ixsca	Ixodes scapularis	putative secreted salivary protein	65	SIG	22-23	4.902	8.89	6	N	ExpAA=21.78 First60=21.78 PredHel=1 Topology=o4-26i	1								6			55-62	1e-32	79.8	5.3kDa	Ixodes5	S	AM	AAY66633.1	55-62	1e-32	79.8	5.3kDa	Ixodes5	S	AM	WGD_cys_disintegrin |			Putative 5.3 kda protein, partial	4E-034	JAA72977.1	76	82	69	JAA72977 1 5 3 JAA73007 JAB82367	KDA ANTIMICROBIAL ISAMP	Ixodes ricinus
AAY66792.1	Ixsca	Ixodes scapularis	putative 5.3 kDa secreted protein-like	69	SIG	22-23	5.341	8.33	6	N	ExpAA=14.04 First60=14.04 PredHel=0 Topology=o	0								6			55-62	3e-34	81	5.3kDa	Ixodes5	S	AM	AAY66792.1	55-62	3e-34	81	5.3kDa	Ixodes5	S	AM	WGD_cys_disintegrin |			putative antimicrobial peptide isamp, partial	1E-039	JAB82367.1	81	86	81	JAB82367 1 JAA72977 5 3 JAA73007	ANTIMICROBIAL ISAMP KDA	Ixodes ricinus
JAA65370.1	Ixric	Ixodes ricinus	Putative 5.3 kda protein	66	SIG	22-23	5.192	8.94	6	N	ExpAA=9.38 First60=9.38 PredHel=0 Topology=o	0								6			55-62	5e-25	79.8	5.3kDa	Ixodes5	S	AM	JAA65370.1	55-62	5e-25	79.8	5.3kDa	Ixodes5	S	AM	WGD_cys_disintegrin |			Putative 5.3 kda protein	6E-050	JAA65370.1	100	100	100	JAA65370 1 5 3 JAA65371 JAB76452	KDA ANTIMICROBIAL ISAMP	Ixodes ricinus
JAA66887.1	Ixric	Ixodes ricinus	Putative 5.3 kda protein	69	SIG	22-23	5.406	9.12	6	N	ExpAA=14.79 First60=14.79 PredHel=1 Topology=o4-23i	1								6			55-62	5e-32	81	5.3kDa	Ixodes5	S	AM	JAA66887.1	55-62	5e-32	81	5.3kDa	Ixodes5	S	AM	WGD_cys_disintegrin |			Putative 5.3 kda protein	5E-050	JAA66887.1	100	100	100	JAA66887 1 5 3 JAB69024 JAB73997	KDA ANTIMICROBIAL ISAMP	Ixodes ricinus
JAA66892.1	Ixric	Ixodes ricinus	Putative 5.3 kda protein	69	SIG	22-23	5.412	9.06	6	N	ExpAA=2.60 First60=2.60 PredHel=0 Topology=o	0								6			55-62	9e-32	81	5.3kDa	Ixodes5	S	AM	JAA66892.1	55-62	9e-32	81	5.3kDa	Ixodes5	S	AM	WGD_cys_disintegrin |			Putative 5.3 kda protein	3E-051	JAA66892.1	100	100	100	JAA66892 1 5 3 JAB70120 JAA72977	KDA ANTIMICROBIAL ISAMP	Ixodes ricinus
JAA71620.1	Ixric	Ixodes ricinus	Putative 5.3 kda protein	66	SIG	22-23	5.069	7.78	6	N	ExpAA=6.17 First60=6.17 PredHel=0 Topology=o	0								6			55-62	2e-27	79.8	5.3kDa	Ixodes5	S	AM	JAA71620.1	55-62	2e-27	79.8	5.3kDa	Ixodes5	S	AM	WGD_cys_disintegrin |			Putative 5.3 kda protein	1E-050	JAA71620.1	100	100	100	JAA71620 1 5 3 JAB80116 JAR95141	KDA ANTIMICROBIAL ISAMP	Ixodes ricinus
JAB69024.1	Ixric	Ixodes ricinus	putative antimicrobial peptide isamp	69	SIG	22-23	5.542	9.55	6	N	ExpAA=15.24 First60=15.24 PredHel=1 Topology=o4-23i	1								6			55-62	1e-31	81	5.3kDa	Ixodes5	S	AM	JAB69024.1	55-62	1e-31	81	5.3kDa	Ixodes5	S	AM	WGD_cys_disintegrin |			putative antimicrobial peptide isamp	1E-050	JAB69024.1	100	100	100	JAB69024 1 JAB73997 JAA66887 5 3	ANTIMICROBIAL ISAMP KDA	Ixodes ricinus
JAB76452.1	Ixric	Ixodes ricinus	putative antimicrobial peptide isamp	66	SIG	22-23	5.027	9.69	6	N	ExpAA=11.92 First60=11.92 PredHel=0 Topology=o	0								6			55-62	9e-24	79.8	5.3kDa	Ixodes5	S	AM	JAB76452.1	55-62	9e-24	79.8	5.3kDa	Ixodes5	S	AM	WGD_cys_disintegrin |			putative antimicrobial peptide isamp	1E-047	JAB76452.1	100	100	100	JAB76452 1 JAA65370 5 3 JAA65371	ANTIMICROBIAL ISAMP KDA	Ixodes ricinus
JAB80116.1	Ixric	Ixodes ricinus	putative antimicrobial peptide isamp	67	SIG	22-23	5.061	8.66	6	N	ExpAA=6.05 First60=6.05 PredHel=0 Topology=o	0								6			55-62	7e-23	79.8	5.3kDa	Ixodes5	S	AM	JAB80116.1	55-62	7e-23	79.8	5.3kDa	Ixodes5	S	AM	WGD_cys_disintegrin |			putative antimicrobial peptide isamp	1E-051	JAB80116.1	100	100	100	JAB80116 1 JAA71620 5 3 JAB80704	ANTIMICROBIAL ISAMP KDA SECRETED PRECURSOR	Ixodes ricinus
JAR95141.1	Ixric	Ixodes ricinus	putative 5.3 kda protein	67	SIG	22-23	5.103	9.3	6	N	ExpAA=6.54 First60=6.54 PredHel=0 Topology=o	0								6			55-62	3e-24	79.8	5.3kDa	Ixodes5	S	AM	JAR95141.1	55-62	3e-24	79.8	5.3kDa	Ixodes5	S	AM	WGD_cys_disintegrin |			putative 5.3 kda protein	1E-049	JAR95141.1	100	100	100	JAR95141 1 5 3 MXU82746 JAA65370	KDA	Ixodes ricinus
AAY66707.1	Ixsca	Ixodes scapularis	putative secreted salivary protein	66	SIG	22-23	4.946	8.93	6	N	ExpAA=4.60 First60=4.60 PredHel=0 Topology=o	0	AAY66707.1	AAY66707.1	|A:1 A:4 |A:2 A:5 |A:3 A:6 |dSA=3					6	No matches		60-160	7e-28	97	5.3kDa		S	AM	AAY66707.1	60-160	7e-28	97	5.3kDa		S	AM	RTS_cys_disintegrin |	AAY66707.1.mp4		Putative 5.3 kda protein	1E-035	JAA69870.1	78	84	98	JAA69870 1 5 3 JAA66815 JAA71604	KDA	Ixodes ricinus
JAG91511.1	Amame	Amblyomma americanum	putative secreted protein precursor	71	SIG	24-25	5.003	8.73	8	N	ExpAA=7.44 First60=7.44 PredHel=0 Topology=o	0	JAG91511.1	JAG91511.1	|A:1 A:7 |A:2 A:5 |A:3 A:6 |A:4 A:8 |dSA=4					8	COMPLEMENT C5	2.3	45-84	3e-24	91.9	5.3kDa	Metastriate_5	S	AM	JAG91511.1	45-84	3e-24	91.9	5.3kDa	Metastriate_5	S	AM				putative secreted protein precursor	1E-054	JAG91511.1	100	100	100	JAG91511 1 JAG91505 JAG91509	SECRETED PRECURSOR	Amblyomma americanum
JAA69109.1	Ixric	Ixodes ricinus	Putative 5.3 kda protein	99	SIG	22-23	9.101	9.6	7	N	ExpAA=16.75 First60=16.75 PredHel=1 Topology=o5-24i	1	JAA69109.1	JAA69109.1	|A:2 A:7 |A:3 A:5 |dSA=2					7	ENHANCED INTRACELLULAR SURVIVAL PROTEIN	2.4	40-97	3e-31	81.8	5.3kDa	Ixodes5	S	AM	JAA69109.1	40-97	3e-31	81.8	5.3kDa	Ixodes5	S	AM				Putative 5.3 kda protein	1E-073	JAA69109.1	100	100	100	JAA69109 1 5 3 JAA69843 JAB76023	KDA SECRETED PRECURSOR	Ixodes ricinus
JAA60932.1	Rhpul	Rhipicephalus pulchellus	Putative 5.3 kda antibacterial peptide	74	SIG	23-24	5.452	8.2	8	N	ExpAA=10.12 First60=10.12 PredHel=0 Topology=o	0	JAA60932.1	JAA60932.1	|A:1 A:7 |A:2 A:5 |A:3 A:6 |A:4 A:8 |dSA=4					8	COMPLEMENT C5	2.4	45-84	2e-16	91.9	5.3kDa	Metastriate_5	S	AM	JAA60932.1	45-84	2e-16	91.9	5.3kDa	Metastriate_5	S	AM				Putative 5.3 kda antibacterial peptide	2E-058	JAA60932.1	100	100	100	JAA60932 1 5 3 ACX53919 ACX54009	KDA ANTIBACTERIAL SECRETED SALIVARY PRECURSOR	Rhipicephalus pulchellus
AAY66538.1	Ixsca	Ixodes scapularis	putative secreted salivary protein	75	SIG	19-20	6.098	9.21	6	N	ExpAA=5.09 First60=5.09 PredHel=0 Topology=o	0	AAY66538.1	AAY66538.1	|A:1 A:4 |A:2 A:5 |A:3 A:6 |dSA=3					6	AGOUTI SIGNALING PROTEIN	2.5	45-166	1e-27	86.8	5.3kDa		S	AM	AAY66538.1	45-166	1e-27	86.8	5.3kDa		S	AM				putative secreted protein precursor	2E-036	JAB69447.1	68	77	100	JAB69447 1 JAA69655 5 3 JAA69707	SECRETED PRECURSOR KDA	Ixodes ricinus
JAA69836.1	Ixric	Ixodes ricinus	Putative 5.3 kda protein	68	SIG	22-23	5.728	8.95	7	N	ExpAA=19.90 First60=19.90 PredHel=1 Topology=o5-24i	1	JAA69836.1	JAA69836.1	|A:2 A:5 |A:3 A:6 |A:4 A:7 |dSA=3					7	CATIONIC TRYPSIN	2.9	40-97	5e-37	56.2	5.3kDa	Ixodes5	S	AM	JAA69836.1	40-97	5e-37	56.2	5.3kDa	Ixodes5	S	AM				Putative 5.3 kda protein	8E-054	JAA69836.1	100	100	100	JAA69836 1 5 3 JAA69847 JAB69486	KDA SECRETED PRECURSOR	Ixodes ricinus
AAY66818.1	Ixsca	Ixodes scapularis	putative secreted protein with basic tail	68	SIG	22-23	5.635	8.91	7	N	ExpAA=18.64 First60=18.64 PredHel=1 Topology=o5-24i	1	AAY66818.1	AAY66818.1	|A:2 A:5 |A:3 A:6 |A:4 A:7 |dSA=3					7	FRUIT-SPECIFIC PROTEIN	3	40-97	1e-38	56.2	5.3kDa	Ixodes5	S	AM	AAY66818.1	40-97	1e-38	56.2	5.3kDa	Ixodes5	S	AM				Putative 5.3 kda protein	2E-047	JAA69841.1	86	91	100	JAA69841 1 5 3 JAA69847 JAA69846	KDA	Ixodes ricinus
AAY66528.1	Ixsca	Ixodes scapularis	putative secreted salivary protein	67	SIG	23-24	4.96	9.06	6	N	ExpAA=2.29 First60=2.29 PredHel=0 Topology=o	0	AAY66528.1	AAY66528.1	|A:1 A:4 |A:2 A:5 |A:3 A:6 |dSA=3					6	WCI	3.3	60-298	6e-28	90.4	5.3kDa		S	AM	AAY66528.1	60-298	6e-28	90.4	5.3kDa		S	AM				Putative 5.3 kda protein	3E-027	JAA66826.1	54	75	90	JAA66826 1 5 3 JAA66814 JAB72655 4	KDA SECRETED	Ixodes ricinus
JAR89565.1	Ixric	Ixodes ricinus	putative 5.3 kda protein	83	SIG	22-23	7.041	9.22	3	N	ExpAA=1.80 First60=1.75 PredHel=0 Topology=o	0	JAR89565.1	JAR89565.1	|A:2 A:3 |dSA=1					3	HIG1 DOMAIN FAMILY MEMBER 1B	4	40-97	1e-21	33.9	5.3kDa	Ixodes5	S	AM	JAR89565.1	40-97	1e-21	33.9	5.3kDa	Ixodes5	S	AM				putative 5.3 kda protein	5E-057	JAR89565.1	100	100	100	JAR89565 1 5 3 MXU82451 JAA69841	KDA	Ixodes ricinus
JAB70904.1	Ixric	Ixodes ricinus	putative secreted protein precursor	134	SIG	24-25	12.989	8.53	6	N	ExpAA=1.79 First60=1.76 PredHel=0 Topology=o	0	JAB70904.1	JAB70904.1	|A:1 A:6 |dSA=1					6	PUTATIVE UNCHARACTERIZED PROTEIN SMU.1604C	7.2	40-97	3e-52	105	5.3kDa	Ixodes5	S	AM	JAB70904.1	40-97	3e-52	105	5.3kDa	Ixodes5	S	AM		JAB70904.1.mp4		putative secreted protein precursor	2E-099	JAB70904.1	100	100	100	JAB70904 1 JAR93849 5 3 JAR93417	SECRETED PRECURSOR KDA	Ixodes ricinus
JAC27096.1	Ampar	Amblyomma parvum	putative secreted protein precursor	85	SIG	36-37	5.602	8.14	8	N	ExpAA=17.92 First60=17.92 PredHel=1 Topology=i21-38o	1	JAC27096.1	JAC27096.1	|A:1 A:7 |A:2 A:5 |A:3 A:6 |A:4 A:8 |dSA=4					8	No matches		45-84	1e-21	94.6	5.3kDa	Metastriate_5	S	AM	JAC27096.1	45-84	1e-21	94.6	5.3kDa	Metastriate_5	S	AM				putative secreted protein precursor	2E-065	JAC27096.1	100	100	100	JAC27096 1 JAC24815 JAG91502	SECRETED PRECURSOR SALIVARY	Amblyomma parvum
JAG91502.1	Amame	Amblyomma americanum	putative secreted protein precursor	69	SIG	24-25	4.848	8.88		N	ExpAA=2.20 First60=2.20 PredHel=0 Topology=o	0	JAG91502.1	JAG91502.1	|A:1 A:7 |A:2 A:5 |A:3 A:6 |A:4 A:8 |dSA=4						No matches		45-84	5e-07	59.5	5.3kDa	Metastriate_5	S	AM	JAG91502.1	45-84	5e-07	59.5	5.3kDa	Metastriate_5	S	AM				putative secreted protein precursor	3E-034	JAG91502.1	100	100	65	JAG91502 1 JAG91503 JAG91506	SECRETED PRECURSOR	Amblyomma americanum
JAG91517.1	Amame	Amblyomma americanum	putative secreted protein precursor	72	SIG	24-25	5.337	8.51	8	N	ExpAA=21.94 First60=21.93 PredHel=1 Topology=o4-26i	1	JAG91517.1	JAG91517.1	|A:1 A:7 |A:2 A:5 |A:3 A:6 |A:4 A:8 |dSA=4					8	No matches		45-84	3e-22	93.2	5.3kDa	Metastriate_5	S	AM	JAG91517.1	45-84	3e-22	93.2	5.3kDa	Metastriate_5	S	AM				putative secreted protein precursor	9E-057	JAG91517.1	100	100	100	JAG91517 1 JAG91520 JAG91498	SECRETED PRECURSOR	Amblyomma americanum
JAB70161.1	Ixric	Ixodes ricinus	putative secreted peptide of 4.99 kda	82	SIG	40-41	4.924	8.78	5	N	ExpAA=18.91 First60=18.91 PredHel=1 Topology=o20-42i	1	JAB70161.1	JAB70161.1	|A:1 A:4 |A:3 A:5 |dSA=2					5	No matches		60-160	2e-35	95.5	5.3kDa		S	AM	JAB70161.1	60-160	2e-35	95.5	5.3kDa		S	AM				putative secreted peptide of 4.99 kda	1E-060	JAB70161.1	100	100	100	JAB70161 1 4 99 JAB72164 MXU82321 5 3	SECRETED KDA	Ixodes ricinus
AAT92190.1	Ixpac	Ixodes pacificus	putative secreted peptide of 6.3 kDa	79	SIG	22-23	6.557	9.43		N	ExpAA=2.25 First60=2.25 PredHel=0 Topology=o	0	AAT92190.1	AAT92190.1	|A:1 A:4 |A:2 A:5 |A:3 A:6 |dSA=3						No matches		60-134	1e-20	72.2	5.3kDa		S	AM	AAT92190.1	60-134	1e-20	72.2	5.3kDa		S	AM				putative secreted peptide of 6.3 kda, partial	7E-027	JAB74772.1	69	78	83	JAB74772 1 6 3 JAB83335 JAB78293	SECRETED KDA	Ixodes ricinus
AAY66563.1	Ixsca	Ixodes scapularis	putative secreted salivary protein	67	SIG	24-25	4.841	8.33	6	N	ExpAA=3.99 First60=3.99 PredHel=0 Topology=o	0	AAY66563.1	AAY66563.1	|A:1 A:4 |A:2 A:5 |A:3 A:6 |dSA=3					6	No matches		60-160	2e-29	100	5.3kDa		S	AM	AAY66563.1	60-160	2e-29	100	5.3kDa		S	AM				Putative 5.3 kda protein	2E-043	JAA72329.1	86	92	100	JAA72329 1 5 3 JAB83114 4 99 JAB75573	KDA SECRETED	Ixodes ricinus
AAY66781.1	Ixsca	Ixodes scapularis	putative secreted salivary protein	66	SIG	22-23	4.919	9.54	6	N	ExpAA=11.11 First60=11.11 PredHel=0 Topology=o	0	AAY66781.1	AAY66781.1	|A:1 A:4 |A:2 A:5 |A:3 A:6 |dSA=3					6	No matches		60-134	1e-18	82.3	5.3kDa		S	AM	AAY66781.1	60-134	1e-18	82.3	5.3kDa		S	AM				putative secreted peptide of 6.3 kda	1E-040	JAB82973.1	83	92	100	JAB82973 1 6 3 JAA69875 5 JAB74405 4 99	SECRETED KDA	Ixodes ricinus
JAA66804.1	Ixric	Ixodes ricinus	Putative 5.3 kda protein	73	SIG	20-21	6.15	8.65	6	N	ExpAA=19.64 First60=19.64 PredHel=1 Topology=o10-27i	1	JAA66804.1	JAA66804.1	|A:1 A:4 |A:2 A:5 |A:3 A:6 |dSA=3					6	No matches		JAA66804	6e-34	100	5.3kDa		S	AM	JAA66804.1	JAA66804	6e-34	100	5.3kDa		S	AM		JAA66804.1.mp4		Putative 5.3 kda protein	1E-051	JAA66804.1	100	100	100	JAA66804 1 5 3 JAA66869 JAA66993	KDA	Ixodes ricinus
JAA69655.1	Ixric	Ixodes ricinus	Putative 5.3 kda protein	76	SIG	19-20	6.326	9.86	6	N	ExpAA=15.08 First60=15.08 PredHel=0 Topology=o	0	JAA69655.1	JAA69655.1	|A:1 A:4 |A:2 A:5 |A:3 A:6 |dSA=3					6	No matches		45-166	7e-36	100	5.3kDa		S	AM	JAA69655.1	45-166	7e-36	100	5.3kDa		S	AM				Putative 5.3 kda protein	3E-059	JAA69655.1	100	100	100	JAA69655 1 5 3 JAB69447 JAB80279	KDA SECRETED PRECURSOR	Ixodes ricinus
JAA69848.1	Ixric	Ixodes ricinus	Putative 5.3 kda protein	68	SIG	19-20	5.09	8.69		N	ExpAA=15.32 First60=15.32 PredHel=0 Topology=o	0	JAA69848.1	JAA69848.1	|A:1 A:4 |A:2 A:5 |A:3 A:6 |dSA=3						No matches		45-166	8e-16	64.5	5.3kDa		S	AM	JAA69848.1	45-166	8e-16	64.5	5.3kDa		S	AM				Putative 5.3 kda protein	4E-036	JAA69848.1	100	100	72	JAA69848 1 5 3 MXU84245 JAA69845	KDA	Ixodes ricinus
JAR94218.1	Ixric	Ixodes ricinus	putative 5.3 kda protein	67	SIG	22-23	5.285	9.46	6	N	ExpAA=2.90 First60=2.90 PredHel=0 Topology=o	0	JAR94218.1	JAR94218.1	|A:1 A:4 |A:2 A:5 |A:3 A:6 |dSA=3					6	No matches		60-134	1e-20	83.5	5.3kDa		S	AM	JAR94218.1	60-134	1e-20	83.5	5.3kDa		S	AM				putative 5.3 kda protein	5E-052	JAR94218.1	100	100	100	JAR94218 1 5 3 JAA66923 MXU82181	KDA	Ixodes ricinus
JAC30323.1	Amtri	Amblyomma triste	putative secreted protein precursor	68	SIG	27-28	4.726	8.85	7	N	ExpAA=21.87 First60=21.87 PredHel=1 Topology=o5-27i	1	JAC30323.1	JAC30323.1	|A:1 A:4 |A:2 A:3 |A:5 A:6 |dSA=3					7	No matches		45-84	2e-24	91.9	5.3kDa	Metastriate_5	S	AM	JAC30323.1	45-84	2e-24	91.9	5.3kDa	Metastriate_5	S	AM				putative secreted protein precursor	2E-051	JAC30323.1	100	100	100	JAC30323 1 JAC30324 JAC30325	SECRETED PRECURSOR	Amblyomma triste
JAB70120.1	Ixric	Ixodes ricinus	putative antimicrobial peptide isamp	84	SIG	22-23	7.119	9.13	5	N	ExpAA=0.34 First60=0.34 PredHel=0 Topology=o	0	JAB70120.1	JAB70120.1	|A:1 A:4 |A:2 A:3 |dSA=2					5	No matches		55-62	3e-29	76.2	5.3kDa	Ixodes5	S	AM	JAB70120.1	55-62	3e-29	76.2	5.3kDa	Ixodes5	S	AM				putative antimicrobial peptide isamp	2E-062	JAB70120.1	100	100	100	JAB70120 1 JAA66892 5 3 JAB75763	ANTIMICROBIAL ISAMP KDA	Ixodes ricinus
JAB71002.1	Ixric	Ixodes ricinus	putative secreted peptide of 4.3 kda	86	SIG	30-31	6.304	10.03	2	N	ExpAA=19.44 First60=19.44 PredHel=1 Topology=o10-29i	1	JAB71002.1	JAB71002.1	|dSA=0					2	No matches		60-298	3e-28	69.9	5.3kDa		S	AM	JAB71002.1	60-298	3e-28	69.9	5.3kDa		S	AM				putative secreted peptide of 4.3 kda	6E-062	JAB71002.1	100	100	100	JAB71002 1 4 3 JAA66814 5 JAA66826	SECRETED KDA	Ixodes ricinus
AAT92187.1	Ixpac	Ixodes pacificus	putative secreted peptide of 4.99 kDa	66	SIG	24-25	4.992	9.59	6	N	ExpAA=16.68 First60=16.68 PredHel=1 Topology=o4-22i	1								6			JAA66804	1e-21	90.4	5.3kDa		S	AM	AAT92187.1	JAA66804	1e-21	90.4	5.3kDa		S	AM				Putative 5.3 kda protein	2E-026	JAA66923.1	61	71	99	JAA66923 1 5 3 JAR94218 MXU82181	KDA	Ixodes ricinus
AAT92200.1	Ixpac	Ixodes pacificus	putative secreted peptide of 4.3 kDa	72	SIG	20-21	5.516	8.82	7	N	ExpAA=15.27 First60=15.27 PredHel=1 Topology=o10-29i	1								7			60-298	3e-38	100	5.3kDa		S	AM	AAT92200.1	60-298	3e-38	100	5.3kDa		S	AM				Putative 5.3 kda protein	2E-037	JAA66826.1	73	83	100	JAA66826 1 5 3 JAA66814 JAB72655 4	KDA SECRETED	Ixodes ricinus
AAY66557.1	Ixsca	Ixodes scapularis	putative secreted salivary protein	70	SIG	26-27	4.764	8.64	6	N	ExpAA=21.55 First60=21.55 PredHel=1 Topology=o5-27i	1								6			60-298	2e-36	95.9	5.3kDa		S	AM	AAY66557.1	60-298	2e-36	95.9	5.3kDa		S	AM				Putative 5.3 kda protein	6E-030	JAA66814.1	67	75	96	JAA66814 1 5 3 JAA69733 JAA66826	KDA	Ixodes ricinus
AAY66692.1	Ixsca	Ixodes scapularis	putative secreted salivary protein	66	SIG	22-23	5.085	9.75	6	N	ExpAA=2.63 First60=2.63 PredHel=0 Topology=o	0								6			60-134	1e-27	82.3	5.3kDa		S	AM	AAY66692.1	60-134	1e-27	82.3	5.3kDa		S	AM				putative secreted peptide of 6.3 kda	8E-034	JAB78293.1	68	87	93	JAB78293 1 6 3 JAB68824 JAB83335	SECRETED KDA	Ixodes ricinus
AAY66725.1	Ixsca	Ixodes scapularis	putative secreted salivary protein	66	SIG	22-23	4.928	8.66	6	N	ExpAA=7.26 First60=7.26 PredHel=0 Topology=o	0								6			60-298	6e-27	90.4	5.3kDa		S	AM	AAY66725.1	60-298	6e-27	90.4	5.3kDa		S	AM				Putative 5.3 kda protein	1E-028	JAA66826.1	57	80	90	JAA66826 1 5 3 JAA66814 JAA65358	KDA	Ixodes ricinus
AAY66733.1	Ixsca	Ixodes scapularis	putative secreted salivary protein	67	SIG	29-30	4.541	8.83	6	N	ExpAA=19.66 First60=19.66 PredHel=1 Topology=o5-27i	1								6			40-97	2e-32	54.5	5.3kDa	Ixodes5	S	AM	AAY66733.1	40-97	2e-32	54.5	5.3kDa	Ixodes5	S	AM				putative secreted protein precursor	2E-034	JAB72325.1	71	83	100	JAB72325 1 JAA71559 5 3 JAA69843	SECRETED PRECURSOR KDA	Ixodes ricinus
AAY66753.1	Ixsca	Ixodes scapularis	putative secreted protein	65	SIG	22-23	4.961	8.88	6	N	ExpAA=7.42 First60=7.42 PredHel=0 Topology=o	0								6			JAA66804	1e-26	89	5.3kDa		S	AM	AAY66753.1	JAA66804	1e-26	89	5.3kDa		S	AM				Putative 5.3 kda protein	7E-031	JAA71600.1	67	75	98	JAA71600 1 5 3 JAA66993 JAB74455 4 99	KDA SECRETED	Ixodes ricinus
AAY66800.1	Ixsca	Ixodes scapularis	putative secreted protein	69	SIG	20-21	5.551	8.93	7	N	ExpAA=16.51 First60=16.51 PredHel=1 Topology=o4-26i	1								7			55-62	4e-33	81	5.3kDa	Ixodes5	S	AM	AAY66800.1	55-62	4e-33	81	5.3kDa	Ixodes5	S	AM				putative peptide isamp	5E-035	MXU82471.1	75	82	100	MXU82471 1 JAA72977 5 3 JAA73007	ISAMP KDA	Ixodes ricinus
AEO36304.1	Ammac	Amblyomma maculatum	hypothetical protein	74	SIG	32-33	4.796	8.57	7	N	ExpAA=22.07 First60=22.07 PredHel=1 Topology=o10-32i	1								7			45-84	1e-31	100	5.3kDa	Metastriate_5	S	AM	AEO36304.1	45-84	1e-31	100	5.3kDa	Metastriate_5	S	AM				hypothetical protein	5E-059	AEO36304.1	100	100	100	AEO36304 1 JAC30327 JAC30326	SECRETED PRECURSOR	Amblyomma maculatum
JAA65358.1	Ixric	Ixodes ricinus	Putative 5.3 kda protein	70	SIG	27-28	4.989	8.64	6	N	ExpAA=21.63 First60=21.63 PredHel=1 Topology=o5-27i	1								6			60-298	5e-39	95.9	5.3kDa		S	AM	JAA65358.1	60-298	5e-39	95.9	5.3kDa		S	AM				Putative 5.3 kda protein	4E-053	JAA65358.1	100	100	100	JAA65358 1 5 3 JAB77258 4 JAA69733	KDA SECRETED	Ixodes ricinus
JAA65368.1	Ixric	Ixodes ricinus	Putative 5.3 kda protein	67	SIG	19-20	5.361	9.34	6	N	ExpAA=18.43 First60=18.43 PredHel=0 Topology=o	0								6			45-166	2e-21	85.5	5.3kDa		S	AM	JAA65368.1	45-166	2e-21	85.5	5.3kDa		S	AM				Putative 5.3 kda protein	2E-048	JAA65368.1	100	100	100	JAA65368 1 5 3 MXU82322 JAA69834	KDA	Ixodes ricinus
JAA66814.1	Ixric	Ixodes ricinus	Putative 5.3 kda protein	73	SIG	30-31	4.693	8.62	6	N	ExpAA=19.29 First60=19.29 PredHel=1 Topology=o10-29i	1								6			60-298	8e-40	100	5.3kDa		S	AM	JAA66814.1	60-298	8e-40	100	5.3kDa		S	AM				Putative 5.3 kda protein	4E-054	JAA66814.1	100	100	100	JAA66814 1 5 3 JAA66826 JAB72655 4	KDA SECRETED	Ixodes ricinus
JAA66826.1	Ixric	Ixodes ricinus	Putative 5.3 kda protein	73	SIG	20-21	5.639	8.6	7	N	ExpAA=19.85 First60=19.85 PredHel=1 Topology=o10-29i	1								7			60-298	4e-39	100	5.3kDa		S	AM	JAA66826.1	60-298	4e-39	100	5.3kDa		S	AM				Putative 5.3 kda protein	6E-054	JAA66826.1	100	100	100	JAA66826 1 5 3 JAA66814 JAA71542	KDA	Ixodes ricinus
JAA66869.1	Ixric	Ixodes ricinus	Putative 5.3 kda protein	73	SIG	20-21	5.776	7.77	6	N	ExpAA=19.84 First60=19.84 PredHel=1 Topology=o10-29i	1								6			JAA66804	3e-33	98.6	5.3kDa		S	AM	JAA66869.1	JAA66804	3e-33	98.6	5.3kDa		S	AM				Putative 5.3 kda protein	2E-052	JAA66869.1	100	100	100	JAA66869 1 5 3 JAA66804 JAA69790	KDA	Ixodes ricinus
JAA66893.1	Ixric	Ixodes ricinus	Putative 5.3 kda protein	69	SIG	19-20	5.667	9.46	6	N	ExpAA=0.66 First60=0.66 PredHel=0 Topology=o	0								6			45-166	1e-16	88.2	5.3kDa		S	AM	JAA66893.1	45-166	1e-16	88.2	5.3kDa		S	AM				Putative 5.3 kda protein	3E-049	JAA66893.1	100	100	100	JAA66893 1 5 3 JAA71610 JAR89590	KDA	Ixodes ricinus
JAA66895.1	Ixric	Ixodes ricinus	Putative 5.3 kda protein	70	SIG	19-20	5.903	9.55	6	N	ExpAA=13.03 First60=13.03 PredHel=0 Topology=o	0								6			45-166	3e-26	88.2	5.3kDa		S	AM	JAA66895.1	45-166	3e-26	88.2	5.3kDa		S	AM				Putative 5.3 kda protein	4E-051	JAA66895.1	100	100	100	JAA66895 1 5 3 JAC92333 JAA66893	KDA SECRETED SALIVARY	Ixodes ricinus
JAA66923.1	Ixric	Ixodes ricinus	Putative 5.3 kda protein	68	SIG	19-20	5.666	9.43	7	N	ExpAA=0.68 First60=0.68 PredHel=0 Topology=o	0								7			60-134	2e-19	83.5	5.3kDa		S	AM	JAA66923.1	60-134	2e-19	83.5	5.3kDa		S	AM				Putative 5.3 kda protein	1E-051	JAA66923.1	100	100	100	JAA66923 1 5 3 JAR94218 MXU82181	KDA	Ixodes ricinus
JAA66975.1	Ixric	Ixodes ricinus	Putative 5.3 kda protein	66	SIG	19-20	5.498	9.12	6	N	ExpAA=0.48 First60=0.48 PredHel=0 Topology=o	0								6			55-62	2e-21	79.8	5.3kDa	Ixodes5	S	AM	JAA66975.1	55-62	2e-21	79.8	5.3kDa	Ixodes5	S	AM				Putative 5.3 kda protein	1E-049	JAA66975.1	100	100	100	JAA66975 1 5 3 JAA65370 JAA65371	KDA	Ixodes ricinus
JAA66993.1	Ixric	Ixodes ricinus	Putative 5.3 kda protein	66	SIG	22-23	4.996	8.9	6	N	ExpAA=2.79 First60=2.79 PredHel=0 Topology=o	0								6			JAA66804	2e-23	89	5.3kDa		S	AM	JAA66993.1	JAA66804	2e-23	89	5.3kDa		S	AM				Putative 5.3 kda protein	3E-048	JAA66993.1	100	100	100	JAA66993 1 5 3 JAA66804 JAA71600	KDA	Ixodes ricinus
JAA69351.1	Ixric	Ixodes ricinus	Putative 5.3 kda protein	90	SIG	22-23	8.191	9.02	7	N	ExpAA=22.21 First60=20.02 PredHel=1 Topology=o5-27i	1								7			40-97	6e-41	61.2	5.3kDa	Ixodes5	S	AM	JAA69351.1	40-97	6e-41	61.2	5.3kDa	Ixodes5	S	AM				Putative 5.3 kda protein	2E-069	JAA69351.1	100	100	100	JAA69351 1 5 3 JAA66937 JAA69843	KDA	Ixodes ricinus
JAA69707.1	Ixric	Ixodes ricinus	Putative 5.3 kda protein	74	SIG	19-20	6.163	9.61	6	N	ExpAA=10.42 First60=10.42 PredHel=0 Topology=o	0								6			45-166	2e-23	97.4	5.3kDa		S	AM	JAA69707.1	45-166	2e-23	97.4	5.3kDa		S	AM				Putative 5.3 kda protein	3E-055	JAA69707.1	100	100	100	JAA69707 1 5 3 JAB69447 JAA69655	KDA SECRETED PRECURSOR	Ixodes ricinus
JAA69733.1	Ixric	Ixodes ricinus	Putative 5.3 kda protein	72	SIG	29-30	4.797	8.67	6	N	ExpAA=20.33 First60=20.33 PredHel=1 Topology=o10-29i	1								6			60-298	2e-39	100	5.3kDa		S	AM	JAA69733.1	60-298	2e-39	100	5.3kDa		S	AM				Putative 5.3 kda protein	8E-053	JAA69733.1	100	100	100	JAA69733 1 5 3 JAA71542 JAB72655 4	KDA SECRETED	Ixodes ricinus
JAA69790.1	Ixric	Ixodes ricinus	Putative 5.3 kda protein	70	SIG	26-27	4.833	8.34	6	N	ExpAA=19.51 First60=19.51 PredHel=1 Topology=o5-24i	1								6			JAA66804	1e-27	95.9	5.3kDa		S	AM	JAA69790.1	JAA66804	1e-27	95.9	5.3kDa		S	AM				Putative 5.3 kda protein	1E-050	JAA69790.1	100	100	100	JAA69790 1 5 3 JAA69808 JAA66869	KDA	Ixodes ricinus
JAA69808.1	Ixric	Ixodes ricinus	Putative 5.3 kda protein	69	SIG	26-27	4.819	8.66	6	N	ExpAA=19.54 First60=19.54 PredHel=1 Topology=o5-24i	1								6			JAA66804	4e-28	93.2	5.3kDa		S	AM	JAA69808.1	JAA66804	4e-28	93.2	5.3kDa		S	AM				Putative 5.3 kda protein	2E-051	JAA69808.1	100	100	100	JAA69808 1 5 3 JAA69790 JAA66869	KDA	Ixodes ricinus
JAA69814.1	Ixric	Ixodes ricinus	Putative 5.3 kda protein	69	SIG	22-23	5.704	8.89	7	N	ExpAA=16.83 First60=16.83 PredHel=1 Topology=i5-22o	1								7			40-97	2e-36	53.7	5.3kDa	Ixodes5	S	AM	JAA69814.1	40-97	2e-36	53.7	5.3kDa	Ixodes5	S	AM				Putative 5.3 kda protein	1E-053	JAA69814.1	100	100	100	JAA69814 1 5 3 JAA69843 JAB76023	KDA SECRETED PRECURSOR	Ixodes ricinus
JAA69833.1	Ixric	Ixodes ricinus	Putative 5.3 kda protein	67	SIG	22-23	5.204	9.75	6	N	ExpAA=10.42 First60=10.42 PredHel=0 Topology=o	0								6			60-134	2e-14	83.5	5.3kDa		S	AM	JAA69833.1	60-134	2e-14	83.5	5.3kDa		S	AM				Putative 5.3 kda protein	1E-049	JAA69833.1	100	100	100	JAA69833 1 5 3 JAB74405 4 99 JAB82973 6	KDA SECRETED	Ixodes ricinus
JAA69834.1	Ixric	Ixodes ricinus	Putative 5.3 kda protein	68	SIG	19-20	5.372	9.24	6	N	ExpAA=14.91 First60=14.91 PredHel=0 Topology=o	0								6			45-166	8e-23	89.5	5.3kDa		S	AM	JAA69834.1	45-166	8e-23	89.5	5.3kDa		S	AM				Putative 5.3 kda protein	3E-049	JAA69834.1	100	100	100	JAA69834 1 5 3 JAB70093 MXU82323	KDA SECRETED PRECURSOR	Ixodes ricinus
JAA69835.1	Ixric	Ixodes ricinus	Putative 5.3 kda protein	68	SIG	22-23	5.597	8.95	7	N	ExpAA=18.31 First60=18.31 PredHel=1 Topology=o5-24i	1								7			40-97	2e-38	56.2	5.3kDa	Ixodes5	S	AM	JAA69835.1	40-97	2e-38	56.2	5.3kDa	Ixodes5	S	AM				Putative 5.3 kda protein	9E-053	JAA69835.1	100	100	100	JAA69835 1 5 3 JAA69840 JAA69846	KDA	Ixodes ricinus
JAA69840.1	Ixric	Ixodes ricinus	Putative 5.3 kda protein	68	SIG	22-23	5.596	9.12	7	N	ExpAA=18.29 First60=18.29 PredHel=1 Topology=o5-24i	1								7			40-97	5e-39	56.2	5.3kDa	Ixodes5	S	AM	JAA69840.1	40-97	5e-39	56.2	5.3kDa	Ixodes5	S	AM				Putative 5.3 kda protein	5E-053	JAA69840.1	100	100	100	JAA69840 1 5 3 JAA69835 JAA69846	KDA	Ixodes ricinus
JAA69841.1	Ixric	Ixodes ricinus	Putative 5.3 kda protein	68	SIG	22-23	5.785	9.08	7	N	ExpAA=18.32 First60=18.32 PredHel=1 Topology=o5-24i	1								7			40-97	3e-38	56.2	5.3kDa	Ixodes5	S	AM	JAA69841.1	40-97	3e-38	56.2	5.3kDa	Ixodes5	S	AM				Putative 5.3 kda protein	8E-054	JAA69841.1	100	100	100	JAA69841 1 5 3 JAA69847 JAA69846	KDA	Ixodes ricinus
JAA69843.1	Ixric	Ixodes ricinus	Putative 5.3 kda protein	67	SIG	22-23	5.411	8.92	7	N	ExpAA=16.70 First60=16.70 PredHel=1 Topology=i5-22o	1								7			40-97	5e-38	55.4	5.3kDa	Ixodes5	S	AM	JAA69843.1	40-97	5e-38	55.4	5.3kDa	Ixodes5	S	AM				Putative 5.3 kda protein	5E-052	JAA69843.1	100	100	100	JAA69843 1 5 3 JAB76023 JAA69814	KDA SECRETED PRECURSOR	Ixodes ricinus
JAA69845.1	Ixric	Ixodes ricinus	Putative 5.3 kda protein	68	SIG	19-20	5.149	9.15	6	N	ExpAA=14.91 First60=14.91 PredHel=0 Topology=o	0								6			45-166	1e-19	89.5	5.3kDa		S	AM	JAA69845.1	45-166	1e-19	89.5	5.3kDa		S	AM				Putative 5.3 kda protein	3E-050	JAA69845.1	100	100	100	JAA69845 1 5 3 MXU82323 JAA69848	KDA	Ixodes ricinus
JAA69846.1	Ixric	Ixodes ricinus	Putative 5.3 kda protein	68	SIG	22-23	5.639	8.76	7	N	ExpAA=16.88 First60=16.88 PredHel=1 Topology=o5-24i	1								7			40-97	5e-39	56.2	5.3kDa	Ixodes5	S	AM	JAA69846.1	40-97	5e-39	56.2	5.3kDa	Ixodes5	S	AM				Putative 5.3 kda protein	3E-053	JAA69846.1	100	100	100	JAA69846 1 5 3 JAA69835 JAA69840	KDA	Ixodes ricinus
JAA69847.1	Ixric	Ixodes ricinus	Putative 5.3 kda protein	68	SIG	22-23	5.801	9.08	7	N	ExpAA=18.57 First60=18.57 PredHel=1 Topology=o5-24i	1								7			40-97	2e-38	56.2	5.3kDa	Ixodes5	S	AM	JAA69847.1	40-97	2e-38	56.2	5.3kDa	Ixodes5	S	AM				Putative 5.3 kda protein	4E-054	JAA69847.1	100	100	100	JAA69847 1 5 3 JAA69841 JAA69836	KDA	Ixodes ricinus
JAA69861.1	Ixric	Ixodes ricinus	Putative 5.3 kda protein	68	SIG	22-23	5.139	9.58	4	N	ExpAA=6.75 First60=6.75 PredHel=0 Topology=o	0								4			55-62	1e-12	63.1	5.3kDa	Ixodes5	S	AM	JAA69861.1	55-62	1e-12	63.1	5.3kDa	Ixodes5	S	AM				Putative 5.3 kda protein	5E-046	JAA69861.1	100	100	100	JAA69861 1 5 3 JAR95141 JAA65370	KDA	Ixodes ricinus
JAA69869.1	Ixric	Ixodes ricinus	Putative 5.3 kda protein	66	SIG	22-23	4.954	9.39	6	N	ExpAA=0.33 First60=0.33 PredHel=0 Topology=o	0								6			60-134	3e-13	82.3	5.3kDa		S	AM	JAA69869.1	60-134	3e-13	82.3	5.3kDa		S	AM				Putative 5.3 kda protein	2E-048	JAA69869.1	100	100	100	JAA69869 1 5 3 JAA69871 JAA72151	KDA	Ixodes ricinus
JAA69870.1	Ixric	Ixodes ricinus	Putative 5.3 kda protein	66	SIG	22-23	5.115	9.07	6	N	ExpAA=16.29 First60=16.29 PredHel=1 Topology=o4-23i	1								6			60-160	8e-22	97	5.3kDa		S	AM	JAA69870.1	60-160	8e-22	97	5.3kDa		S	AM				Putative 5.3 kda protein	1E-048	JAA69870.1	100	100	100	JAA69870 1 5 3 JAA66815 JAA71604	KDA	Ixodes ricinus
JAA69871.1	Ixric	Ixodes ricinus	Putative 5.3 kda protein	66	SIG	22-23	4.87	9.46	6	N	ExpAA=1.36 First60=1.36 PredHel=0 Topology=o	0								6			60-134	7e-22	82.3	5.3kDa		S	AM	JAA69871.1	60-134	7e-22	82.3	5.3kDa		S	AM				Putative 5.3 kda protein	9E-048	JAA69871.1	100	100	100	JAA69871 1 5 3 JAA69869 JAA72151	KDA	Ixodes ricinus
JAA69875.1	Ixric	Ixodes ricinus	Putative 5.3 kda protein	66	SIG	22-23	4.811	9.64	6	N	ExpAA=2.65 First60=2.65 PredHel=0 Topology=o	0								6			60-134	3e-16	82.3	5.3kDa		S	AM	JAA69875.1	60-134	3e-16	82.3	5.3kDa		S	AM				Putative 5.3 kda protein	1E-048	JAA69875.1	100	100	100	JAA69875 1 5 3 JAB82973 6 JAB74405 4 99	KDA SECRETED	Ixodes ricinus
JAA69882.1	Ixric	Ixodes ricinus	Putative 5.3 kda protein	66	SIG	22-23	5.267	9.1	7	N	ExpAA=15.62 First60=15.62 PredHel=0 Topology=i	0								7			40-97	6e-32	55.4	5.3kDa	Ixodes5	S	AM	JAA69882.1	40-97	6e-32	55.4	5.3kDa	Ixodes5	S	AM				Putative 5.3 kda protein	6E-050	JAA69882.1	100	100	100	JAA69882 1 5 3 JAB69986 JAB79792	KDA SECRETED PRECURSOR	Ixodes ricinus
JAA71548.1	Ixric	Ixodes ricinus	Putative 5.3 kda protein	70	SIG	19-20	5.754	9.69	6	N	ExpAA=12.34 First60=12.34 PredHel=0 Topology=o	0								6			45-166	9e-25	93.4	5.3kDa		S	AM	JAA71548.1	45-166	9e-25	93.4	5.3kDa		S	AM				Putative 5.3 kda protein	5E-051	JAA71548.1	100	100	100	JAA71548 1 5 3 JAR89590 JAA65368	KDA	Ixodes ricinus
JAA71554.1	Ixric	Ixodes ricinus	Putative 5.3 kda protein	70	SIG	23-24	5.271	8.25	7	N	ExpAA=20.22 First60=20.22 PredHel=1 Topology=o5-24i	1								7			JAA66804	1e-30	95.9	5.3kDa		S	AM	JAA71554.1	JAA66804	1e-30	95.9	5.3kDa		S	AM				Putative 5.3 kda protein	1E-050	JAA71554.1	100	100	100	JAA71554 1 5 3 JAA66815 JAR95272	KDA	Ixodes ricinus
JAA71559.1	Ixric	Ixodes ricinus	Putative 5.3 kda protein	68	SIG	19-20	5.734	9.1	7	N	ExpAA=20.08 First60=20.08 PredHel=1 Topology=o5-27i	1								7			40-97	4e-34	56.2	5.3kDa	Ixodes5	S	AM	JAA71559.1	40-97	4e-34	56.2	5.3kDa	Ixodes5	S	AM				Putative 5.3 kda protein	4E-051	JAA71559.1	100	100	100	JAA71559 1 5 3 JAB75616 JAB79792	KDA SECRETED PRECURSOR	Ixodes ricinus
JAA71568.1	Ixric	Ixodes ricinus	Putative 5.3 kda protein	68	SIG	22-23	5.445	9.54	6	N	ExpAA=17.84 First60=17.84 PredHel=1 Topology=o4-21i	1								6			JAA66804	2e-19	93.2	5.3kDa		S	AM	JAA71568.1	JAA66804	2e-19	93.2	5.3kDa		S	AM				Putative 5.3 kda protein	1E-052	JAA71568.1	100	100	100	JAA71568 1 5 3 JAB72315 4 99 MXU82184	KDA SECRETED	Ixodes ricinus
JAA71600.1	Ixric	Ixodes ricinus	Putative 5.3 kda protein	66	SIG	22-23	4.977	8.64	6	N	ExpAA=0.21 First60=0.21 PredHel=0 Topology=o	0								6			JAA66804	1e-22	87.7	5.3kDa		S	AM	JAA71600.1	JAA66804	1e-22	87.7	5.3kDa		S	AM				Putative 5.3 kda protein	4E-050	JAA71600.1	100	100	100	JAA71600 1 5 3 JAA66993 JAA69870	KDA	Ixodes ricinus
JAA71604.1	Ixric	Ixodes ricinus	Putative 5.3 kda protein	66	SIG	22-23	5.036	9.33	6	N	ExpAA=18.06 First60=18.06 PredHel=1 Topology=o4-23i	1								6			JAA66804	1e-24	90.4	5.3kDa		S	AM	JAA71604.1	JAA66804	1e-24	90.4	5.3kDa		S	AM				Putative 5.3 kda protein	6E-048	JAA71604.1	100	100	100	JAA71604 1 5 3 JAA66815 JAR95272	KDA	Ixodes ricinus
JAA71605.1	Ixric	Ixodes ricinus	Putative 5.3 kda protein	66	SIG	22-23	5.239	9.34	6	N	ExpAA=19.05 First60=19.05 PredHel=1 Topology=o4-23i	1								6			55-62	5e-18	81	5.3kDa	Ixodes5	S	AM	JAA71605.1	55-62	5e-18	81	5.3kDa	Ixodes5	S	AM				Putative 5.3 kda protein	1E-047	JAA71605.1	100	100	100	JAA71605 1 5 3 JAB80704 JAB80116	KDA SECRETED PRECURSOR ANTIMICROBIAL ISAMP	Ixodes ricinus
JAA71610.1	Ixric	Ixodes ricinus	Putative 5.3 kda protein	67	SIG	19-20	5.633	9.08	6	N	ExpAA=3.19 First60=3.19 PredHel=0 Topology=o	0								6			45-166	5e-19	86.8	5.3kDa		S	AM	JAA71610.1	45-166	5e-19	86.8	5.3kDa		S	AM				Putative 5.3 kda protein	1E-049	JAA71610.1	100	100	100	JAA71610 1 5 3 JAR89590 JAA66893	KDA	Ixodes ricinus
JAA71614.1	Ixric	Ixodes ricinus	Putative 5.3 kda protein	67	SIG	24-25	4.919	8.65	6	N	ExpAA=4.35 First60=4.35 PredHel=0 Topology=o	0								6			60-160	1e-29	100	5.3kDa		S	AM	JAA71614.1	60-160	1e-29	100	5.3kDa		S	AM				Putative 5.3 kda protein	2E-050	JAA71614.1	100	100	100	JAA71614 1 5 3 JAR94169 JAB83114 4 99	KDA SECRETED	Ixodes ricinus
JAA72127.1	Ixric	Ixodes ricinus	Putative 5.3 kda protein	75	SIG	22-23	5.797	9.7	6	N	ExpAA=1.81 First60=1.81 PredHel=0 Topology=o	0								6			60-134	2e-24	96.2	5.3kDa		S	AM	JAA72127.1	60-134	2e-24	96.2	5.3kDa		S	AM				Putative 5.3 kda protein	2E-056	JAA72127.1	100	100	100	JAA72127 1 5 3 JAA72151 JAA69869	KDA	Ixodes ricinus
JAA72144.1	Ixric	Ixodes ricinus	Putative 5.3 kda protein	69	SIG	22-23	5.665	11.26	2	N	ExpAA=15.25 First60=15.25 PredHel=1 Topology=o4-21i	1								2			60-134	4e-13	53.2	5.3kDa		S	AM	JAA72144.1	60-134	4e-13	53.2	5.3kDa		S	AM				Putative 5.3 kda protein	1E-045	JAA72144.1	100	100	100	JAA72144 1 5 3 JAB83335 6 JAB78293	KDA SECRETED	Ixodes ricinus
JAA72151.1	Ixric	Ixodes ricinus	Putative 5.3 kda protein	66	SIG	22-23	4.909	9.15	6	N	ExpAA=1.29 First60=1.29 PredHel=0 Topology=o	0								6			60-134	4e-24	82.3	5.3kDa		S	AM	JAA72151.1	60-134	4e-24	82.3	5.3kDa		S	AM				Putative 5.3 kda protein	3E-050	JAA72151.1	100	100	100	JAA72151 1 5 3 JAA72127 JAA69871	KDA	Ixodes ricinus
JAA72152.1	Ixric	Ixodes ricinus	Putative 5.3 kda protein	66	SIG	22-23	5.122	9.64	6	N	ExpAA=1.01 First60=1.01 PredHel=0 Topology=o	0								6			60-134	7e-21	82.3	5.3kDa		S	AM	JAA72152.1	60-134	7e-21	82.3	5.3kDa		S	AM				Putative 5.3 kda protein	4E-050	JAA72152.1	100	100	100	JAA72152 1 5 3 JAR94218 JAA66923	KDA	Ixodes ricinus
JAA72157.1	Ixric	Ixodes ricinus	Putative 5.3 kda protein	67	SIG	29-30	4.702	9.17	6	N	ExpAA=15.76 First60=15.76 PredHel=1 Topology=o5-27i	1								6			40-97	4e-36	56.2	5.3kDa	Ixodes5	S	AM	JAA72157.1	40-97	4e-36	56.2	5.3kDa	Ixodes5	S	AM				Putative 5.3 kda protein	7E-052	JAA72157.1	100	100	100	JAA72157 1 5 3 JAB75616 JAB69986	KDA SECRETED PRECURSOR	Ixodes ricinus
JAA72329.1	Ixric	Ixodes ricinus	Putative 5.3 kda protein	67	SIG	24-25	4.951	8.9	6	N	ExpAA=4.70 First60=4.70 PredHel=0 Topology=o	0								6			60-160	1e-36	100	5.3kDa		S	AM	JAA72329.1	60-160	1e-36	100	5.3kDa		S	AM				Putative 5.3 kda protein	2E-049	JAA72329.1	100	100	100	JAA72329 1 5 3 JAB75573 4 99 JAB83308	KDA SECRETED	Ixodes ricinus
JAB68824.1	Ixric	Ixodes ricinus	putative secreted peptide of 6.3 kda	66	SIG	22-23	5.133	9.86	6	N	ExpAA=9.44 First60=9.44 PredHel=0 Topology=o	0								6			60-134	6e-28	82.3	5.3kDa		S	AM	JAB68824.1	60-134	6e-28	82.3	5.3kDa		S	AM				putative secreted peptide of 6.3 kda	4E-048	JAB68824.1	100	100	100	JAB68824 1 6 3 JAR95278 JAB83335	SECRETED KDA	Ixodes ricinus
JAB69447.1	Ixric	Ixodes ricinus	putative secreted protein precursor	76	SIG	19-20	6.298	9.77	6	N	ExpAA=15.08 First60=15.08 PredHel=0 Topology=o	0								6			45-166	4e-36	100	5.3kDa		S	AM	JAB69447.1	45-166	4e-36	100	5.3kDa		S	AM				putative secreted protein precursor	3E-059	JAB69447.1	100	100	100	JAB69447 1 JAA69655 5 3 JAB80279	SECRETED PRECURSOR KDA	Ixodes ricinus
JAB69986.1	Ixric	Ixodes ricinus	putative secreted protein precursor	66	SIG	22-23	5.281	9.23	7	N	ExpAA=15.75 First60=15.75 PredHel=0 Topology=i	0								7			40-97	3e-32	55.4	5.3kDa	Ixodes5	S	AM	JAB69986.1	40-97	3e-32	55.4	5.3kDa	Ixodes5	S	AM				putative secreted protein precursor	9E-050	JAB69986.1	100	100	100	JAB69986 1 JAA69882 5 3 JAB79792	SECRETED PRECURSOR KDA	Ixodes ricinus
JAB70093.1	Ixric	Ixodes ricinus	putative secreted protein precursor	68	SIG	19-20	5.265	9.18	6	N	ExpAA=15.14 First60=15.14 PredHel=0 Topology=o	0								6			45-166	8e-22	89.5	5.3kDa		S	AM	JAB70093.1	45-166	8e-22	89.5	5.3kDa		S	AM				putative secreted protein precursor	8E-049	JAB70093.1	100	100	100	JAB70093 1 JAA69834 5 3 MXU82323	SECRETED PRECURSOR KDA	Ixodes ricinus
JAB70603.1	Ixric	Ixodes ricinus	putative secreted protein precursor	69	SIG	25-26	5.048	7.99	2	N	ExpAA=19.26 First60=19.26 PredHel=1 Topology=o5-27i	1								2			40-97	7e-28	58.7	5.3kDa	Ixodes5	S	AM	JAB70603.1	40-97	7e-28	58.7	5.3kDa	Ixodes5	S	AM				putative secreted protein precursor	4E-050	JAB70603.1	100	100	100	JAB70603 1 JAB73048 JAA69835 5 3	SECRETED PRECURSOR KDA	Ixodes ricinus
JAB71188.1	Ixric	Ixodes ricinus	putative secreted protein precursor	79	SIG	23-24	6.584	10.9	3	N	ExpAA=13.40 First60=13.30 PredHel=1 Topology=o4-21i	1								3			60-160	3e-22	62.7	5.3kDa		S	AM	JAB71188.1	60-160	3e-22	62.7	5.3kDa		S	AM				putative secreted protein precursor	3E-055	JAB71188.1	100	100	100	JAB71188 1 MXU82324 5 3 MXU82321	SECRETED PRECURSOR KDA	Ixodes ricinus
JAB72164.1	Ixric	Ixodes ricinus	putative secreted peptide of 4.99 kda	67	SIG	22-23	5.267	9.12	6	N	ExpAA=12.54 First60=12.54 PredHel=0 Topology=o	0								6			60-160	1e-33	100	5.3kDa		S	AM	JAB72164.1	60-160	1e-33	100	5.3kDa		S	AM				putative secreted peptide of 4.99 kda	8E-051	JAB72164.1	100	100	100	JAB72164 1 4 99 JAB70161 MXU82321 5 3	SECRETED KDA	Ixodes ricinus
JAB72315.1	Ixric	Ixodes ricinus	putative secreted peptide of 4.99 kda	68	SIG	22-23	5.419	9.7	6	N	ExpAA=17.19 First60=17.19 PredHel=1 Topology=o4-21i	1								6			JAA66804	2e-18	93.2	5.3kDa		S	AM	JAB72315.1	JAA66804	2e-18	93.2	5.3kDa		S	AM				putative secreted peptide of 4.99 kda	9E-053	JAB72315.1	100	100	100	JAB72315 1 4 99 JAA71568 5 3 MXU82184	SECRETED KDA	Ixodes ricinus
JAB72325.1	Ixric	Ixodes ricinus	putative secreted protein precursor	67	SIG	21-22	5.403	9.3	7	N	ExpAA=20.10 First60=20.10 PredHel=1 Topology=o5-27i	1								7			40-97	1e-33	54.5	5.3kDa	Ixodes5	S	AM	JAB72325.1	40-97	1e-33	54.5	5.3kDa	Ixodes5	S	AM				putative secreted protein precursor	2E-049	JAB72325.1	100	100	100	JAB72325 1 JAB79792 JAB75616	SECRETED PRECURSOR	Ixodes ricinus
JAB72655.1	Ixric	Ixodes ricinus	putative secreted peptide of 4.3 kda	72	SIG	29-30	4.854	8.33	6	N	ExpAA=19.42 First60=19.42 PredHel=1 Topology=o10-29i	1								6			60-298	3e-38	100	5.3kDa		S	AM	JAB72655.1	60-298	3e-38	100	5.3kDa		S	AM				putative secreted peptide of 4.3 kda	1E-053	JAB72655.1	100	100	100	JAB72655 1 4 3 JAA69733 5 JAA71542	SECRETED KDA	Ixodes ricinus
JAB73433.1	Ixric	Ixodes ricinus	putative secreted protein precursor	66	SIG	19-20	5.322	8.56	7	N	ExpAA=17.24 First60=17.24 PredHel=1 Topology=o4-23i	1								7			JAA66804	2e-26	89	5.3kDa		S	AM	JAB73433.1	JAA66804	2e-26	89	5.3kDa		S	AM				putative secreted protein precursor	6E-048	JAB73433.1	100	100	100	JAB73433 1 JAA66815 5 3 JAA71604	SECRETED PRECURSOR KDA	Ixodes ricinus
JAB74405.1	Ixric	Ixodes ricinus	putative secreted peptide of 4.99 kda	67	SIG	22-23	5.029	9.7	6	N	ExpAA=12.34 First60=12.34 PredHel=0 Topology=o	0								6			60-134	3e-16	83.5	5.3kDa		S	AM	JAB74405.1	60-134	3e-16	83.5	5.3kDa		S	AM				putative secreted peptide of 4.99 kda	2E-049	JAB74405.1	100	100	100	JAB74405 1 4 99 JAA69833 5 3 JAB82973 6	SECRETED KDA	Ixodes ricinus
JAB74455.1	Ixric	Ixodes ricinus	putative secreted peptide of 4.99 kda	66	SIG	22-23	5.017	7.78	6	N	ExpAA=15.95 First60=15.95 PredHel=1 Topology=o4-21i	1								6			60-160	4e-32	98.5	5.3kDa		S	AM	JAB74455.1	60-160	4e-32	98.5	5.3kDa		S	AM				putative secreted peptide of 4.99 kda	1E-049	JAB74455.1	100	100	100	JAB74455 1 4 99 MXU82321 5 3 MXU82324	SECRETED KDA	Ixodes ricinus
JAB75616.1	Ixric	Ixodes ricinus	putative secreted protein precursor	67	SIG	16-17	5.958	9.1	7	N	ExpAA=15.93 First60=15.93 PredHel=1 Topology=o5-27i	1								7			40-97	2e-34	54.5	5.3kDa	Ixodes5	S	AM	JAB75616.1	40-97	2e-34	54.5	5.3kDa	Ixodes5	S	AM				putative secreted protein precursor	1E-050	JAB75616.1	100	100	100	JAB75616 1 JAA72157 5 3 JAB69986	SECRETED PRECURSOR KDA	Ixodes ricinus
JAB76023.1	Ixric	Ixodes ricinus	putative secreted protein precursor	67	SIG	22-23	5.326	8.74	7	N	ExpAA=17.47 First60=17.47 PredHel=1 Topology=i5-22o	1								7			40-97	3e-37	55.4	5.3kDa	Ixodes5	S	AM	JAB76023.1	40-97	3e-37	55.4	5.3kDa	Ixodes5	S	AM				putative secreted protein precursor	3E-052	JAB76023.1	100	100	100	JAB76023 1 JAA69843 5 3 JAA69814	SECRETED PRECURSOR KDA	Ixodes ricinus
JAB78293.1	Ixric	Ixodes ricinus	putative secreted peptide of 6.3 kda	71	SIG	22-23	5.754	9.5	6	N	ExpAA=0.89 First60=0.89 PredHel=0 Topology=o	0								6			60-134	1e-31	89.9	5.3kDa		S	AM	JAB78293.1	60-134	1e-31	89.9	5.3kDa		S	AM				putative secreted peptide of 6.3 kda	3E-051	JAB78293.1	100	100	100	JAB78293 1 6 3 JAB83335 JAB68824	SECRETED KDA	Ixodes ricinus
JAB79792.1	Ixric	Ixodes ricinus	putative secreted protein precursor	66	SIG	17-18	5.689	9.28	7	N	ExpAA=11.84 First60=11.84 PredHel=0 Topology=i	0								7			40-97	2e-32	55.4	5.3kDa	Ixodes5	S	AM	JAB79792.1	40-97	2e-32	55.4	5.3kDa	Ixodes5	S	AM				putative secreted protein precursor	1E-049	JAB79792.1	100	100	100	JAB79792 1 JAA69882 5 3 JAB69986	SECRETED PRECURSOR KDA	Ixodes ricinus
JAB80279.1	Ixric	Ixodes ricinus	putative secreted protein precursor	74	SIG	19-20	6.178	9.24	6	N	ExpAA=15.06 First60=15.06 PredHel=0 Topology=o	0								6			45-166	6e-26	97.4	5.3kDa		S	AM	JAB80279.1	45-166	6e-26	97.4	5.3kDa		S	AM				putative secreted protein precursor	2E-057	JAB80279.1	100	100	100	JAB80279 1 JAB69447 JAA69655 5 3	SECRETED PRECURSOR KDA	Ixodes ricinus
JAB80704.1	Ixric	Ixodes ricinus	putative secreted protein precursor	66	SIG	22-23	5.138	8.87	6	N	ExpAA=19.28 First60=19.28 PredHel=1 Topology=o4-23i	1								6			55-62	4e-18	81	5.3kDa	Ixodes5	S	AM	JAB80704.1	55-62	4e-18	81	5.3kDa	Ixodes5	S	AM				putative secreted protein precursor	2E-048	JAB80704.1	100	100	100	JAB80704 1 JAA71605 5 3 JAB80116	SECRETED PRECURSOR KDA ANTIMICROBIAL ISAMP	Ixodes ricinus
JAB82973.1	Ixric	Ixodes ricinus	putative secreted peptide of 6.3 kda	66	SIG	22-23	4.811	9.64	6	N	ExpAA=3.89 First60=3.89 PredHel=0 Topology=o	0								6			60-134	4e-17	82.3	5.3kDa		S	AM	JAB82973.1	60-134	4e-17	82.3	5.3kDa		S	AM				putative secreted peptide of 6.3 kda	2E-048	JAB82973.1	100	100	100	JAB82973 1 6 3 JAA69875 5 JAB74405 4 99	SECRETED KDA	Ixodes ricinus
JAB83114.1	Ixric	Ixodes ricinus	putative secreted peptide of 4.99 kda	67	SIG	24-25	4.881	9.13	6	N	ExpAA=7.17 First60=7.17 PredHel=0 Topology=o	0								6			60-160	1e-29	100	5.3kDa		S	AM	JAB83114.1	60-160	1e-29	100	5.3kDa		S	AM				putative secreted peptide of 4.99 kda	3E-049	JAB83114.1	100	100	100	JAB83114 1 4 99 JAR94169 5 3 JAA71614	SECRETED KDA	Ixodes ricinus
JAB83308.1	Ixric	Ixodes ricinus	putative secreted peptide of 4.99 kda	67	SIG	24-25	5.113	9.21	6	N	ExpAA=3.90 First60=3.90 PredHel=0 Topology=o	0								6			60-160	1e-27	100	5.3kDa		S	AM	JAB83308.1	60-160	1e-27	100	5.3kDa		S	AM				putative secreted peptide of 4.99 kda	6E-049	JAB83308.1	100	100	100	JAB83308 1 4 99 JAA72329 5 3 JAB75573	SECRETED KDA	Ixodes ricinus
JAC24815.1	Ampar	Amblyomma parvum	putative secreted salivary protein	69	SIG	24-25	4.973	8.2	8	N	ExpAA=2.30 First60=2.30 PredHel=0 Topology=i	0								8			45-84	6e-18	91.9	5.3kDa	Metastriate_5	S	AM	JAC24815.1	45-84	6e-18	91.9	5.3kDa	Metastriate_5	S	AM				putative secreted salivary protein	1E-052	JAC24815.1	100	100	100	JAC24815 1 JAC27096 JAT92864 5 3	SECRETED SALIVARY PRECURSOR KDA ANTIBACTERIAL	Amblyomma parvum
JAC27403.1	Amtri	Amblyomma triste	putative secreted salivary protein	77	SIG	23-24	5.909	5.48	8	N	ExpAA=10.07 First60=10.07 PredHel=0 Topology=o	0								8			45-84	1e-05	55.4	5.3kDa	Metastriate_5	S	AM	JAC27403.1	45-84	1e-05	55.4	5.3kDa	Metastriate_5	S	AM				putative secreted salivary protein	5E-059	JAC27403.1	100	100	100	JAC27403 1 JAC28467 JAG91518	SECRETED SALIVARY PRECURSOR	Amblyomma triste
JAC27482.1	Amtri	Amblyomma triste	putative secreted protein precursor	87	SIG	21-22	7.166	8.97	5	N	ExpAA=19.84 First60=19.84 PredHel=1 Topology=o5-27i	1								5			45-84	6e-13	55.4	5.3kDa	Metastriate_5	S	AM	JAC27482.1	45-84	6e-13	55.4	5.3kDa	Metastriate_5	S	AM				putative secreted protein precursor	1E-060	JAC27482.1	100	100	100	JAC27482 1 AEO36304 JAC30332	SECRETED PRECURSOR	Amblyomma triste
JAC28466.1	Amtri	Amblyomma triste	putative secreted protein precursor	69	SIG	24-25	4.995	9.13	9	N	ExpAA=20.54 First60=20.54 PredHel=1 Topology=o5-24i	1								9			45-84	2e-16	93.2	5.3kDa	Metastriate_5	S	AM	JAC28466.1	45-84	2e-16	93.2	5.3kDa	Metastriate_5	S	AM				putative secreted protein precursor	3E-053	JAC28466.1	100	100	100	JAC28466 1 JAG91506 JAG91502	SECRETED PRECURSOR	Amblyomma triste
JAC28467.1	Amtri	Amblyomma triste	putative secreted protein precursor	71	SIG	26-27	4.888	7.51	8	N	ExpAA=13.37 First60=13.37 PredHel=0 Topology=o	0								8			45-84	4e-06	81.1	5.3kDa	Metastriate_5	S	AM	JAC28467.1	45-84	4e-06	81.1	5.3kDa	Metastriate_5	S	AM				putative secreted protein precursor	2E-054	JAC28467.1	100	100	100	JAC28467 1 JAC27403 JAG91518	SECRETED PRECURSOR SALIVARY	Amblyomma triste
JAC30324.1	Amtri	Amblyomma triste	putative secreted protein precursor	68	SIG	27-28	4.764	8.6	7	N	ExpAA=21.89 First60=21.89 PredHel=1 Topology=o5-27i	1								7			45-84	3e-25	91.9	5.3kDa	Metastriate_5	S	AM	JAC30324.1	45-84	3e-25	91.9	5.3kDa	Metastriate_5	S	AM				putative secreted protein precursor	3E-052	JAC30324.1	100	100	100	JAC30324 1 JAC30323 JAC30325	SECRETED PRECURSOR	Amblyomma triste
JAC30325.1	Amtri	Amblyomma triste	putative secreted protein precursor	68	SIG	24-25	4.911	8.99	8	N	ExpAA=20.05 First60=20.05 PredHel=1 Topology=i5-27o	1								8			45-84	1e-17	90.5	5.3kDa	Metastriate_5	S	AM	JAC30325.1	45-84	1e-17	90.5	5.3kDa	Metastriate_5	S	AM				putative secreted protein precursor	5E-052	JAC30325.1	100	100	100	JAC30325 1 JAC30323 JAC30324	SECRETED PRECURSOR	Amblyomma triste
JAC30326.1	Amtri	Amblyomma triste	putative secreted protein precursor	69	SIG	27-28	4.635	8.56	7	N	ExpAA=20.02 First60=20.02 PredHel=1 Topology=o5-27i	1								7			45-84	1e-18	90.5	5.3kDa	Metastriate_5	S	AM	JAC30326.1	45-84	1e-18	90.5	5.3kDa	Metastriate_5	S	AM				putative secreted protein precursor	6E-054	JAC30326.1	100	100	100	JAC30326 1 JAC30327 JAC30328	SECRETED PRECURSOR	Amblyomma triste
JAC30327.1	Amtri	Amblyomma triste	putative secreted protein precursor	69	SIG	27-28	4.483	8.58	7	N	ExpAA=2.69 First60=2.69 PredHel=0 Topology=o	0								7			45-84	8e-25	90.5	5.3kDa	Metastriate_5	S	AM	JAC30327.1	45-84	8e-25	90.5	5.3kDa	Metastriate_5	S	AM				putative secreted protein precursor	5E-053	JAC30327.1	100	100	100	JAC30327 1 JAC30326 JAC30328	SECRETED PRECURSOR	Amblyomma triste
JAC30328.1	Amtri	Amblyomma triste	putative secreted protein precursor	69	SIG	24-25	4.892	8.22	8	N	ExpAA=21.38 First60=21.37 PredHel=1 Topology=o5-27i	1								8			45-84	8e-19	73	5.3kDa	Metastriate_5	S	AM	JAC30328.1	45-84	8e-19	73	5.3kDa	Metastriate_5	S	AM				putative secreted protein precursor	6E-054	JAC30328.1	100	100	100	JAC30328 1 JAC30331 JAC30326	SECRETED PRECURSOR	Amblyomma triste
JAC30329.1	Amtri	Amblyomma triste	putative secreted protein precursor	69	SIG	27-28	4.725	8.58	7	N	ExpAA=21.97 First60=21.97 PredHel=1 Topology=o5-27i	1								7			45-84	2e-24	91.9	5.3kDa	Metastriate_5	S	AM	JAC30329.1	45-84	2e-24	91.9	5.3kDa	Metastriate_5	S	AM				putative secreted protein precursor	8E-054	JAC30329.1	100	100	100	JAC30329 1 JAC30330 JAC30326	SECRETED PRECURSOR	Amblyomma triste
JAC30330.1	Amtri	Amblyomma triste	putative secreted protein precursor	69	SIG	27-28	4.697	8.27	7	N	ExpAA=21.97 First60=21.97 PredHel=1 Topology=o5-27i	1								7			45-84	2e-24	91.9	5.3kDa	Metastriate_5	S	AM	JAC30330.1	45-84	2e-24	91.9	5.3kDa	Metastriate_5	S	AM				putative secreted protein precursor	8E-054	JAC30330.1	100	100	100	JAC30330 1 JAC30329 JAC30326	SECRETED PRECURSOR	Amblyomma triste
JAC30331.1	Amtri	Amblyomma triste	putative secreted protein precursor	69	SIG	24-25	4.88	8.22	8	N	ExpAA=21.56 First60=21.55 PredHel=1 Topology=o5-27i	1								8			45-84	2e-18	73	5.3kDa	Metastriate_5	S	AM	JAC30331.1	45-84	2e-18	73	5.3kDa	Metastriate_5	S	AM				putative secreted protein precursor	8E-054	JAC30331.1	100	100	100	JAC30331 1 JAC30328 JAC30326	SECRETED PRECURSOR	Amblyomma triste
JAC30332.1	Amtri	Amblyomma triste	putative secreted protein precursor	69	SIG	24-25	4.946	8.51	8	N	ExpAA=7.15 First60=7.15 PredHel=0 Topology=o	0								8			45-84	2e-24	93.2	5.3kDa	Metastriate_5	S	AM	JAC30332.1	45-84	2e-24	93.2	5.3kDa	Metastriate_5	S	AM				putative secreted protein precursor	4E-055	JAC30332.1	100	100	100	JAC30332 1 AEO36304 JAC30326	SECRETED PRECURSOR	Amblyomma triste
JAC92333.1	Ixric	Ixodes ricinus	putative secreted salivary protein	70	SIG	19-20	5.833	9.75	6	N	ExpAA=13.52 First60=13.52 PredHel=0 Topology=o	0								6			45-166	3e-26	88.2	5.3kDa		S	AM	JAC92333.1	45-166	3e-26	88.2	5.3kDa		S	AM				putative secreted salivary protein	2E-051	JAC92333.1	100	100	100	JAC92333 1 JAA66895 5 3 JAR89590	SECRETED SALIVARY KDA	Ixodes ricinus
JAG91503.1	Amame	Amblyomma americanum	putative secreted protein precursor	69	SIG	24-25	4.879	9.05	8	N	ExpAA=9.70 First60=9.70 PredHel=0 Topology=o	0								8			45-84	3e-20	91.9	5.3kDa	Metastriate_5	S	AM	JAG91503.1	45-84	3e-20	91.9	5.3kDa	Metastriate_5	S	AM				putative secreted protein precursor	4E-052	JAG91503.1	100	100	100	JAG91503 1 JAG91506 JAG91502	SECRETED PRECURSOR	Amblyomma americanum
JAG91505.1	Amame	Amblyomma americanum	putative secreted protein precursor	70	SIG	24-25	4.877	8.92	8	N	ExpAA=2.97 First60=2.97 PredHel=0 Topology=o	0								8			45-84	6e-20	91.9	5.3kDa	Metastriate_5	S	AM	JAG91505.1	45-84	6e-20	91.9	5.3kDa	Metastriate_5	S	AM				putative secreted protein precursor	1E-053	JAG91505.1	100	100	100	JAG91505 1 JAG91514 JAG91511	SECRETED PRECURSOR	Amblyomma americanum
JAG91506.1	Amame	Amblyomma americanum	putative secreted protein precursor	70	SIG	24-25	4.893	9.06	8	N	ExpAA=4.63 First60=4.63 PredHel=0 Topology=o	0								8			45-84	1e-20	91.9	5.3kDa	Metastriate_5	S	AM	JAG91506.1	45-84	1e-20	91.9	5.3kDa	Metastriate_5	S	AM				putative secreted protein precursor	3E-053	JAG91506.1	100	100	100	JAG91506 1 JAG91503 JAG91502	SECRETED PRECURSOR	Amblyomma americanum
JAG91509.1	Amame	Amblyomma americanum	putative secreted protein precursor	70	SIG	24-25	4.846	8.74	8	N	ExpAA=10.12 First60=10.12 PredHel=0 Topology=o	0								8			45-84	4e-22	91.9	5.3kDa	Metastriate_5	S	AM	JAG91509.1	45-84	4e-22	91.9	5.3kDa	Metastriate_5	S	AM				putative secreted protein precursor	2E-052	JAG91509.1	100	100	100	JAG91509 1 JAG91511 JAG91514	SECRETED PRECURSOR	Amblyomma americanum
JAG91513.1	Amame	Amblyomma americanum	putative secreted protein precursor	71	SIG	24-25	5.099	7.69	8	N	ExpAA=18.40 First60=18.39 PredHel=1 Topology=o4-22i	1								8			45-84	1e-11	93.2	5.3kDa	Metastriate_5	S	AM	JAG91513.1	45-84	1e-11	93.2	5.3kDa	Metastriate_5	S	AM				putative secreted protein precursor	2E-052	JAG91513.1	100	100	100	JAG91513 1 JAT92864 5 3 JAC27096	SECRETED PRECURSOR KDA ANTIBACTERIAL	Amblyomma americanum
JAG91514.1	Amame	Amblyomma americanum	putative secreted protein precursor	71	SIG	24-25	5.106	9.25	8	N	ExpAA=2.09 First60=2.09 PredHel=0 Topology=o	0								8			45-84	5e-22	91.9	5.3kDa	Metastriate_5	S	AM	JAG91514.1	45-84	5e-22	91.9	5.3kDa	Metastriate_5	S	AM				putative secreted protein precursor	5E-054	JAG91514.1	100	100	100	JAG91514 1 JAG91505 JAG91509	SECRETED PRECURSOR	Amblyomma americanum
JAG91520.1	Amame	Amblyomma americanum	putative secreted protein precursor	73	SIG	24-25	5.367	8.51	8	N	ExpAA=10.65 First60=10.54 PredHel=0 Topology=i	0								8			45-84	4e-21	93.2	5.3kDa	Metastriate_5	S	AM	JAG91520.1	45-84	4e-21	93.2	5.3kDa	Metastriate_5	S	AM				putative secreted protein precursor	1E-057	JAG91520.1	100	100	100	JAG91520 1 JAG91517 JAG91498	SECRETED PRECURSOR	Amblyomma americanum
JAG91525.1	Amame	Amblyomma americanum	putative secreted protein precursor	74	SIG	24-25	5.476	9.22	8	N	ExpAA=21.32 First60=21.27 PredHel=1 Topology=o4-26i	1								8			45-84	4e-21	94.6	5.3kDa	Metastriate_5	S	AM	JAG91525.1	45-84	4e-21	94.6	5.3kDa	Metastriate_5	S	AM				putative secreted protein precursor	3E-055	JAG91525.1	100	100	100	JAG91525 1 JAT91255 5 3 JAG91510	SECRETED PRECURSOR KDA ANTIBACTERIAL	Amblyomma americanum
JAP67162.1	Hyexc	Hyalomma excavatum	putative 5.3 kda antibacterial peptide	69	SIG	23-24	5.009	8.47	8	N	ExpAA=1.48 First60=1.48 PredHel=0 Topology=o	0								8			45-84	3e-16	90.5	5.3kDa	Metastriate_5	S	AM	JAP67162.1	45-84	3e-16	90.5	5.3kDa	Metastriate_5	S	AM				putative 5.3 kda antibacterial peptide	1E-052	JAP67162.1	100	100	100	JAP67162 1 5 3 JAA60932 ACX54009	KDA ANTIBACTERIAL SECRETED PRECURSOR	Hyalomma excavatum
JAR89590.1	Ixric	Ixodes ricinus	putative 5.3 kda protein	70	SIG	19-20	5.851	9.7	6	N	ExpAA=8.97 First60=8.97 PredHel=0 Topology=o	0								6			45-166	8e-26	88.2	5.3kDa		S	AM	JAR89590.1	45-166	8e-26	88.2	5.3kDa		S	AM				putative 5.3 kda protein	2E-051	JAR89590.1	100	100	100	JAR89590 1 5 3 JAA71610 JAC92333	KDA SECRETED SALIVARY	Ixodes ricinus
JAR94169.1	Ixric	Ixodes ricinus	putative 5.3 kda protein	67	SIG	24-25	4.868	8.94	6	N	ExpAA=9.88 First60=9.88 PredHel=0 Topology=o	0								6			60-160	3e-30	100	5.3kDa		S	AM	JAR94169.1	60-160	3e-30	100	5.3kDa		S	AM				putative 5.3 kda protein	4E-049	JAR94169.1	100	100	100	JAR94169 1 5 3 JAB83114 4 99 JAA71614	KDA SECRETED	Ixodes ricinus
JAR95272.1	Ixric	Ixodes ricinus	putative 5.3 kda protein	71	SIG	26-27	5.126	9.18	6	N	ExpAA=19.90 First60=19.90 PredHel=1 Topology=o5-24i	1								6			JAA66804	6e-25	98.6	5.3kDa		S	AM	JAR95272.1	JAA66804	6e-25	98.6	5.3kDa		S	AM				putative 5.3 kda protein	1E-052	JAR95272.1	100	100	100	JAR95272 1 5 3 JAA66815 JAA71604	KDA	Ixodes ricinus
JAR95278.1	Ixric	Ixodes ricinus	putative secreted peptide of 6.3 kda	66	SIG	22-23	4.91	9.5	6	N	ExpAA=6.41 First60=6.41 PredHel=0 Topology=o	0								6			60-134	9e-27	82.3	5.3kDa		S	AM	JAR95278.1	60-134	9e-27	82.3	5.3kDa		S	AM				putative secreted peptide of 6.3 kda	6E-048	JAR95278.1	100	100	100	JAR95278 1 6 3 JAB68824 JAB83335	SECRETED KDA	Ixodes ricinus
JAB71614.1	Ixric	Ixodes ricinus	putative 5'-nucleotidase/ apyrase isoform 1	108	SIG	22-23	9.855	9.39	2	N	ExpAA=1.26 First60=0.24 PredHel=0 Topology=o	0	JAB71614.1	JAB71614.1	|dSA=0					2	VENOM 5'-NUCLEOTIDASE	4.3	35-601	4e-39	57	5'nucleotidase		S	E	JAB71614.1	35-601	4e-39	57	5'nucleotidase		S	E				putative 5'-nucleotidase/ apyrase isoform 1 precursor	8E-077	JAB71614.1	100	100	100	JAB71614 1 5 JAB70540 JAB70607	NUCLEOTIDASE APYRASE ISOFORM PRECURSOR	Ixodes ricinus
JAP67167.1	Hyexc	Hyalomma excavatum	putative cd73 ecto-5'-nucleotidase	644	SIG	22-23	68.535	5.08	10	N	ExpAA=0.51 First60=0.24 PredHel=0 Topology=o	0	JAP67167.1	JAP67167.1	|A:1 A:2 |A:6 A:7 |A:9 A:10 |dSA=3					10	VENOM 5'-NUCLEOTIDASE	44.8	45-21	0	97.6	5'nucleotidase		S	E	JAP67167.1	45-21	0	97.6	5'nucleotidase		S	E				putative cd73 ecto-5'-nucleotidase	0.0	JAP67167.1	100	100	100	JAP67167 1 CD73 5 JAA60452 JAP85429	ECTO NUCLEOTIDASE SALIVARY APYRASE	Hyalomma excavatum
AEO35646.1	Ammac	Amblyomma maculatum	hypothetical protein	600	SIG	29-30	63.057	5.46	9	N	ExpAA=32.32 First60=21.64 PredHel=1 Topology=i7-29o	1	AEO35646.1	AEO35646.1	|A:1 A:2 |A:5 A:6 |A:8 A:9 |dSA=3					9	5'-NUCLEOTIDASE	47.5	45-21	0	98.6	5'nucleotidase		S	E	AEO35646.1	45-21	0	98.6	5'nucleotidase		S	E				hypothetical protein	0.0	AEO35646.1	100	100	100	AEO35646 1 AEO32096 JAT93791 CD73 5	ECTO NUCLEOTIDASE	Amblyomma maculatum
ABS28918.1	Ixsca	Ixodes scapularis	5'-nucleotidase	572	SIG	20-21	61.914	6.06	9	N	ExpAA=0.07 First60=0.01 PredHel=0 Topology=o	0								9			45-21	0	95.2	5'nucleotidase		S	E	ABS28918.1	45-21	0	95.2	5'nucleotidase		S	E				Putative 5'-nucleotidase/apyrase	0.0	JAA72232.1	90	93	100	JAA72232 1 5 JAA72233 MXV00155 CD73	NUCLEOTIDASE APYRASE ECTO	Ixodes ricinus
ABS30896.1	Orkal	Ornithodoros kalahariensis	5'-nucleotidase/putative apyrase isoform 1	584	SIG	18-19	63.175	7.67	8	N	ExpAA=0.05 First60=0.04 PredHel=0 Topology=o	0								8			45-21	0	98.3	5'nucleotidase		S	E	ABS30896.1	45-21	0	98.3	5'nucleotidase		S	E				protein 5nuc like, partial	0.0	JAT79206.1	77	87	100	JAT79206 1 5NUC JAT79281 MXV00126 CD73 5	LIKE ECTO NUCLEOTIDASE	Ornithodoros brasiliensis
ABS30897.1	Orkal	Ornithodoros kalahariensis	5'-nucleotidase/putative apyrase isoform 2	584	SIG	18-19	63.104	6.94	8	N	ExpAA=0.05 First60=0.03 PredHel=0 Topology=o	0								8			45-21	0	98.3	5'nucleotidase		S	E	ABS30897.1	45-21	0	98.3	5'nucleotidase		S	E				protein 5nuc like, partial	0.0	JAT79206.1	77	88	100	JAT79206 1 5NUC JAT79281 MXV00126 CD73 5	LIKE ECTO NUCLEOTIDASE	Ornithodoros brasiliensis
AEO32096.1	Ammac	Amblyomma maculatum	hypothetical protein	604	SIG	27-28	63.99	5.92	9	N	ExpAA=21.82 First60=15.96 PredHel=0 Topology=o	0								9			45-21	0	92.6	5'nucleotidase		S	E	AEO32096.1	45-21	0	92.6	5'nucleotidase		S	E				hypothetical protein	0.0	AEO32096.1	100	100	100	AEO32096 1 AEO36752 JAT93791 CD73 5	ECTO NUCLEOTIDASE	Amblyomma maculatum
AGJ90350.1	Ormou	Ornithodoros moubata	apyrase	584	SIG	18-19	63.292	8.6	8	N	ExpAA=0.05 First60=0.02 PredHel=0 Topology=o	0								8			45-21	0	99	5'nucleotidase		S	E	AGJ90350.1	45-21	0	99	5'nucleotidase		S	E				protein 5nuc like, partial	0.0	JAT79206.1	78	87	100	JAT79206 1 5NUC JAT79281 MXV00128 CD73 5	LIKE ECTO NUCLEOTIDASE	Ornithodoros brasiliensis
JAA60452.1	Rhpul	Rhipicephalus pulchellus	Putative salivary ecto-5'-nucleotidase/apyrase	641	SIG	19-20	68.447	5.07	10	N	ExpAA=0.31 First60=0.01 PredHel=0 Topology=o	0								10			45-21	0	94.9	5'nucleotidase		S	E	JAA60452.1	45-21	0	94.9	5'nucleotidase		S	E				Putative salivary ecto-5'-nucleotidase/apyrase	0.0	JAA60452.1	100	100	100	JAA60452 1 5 JAP85429 MAA11255	SALIVARY ECTO NUCLEOTIDASE APYRASE	Rhipicephalus pulchellus
JAA60454.1	Rhpul	Rhipicephalus pulchellus	Putative salivary ecto-5'-nucleotidase/apyrase	616	SIG	24-25	66.331	7.31	9	N	ExpAA=13.16 First60=10.81 PredHel=0 Topology=o	0								9			45-21	0	96.6	5'nucleotidase		S	E	JAA60454.1	45-21	0	96.6	5'nucleotidase		S	E				Putative salivary ecto-5'-nucleotidase/apyrase	0.0	JAA60454.1	100	100	100	JAA60454 1 5 JAA60455 JAA62849	SALIVARY ECTO NUCLEOTIDASE APYRASE	Rhipicephalus pulchellus
JAA60455.1	Rhpul	Rhipicephalus pulchellus	Putative salivary ecto-5'-nucleotidase/apyrase	616	SIG	24-25	66.081	6.41	9	N	ExpAA=15.87 First60=13.17 PredHel=1 Topology=i7-24o	1								9			45-21	0	95	5'nucleotidase		S	E	JAA60455.1	45-21	0	95	5'nucleotidase		S	E				Putative salivary ecto-5'-nucleotidase/apyrase	0.0	JAA60455.1	100	100	100	JAA60455 1 5 JAA60454 JAA60456	SALIVARY ECTO NUCLEOTIDASE APYRASE	Rhipicephalus pulchellus
JAA60456.1	Rhpul	Rhipicephalus pulchellus	Putative salivary ecto-5'-nucleotidase/apyrase	611	SIG	24-25	65.547	7.3	9	N	ExpAA=15.94 First60=13.17 PredHel=1 Topology=i7-24o	1								9			45-21	0	95.2	5'nucleotidase		S	E	JAA60456.1	45-21	0	95.2	5'nucleotidase		S	E				Putative salivary ecto-5'-nucleotidase/apyrase	0.0	JAA60456.1	100	100	100	JAA60456 1 5 JAA60455 JAA60454	SALIVARY ECTO NUCLEOTIDASE APYRASE	Rhipicephalus pulchellus
JAA60457.1	Rhpul	Rhipicephalus pulchellus	Putative salivary ecto-5'-nucleotidase/apyrase	596	SIG	28-29	63.512	5.35	10	N	ExpAA=2.23 First60=2.16 PredHel=0 Topology=o	0								10			45-21	0	97.4	5'nucleotidase		S	E	JAA60457.1	45-21	0	97.4	5'nucleotidase		S	E				Putative salivary ecto-5'-nucleotidase/apyrase	0.0	JAA60457.1	100	100	100	JAA60457 1 5 JAP84733 JAP84734	SALIVARY ECTO NUCLEOTIDASE APYRASE	Rhipicephalus pulchellus
JAA60460.1	Rhpul	Rhipicephalus pulchellus	Putative salivary ecto-5'-nucleotidase/apyrase	586	SIG	20-21	63.428	8.37	10	N	ExpAA=1.70 First60=1.45 PredHel=0 Topology=o	0								10			45-21	0	96.4	5'nucleotidase		S	E	JAA60460.1	45-21	0	96.4	5'nucleotidase		S	E				Putative salivary ecto-5'-nucleotidase/apyrase	0.0	JAA60460.1	100	100	100	JAA60460 1 5 JAC35379 MBD2905668 CD73	SALIVARY ECTO NUCLEOTIDASE APYRASE	Rhipicephalus pulchellus
JAA60467.1	Rhpul	Rhipicephalus pulchellus	Putative salivary ecto-5'-nucleotidase/apyrase	528	SIG	23-24	55.356	5.5	8	N	ExpAA=0.11 First60=0.00 PredHel=0 Topology=o	0								8			45-21	0	91.6	5'nucleotidase		S	E	JAA60467.1	45-21	0	91.6	5'nucleotidase		S	E				Putative salivary ecto-5'-nucleotidase/apyrase	0.0	JAA60467.1	100	100	100	JAA60467 1 5 MAA11264 JAP86135	SALIVARY ECTO NUCLEOTIDASE APYRASE	Rhipicephalus pulchellus
JAA66556.1	Ixric	Ixodes ricinus	Putative 5'-nucleotidase/apyrase	86	SIG	15-16	8.013	9.83	2	N	ExpAA=0.03 First60=0.03 PredHel=0 Topology=o	0								2			35-25	1e-41	14.1	5'nucleotidase		S	E	JAA66556.1	35-25	1e-41	14.1	5'nucleotidase		S	E				Putative 5'-nucleotidase/apyrase	2E-058	JAA66556.1	100	100	100	JAA66556 1 5 JAR89475 JAB69796 CD73	NUCLEOTIDASE APYRASE ECTO RELATED	Ixodes ricinus
JAA67156.1	Ixric	Ixodes ricinus	Putative ser/thr protein	229	SIG	20-21	23.714	9	3	N	ExpAA=4.37 First60=2.77 PredHel=0 Topology=o	0								3			45-21	1e-126	36.5	5'nucleotidase		S	E	JAA67156.1	45-21	1e-126	36.5	5'nucleotidase		S	E				Putative ser/thr protein phosphatase/nucleotidase	1E-169	JAA67156.1	100	100	100	JAA67156 1 MXV00149 CD73 5 JAA72482	SER THR PHOSPHATASE NUCLEOTIDASE ECTO APYRASE	Ixodes ricinus
JAA67272.1	Ixric	Ixodes ricinus	Putative 5'-nucleotidase/apyrase	219	SIG	15-16	22.922	6.34	5	N	ExpAA=0.85 First60=0.05 PredHel=0 Topology=o	0								5			45-21	5e-127	35.7	5'nucleotidase		S	E	JAA67272.1	45-21	5e-127	35.7	5'nucleotidase		S	E				Putative 5'-nucleotidase/apyrase	1E-160	JAA67272.1	100	100	100	JAA67272 1 5 JAA72345 MXV00047 CD73	NUCLEOTIDASE APYRASE ECTO	Ixodes ricinus
JAA67897.1	Ixric	Ixodes ricinus	Putative 5'-nucleotidase/apyrase	575	SIG	15-16	62.442	5.81	8	N	ExpAA=0.08 First60=0.00 PredHel=0 Topology=o	0								8			45-21	0	98.6	5'nucleotidase		S	E	JAA67897.1	45-21	0	98.6	5'nucleotidase		S	E				Putative 5'-nucleotidase/apyrase	0.0	JAA67897.1	100	100	100	JAA67897 1 5 JAA71869 MXV00155 CD73	NUCLEOTIDASE APYRASE ECTO	Ixodes ricinus
JAA67914.1	Ixric	Ixodes ricinus	Putative 5'-nucleotidase/apyrase	581	SIG	18-19	63.531	5.38	9	N	ExpAA=0.50 First60=0.03 PredHel=0 Topology=o	0								9			45-21	0	98.5	5'nucleotidase		S	E	JAA67914.1	45-21	0	98.5	5'nucleotidase		S	E				Putative 5'-nucleotidase/apyrase	0.0	JAA67914.1	100	100	100	JAA67914 1 5 JAA67932 MXV00154 CD73	NUCLEOTIDASE APYRASE ECTO	Ixodes ricinus
JAA67915.1	Ixric	Ixodes ricinus	Putative 5'-nucleotidase/apyrase	580	SIG	18-19	63.093	5.6	8	N	ExpAA=5.61 First60=3.68 PredHel=0 Topology=o	0								8			45-21	0	98.5	5'nucleotidase		S	E	JAA67915.1	45-21	0	98.5	5'nucleotidase		S	E				Putative 5'-nucleotidase/apyrase	0.0	JAA67915.1	100	100	100	JAA67915 1 5 MXV00154 CD73 MXV00149	NUCLEOTIDASE APYRASE ECTO	Ixodes ricinus
JAA67932.1	Ixric	Ixodes ricinus	Putative 5'-nucleotidase/apyrase	581	SIG	18-19	63.683	5.52	8	N	ExpAA=0.80 First60=0.03 PredHel=0 Topology=o	0								8			45-21	0	98.5	5'nucleotidase		S	E	JAA67932.1	45-21	0	98.5	5'nucleotidase		S	E				Putative 5'-nucleotidase/apyrase	0.0	JAA67932.1	100	100	100	JAA67932 1 5 JAA67914 MXV00154 CD73	NUCLEOTIDASE APYRASE ECTO	Ixodes ricinus
JAA67933.1	Ixric	Ixodes ricinus	Putative 5'-nucleotidase/apyrase	573	SIG	15-16	62.509	5.61	8	N	ExpAA=0.06 First60=0.03 PredHel=0 Topology=o	0								8			45-21	0	98.6	5'nucleotidase		S	E	JAA67933.1	45-21	0	98.6	5'nucleotidase		S	E				Putative 5'-nucleotidase/apyrase	0.0	JAA67933.1	100	100	100	JAA67933 1 5 MXU99996 CD73 MXV00113	NUCLEOTIDASE APYRASE ECTO	Ixodes ricinus
JAA68243.1	Ixric	Ixodes ricinus	Putative 5'-nucleotidase/apyrase	509	SIG	20-21	54.531	6.17	8	N	ExpAA=0.16 First60=0.01 PredHel=0 Topology=o	0								8			45-21	0	86.4	5'nucleotidase		S	E	JAA68243.1	45-21	0	86.4	5'nucleotidase		S	E				Putative 5'-nucleotidase/apyrase	0.0	JAA68243.1	100	100	100	JAA68243 1 5 JAA71869 JAA67897	NUCLEOTIDASE APYRASE	Ixodes ricinus
JAA68760.1	Ixric	Ixodes ricinus	Putative 5'-nucleotidase/apyrase	111	SIG	15-16	11.199	9.19	3	N	ExpAA=0.00 First60=0.00 PredHel=0 Topology=o	0								3			45-21	5e-37	14.4	5'nucleotidase		S	E	JAA68760.1	45-21	5e-37	14.4	5'nucleotidase		S	E				Putative 5'-nucleotidase/apyrase	5E-081	JAA68760.1	100	100	100	JAA68760 1 5 JAR94652 JAA69963	NUCLEOTIDASE APYRASE	Ixodes ricinus
JAA69448.1	Ixric	Ixodes ricinus	Putative 5'-nucleotidase/apyrase	85	SIG	15-16	7.778	8.04	2	N	ExpAA=0.05 First60=0.05 PredHel=0 Topology=o	0								2			45-21	1e-40	14.1	5'nucleotidase		S	E	JAA69448.1	45-21	1e-40	14.1	5'nucleotidase		S	E				Putative 5'-nucleotidase/apyrase	2E-057	JAA69448.1	100	100	100	JAA69448 1 5 JAA72345 JAA67272	NUCLEOTIDASE APYRASE	Ixodes ricinus
JAA69963.1	Ixric	Ixodes ricinus	Putative 5'-nucleotidase/apyrase	238	SIG	15-16	24.82	5.9	3	N	ExpAA=0.13 First60=0.01 PredHel=0 Topology=o	0								3			45-21	1e-143	40.7	5'nucleotidase		S	E	JAA69963.1	45-21	1e-143	40.7	5'nucleotidase		S	E				Putative 5'-nucleotidase/apyrase	1E-173	JAA69963.1	100	100	100	JAA69963 1 5 JAR90447 MXV00132 CD73	NUCLEOTIDASE APYRASE ECTO	Ixodes ricinus
JAA70583.1	Ixric	Ixodes ricinus	Putative 5'-nucleotidase/apyrase	570	SIG	30-31	59.339	6.13	9	N	ExpAA=16.68 First60=16.48 PredHel=1 Topology=i13-30o	1								9			45-21	0	95.9	5'nucleotidase		S	E	JAA70583.1	45-21	0	95.9	5'nucleotidase		S	E				Putative 5'-nucleotidase/apyrase	0.0	JAA70583.1	100	100	100	JAA70583 1 5 JAR93185 MXV00120 CD73	NUCLEOTIDASE APYRASE ECTO	Ixodes ricinus
JAA70732.1	Ixric	Ixodes ricinus	Putative ser/thr protein	133	SIG	15-16	13.241	5.29	3	N	ExpAA=0.89 First60=0.00 PredHel=0 Topology=o	0								3			35-25	3e-84	22.1	5'nucleotidase		S	E	JAA70732.1	35-25	3e-84	22.1	5'nucleotidase		S	E				Putative ser/thr protein phosphatase/nucleotidase	8E-095	JAA70732.1	100	100	100	JAA70732 1 JAA72833 5 JAA71869	SER THR PHOSPHATASE NUCLEOTIDASE APYRASE	Ixodes ricinus
JAA70802.1	Ixric	Ixodes ricinus	Putative 5'-nucleotidase/apyrase	485	SIG	15-16	52.56	5.84	6	N	ExpAA=0.26 First60=0.03 PredHel=0 Topology=o	0								6			45-21	0	83	5'nucleotidase		S	E	JAA70802.1	45-21	0	83	5'nucleotidase		S	E				Putative 5'-nucleotidase/apyrase	0.0	JAA70802.1	100	100	100	JAA70802 1 5 JAA70597 MXV00144 CD73	NUCLEOTIDASE APYRASE ECTO	Ixodes ricinus
JAA71453.1	Ixric	Ixodes ricinus	Putative ser/thr protein	81	SIG	28-29	6.006	9.19	2	N	ExpAA=1.26 First60=1.26 PredHel=0 Topology=i	0								2			45-21	2e-40	13.6	5'nucleotidase		S	E	JAA71453.1	45-21	2e-40	13.6	5'nucleotidase		S	E				Putative ser/thr protein phosphatase/nucleotidase	1E-055	JAA71453.1	100	100	100	JAA71453 1 JAA71869 5 MXV00155 CD73	SER THR PHOSPHATASE NUCLEOTIDASE APYRASE ECTO	Ixodes ricinus
JAA71462.1	Ixric	Ixodes ricinus	Putative 5'-nucleotidase/apyrase	83	SIG	15-16	7.378	10.02	2	N	ExpAA=0.68 First60=0.68 PredHel=0 Topology=o	0								2			45-21	8e-35	14.2	5'nucleotidase		S	E	JAA71462.1	45-21	8e-35	14.2	5'nucleotidase		S	E				Putative 5'-nucleotidase/apyrase	3E-055	JAA71462.1	100	100	100	JAA71462 1 5 MXU93554 JAA67933	NUCLEOTIDASE APYRASE	Ixodes ricinus
JAA71869.1	Ixric	Ixodes ricinus	Putative 5'-nucleotidase/apyrase	583	SIG	28-29	62.125	6.02	9	N	ExpAA=1.35 First60=0.98 PredHel=0 Topology=o	0								9			45-21	0	100	5'nucleotidase		S	E	JAA71869.1	45-21	0	100	5'nucleotidase		S	E				Putative 5'-nucleotidase/apyrase	0.0	JAA71869.1	100	100	100	JAA71869 1 5 JAA67897 MXV00155 CD73	NUCLEOTIDASE APYRASE ECTO	Ixodes ricinus
JAA72233.1	Ixric	Ixodes ricinus	Putative 5'-nucleotidase/apyrase	573	SIG	15-16	62.614	5.85	8	N	ExpAA=0.05 First60=0.02 PredHel=0 Topology=o	0								8			45-21	0	98.6	5'nucleotidase		S	E	JAA72233.1	45-21	0	98.6	5'nucleotidase		S	E				Putative 5'-nucleotidase/apyrase	0.0	JAA72233.1	100	100	100	JAA72233 1 5 JAA72232 MXV00047 CD73	NUCLEOTIDASE APYRASE ECTO	Ixodes ricinus
JAA72345.1	Ixric	Ixodes ricinus	Putative 5'-nucleotidase/apyrase	230	SIG	15-16	24.358	6.6	5	N	ExpAA=0.38 First60=0.03 PredHel=0 Topology=o	0								5			45-21	2e-135	37.4	5'nucleotidase		S	E	JAA72345.1	45-21	2e-135	37.4	5'nucleotidase		S	E				Putative 5'-nucleotidase/apyrase	1E-168	JAA72345.1	100	100	100	JAA72345 1 5 JAA72233 MXU97841	NUCLEOTIDASE APYRASE	Ixodes ricinus
JAA73776.1	Ixric	Ixodes ricinus	Putative 5'-nucleotidase/apyrase	205	SIG	15-16	21.231	5.75	3	N	ExpAA=0.17 First60=0.02 PredHel=0 Topology=o	0								3			45-21	2e-118	34.8	5'nucleotidase		S	E	JAA73776.1	45-21	2e-118	34.8	5'nucleotidase		S	E				Putative 5'-nucleotidase/apyrase, partial	1E-149	JAA73776.1	100	100	100	JAA73776 1 5 MXU96265 MXU96266	NUCLEOTIDASE APYRASE	Ixodes ricinus
JAB69796.1	Ixric	Ixodes ricinus	putative cd73 ecto-5'-nucleotidase and related	83	SIG	18-19	7.515	9.86	2	N	ExpAA=0.05 First60=0.05 PredHel=0 Topology=o	0								2			35-25	1e-38	14.1	5'nucleotidase		S	E	JAB69796.1	35-25	1e-38	14.1	5'nucleotidase		S	E				putative cd73 ecto-5'-nucleotidase and related protein	1E-056	JAB69796.1	100	100	100	JAB69796 1 CD73 5 JAR89475 JAA66556	ECTO NUCLEOTIDASE RELATED APYRASE	Ixodes ricinus
JAB71019.1	Ixric	Ixodes ricinus	putative cd73 ecto-5'-nucleotidase and related	255	SIG	17-18	26.326	4.96	1	N	ExpAA=3.15 First60=3.14 PredHel=0 Topology=o	0								1			45-21	1e-123	43.1	5'nucleotidase		S	E	JAB71019.1	45-21	1e-123	43.1	5'nucleotidase		S	E				putative cd73 ecto-5'-nucleotidase and related protein	0.0	JAB71019.1	100	100	100	JAB71019 1 CD73 5 JAA72507 MXV00149	ECTO NUCLEOTIDASE RELATED APYRASE	Ixodes ricinus
JAB71071.1	Ixric	Ixodes ricinus	putative cd73 ecto-5'-nucleotidase and related	166	SIG	24-25	15.573	5.48	3	N	ExpAA=0.53 First60=0.48 PredHel=0 Topology=o	0								3			45-21	8e-95	26.2	5'nucleotidase		S	E	JAB71071.1	45-21	8e-95	26.2	5'nucleotidase		S	E				putative cd73 ecto-5'-nucleotidase and related protein	1E-120	JAB71071.1	100	100	100	JAB71071 1 CD73 5 JAA71945 MXU98810	ECTO NUCLEOTIDASE RELATED APYRASE	Ixodes ricinus
JAB71325.1	Ixric	Ixodes ricinus	putative cd73 ecto-5'-nucleotidase and related	145	SIG	18-19	14.337	9.01	3	N	ExpAA=10.06 First60=4.30 PredHel=0 Topology=o	0								3			45-21	6e-83	23	5'nucleotidase		S	E	JAB71325.1	45-21	6e-83	23	5'nucleotidase		S	E				putative cd73 ecto-5'-nucleotidase and related protein	1E-109	JAB71325.1	100	100	100	JAB71325 1 CD73 5 JAA67915 JAA67156	ECTO NUCLEOTIDASE RELATED APYRASE SER THR PHOSPHATASE	Ixodes ricinus
JAB71680.1	Ixric	Ixodes ricinus	putative cd73 ecto-5'-nucleotidase and related	88	SIG	24-25	7.076	9.07	2	N	ExpAA=10.38 First60=10.38 PredHel=0 Topology=o	0								2			35-25	9e-33	13	5'nucleotidase		S	E	JAB71680.1	35-25	9e-33	13	5'nucleotidase		S	E				putative cd73 ecto-5'-nucleotidase and related protein	6E-060	JAB71680.1	100	100	100	JAB71680 1 CD73 5 MXU92959 MXU96310	ECTO NUCLEOTIDASE RELATED	Ixodes ricinus
JAC22835.1	Amcaj	Amblyomma cajennense	putative 5' nucleotidase	604	SIG	30-31	64.44	5.3	9	N	ExpAA=15.79 First60=15.76 PredHel=0 Topology=o	0								9			45-21	0	99.5	5'nucleotidase		S	E	JAC22835.1	45-21	0	99.5	5'nucleotidase		S	E				putative 5' nucleotidase	0.0	JAC22835.1	100	100	100	JAC22835 1 5 JAC22837 JAC22832	NUCLEOTIDASE	Amblyomma cajennense
JAC22836.1	Amcaj	Amblyomma cajennense	putative 5' nucleotidase	604	SIG	29-30	64.459	5.44	9	N	ExpAA=9.49 First60=9.46 PredHel=0 Topology=o	0								9			45-21	0	100	5'nucleotidase		S	E	JAC22836.1	45-21	0	100	5'nucleotidase		S	E				putative 5' nucleotidase	0.0	JAC22836.1	100	100	100	JAC22836 1 5 JAC22835 JAC22837	NUCLEOTIDASE	Amblyomma cajennense
JAC22837.1	Amcaj	Amblyomma cajennense	putative 5' nucleotidase	604	SIG	30-31	64.072	5.44	9	N	ExpAA=19.65 First60=19.62 PredHel=1 Topology=i13-35o	1								9			45-21	0	99.5	5'nucleotidase		S	E	JAC22837.1	45-21	0	99.5	5'nucleotidase		S	E				putative 5' nucleotidase	0.0	JAC22837.1	100	100	100	JAC22837 1 5 JAC22835 JAC22832	NUCLEOTIDASE	Amblyomma cajennense
JAC24287.1	Amcaj	Amblyomma cajennense	putative 5'-nucleotidase	225	SIG	20-21	22.868	5.24	3	N	ExpAA=0.15 First60=0.02 PredHel=0 Topology=o	0								3			45-21	5e-122	35.5	5'nucleotidase		S	E	JAC24287.1	45-21	5e-122	35.5	5'nucleotidase		S	E				putative 5'-nucleotidase	1E-164	JAC24287.1	100	100	100	JAC24287 1 5 JAC22631 JAU01635	NUCLEOTIDASE	Amblyomma cajennense
JAC35377.1	Amtri	Amblyomma triste	putative 5' nucleotidase	597	SIG	19-20	64.12	5.31	10	N	ExpAA=0.09 First60=0.00 PredHel=0 Topology=o	0								10			45-21	0	98.5	5'nucleotidase		S	E	JAC35377.1	45-21	0	98.5	5'nucleotidase		S	E				putative 5' nucleotidase	0.0	JAC35377.1	100	100	100	JAC35377 1 5 JAC35378 JAC30300	NUCLEOTIDASE	Amblyomma triste
JAC35378.1	Amtri	Amblyomma triste	putative 5' nucleotidase	597	SIG	19-20	63.952	5.23	10	N	ExpAA=0.10 First60=0.00 PredHel=0 Topology=o	0								10			45-21	0	98.3	5'nucleotidase		S	E	JAC35378.1	45-21	0	98.3	5'nucleotidase		S	E				putative 5' nucleotidase	0.0	JAC35378.1	100	100	100	JAC35378 1 5 JAC35379 JAC30300	NUCLEOTIDASE	Amblyomma triste
JAC35379.1	Amtri	Amblyomma triste	putative 5' nucleotidase	597	SIG	19-20	64.022	5.37	10	N	ExpAA=0.10 First60=0.00 PredHel=0 Topology=o	0								10			45-21	0	98.3	5'nucleotidase		S	E	JAC35379.1	45-21	0	98.3	5'nucleotidase		S	E				putative 5' nucleotidase	0.0	JAC35379.1	100	100	100	JAC35379 1 5 JAC30300 JAC35378	NUCLEOTIDASE	Amblyomma triste
JAP84733.1	Rhapp	Rhipicephalus appendiculatus	5'-Nucleotidase	589	SIG	23-24	63.485	5.04	10	N	ExpAA=0.65 First60=0.59 PredHel=0 Topology=o	0								10			45-21	0	96.1	5'nucleotidase		S	E	JAP84733.1	45-21	0	96.1	5'nucleotidase		S	E				5'-Nucleotidase	0.0	JAP84733.1	100	100	100	JAP84733 1 5 JAP84735 MAA11263	NUCLEOTIDASE	Rhipicephalus appendiculatus
JAP84734.1	Rhapp	Rhipicephalus appendiculatus	5'-Nucleotidase	590	SIG	23-24	63.545	4.94	10	N	ExpAA=1.81 First60=1.78 PredHel=0 Topology=o	0								10			45-21	0	97.1	5'nucleotidase		S	E	JAP84734.1	45-21	0	97.1	5'nucleotidase		S	E				5'-Nucleotidase	0.0	JAP84734.1	100	100	100	JAP84734 1 5 JAP84733 MAA11263	NUCLEOTIDASE	Rhipicephalus appendiculatus
JAP84735.1	Rhapp	Rhipicephalus appendiculatus	5'-Nucleotidase	588	SIG	23-24	63.227	4.96	10	N	ExpAA=0.63 First60=0.59 PredHel=0 Topology=o	0								10			45-21	0	96.1	5'nucleotidase		S	E	JAP84735.1	45-21	0	96.1	5'nucleotidase		S	E				5'-Nucleotidase	0.0	JAP84735.1	100	100	100	JAP84735 1 5 JAP84733 MAA11263	NUCLEOTIDASE	Rhipicephalus appendiculatus
JAP86135.1	Rhapp	Rhipicephalus appendiculatus	5'-Nucleotidase	574	SIG	21-22	61.2	5.34	9	N	ExpAA=0.12 First60=0.03 PredHel=0 Topology=o	0								9			45-21	0	97.3	5'nucleotidase		S	E	JAP86135.1	45-21	0	97.3	5'nucleotidase		S	E				5'-Nucleotidase	0.0	JAP86135.1	100	100	100	JAP86135 1 5 JAP86136 MAA11264	NUCLEOTIDASE	Rhipicephalus appendiculatus
JAR89475.1	Ixric	Ixodes ricinus	putative 5'-nucleotidase/apyrase	109	SIG	15-16	10.687	9.51	2	N	ExpAA=0.02 First60=0.02 PredHel=0 Topology=o	0								2			35-25	5e-39	14.1	5'nucleotidase		S	E	JAR89475.1	35-25	5e-39	14.1	5'nucleotidase		S	E				putative 5'-nucleotidase/apyrase	5E-078	JAR89475.1	100	100	100	JAR89475 1 5 JAA66556 JAB69796 CD73	NUCLEOTIDASE APYRASE ECTO RELATED	Ixodes ricinus
JAR90447.1	Ixric	Ixodes ricinus	putative 5'-nucleotidase	296	SIG	15-16	31.246	5.82	4	N	ExpAA=0.08 First60=0.01 PredHel=0 Topology=o	0								4			45-21	1e-170	47.7	5'nucleotidase		S	E	JAR90447.1	45-21	1e-170	47.7	5'nucleotidase		S	E				putative 5'-nucleotidase	0.0	JAR90447.1	100	100	100	JAR90447 1 5 MXV00127 CD73 MXV00132	NUCLEOTIDASE ECTO	Ixodes ricinus
JAR93319.1	Ixric	Ixodes ricinus	putative 5'-nucleotidase/apyrase	573	SIG	19-20	61.827	9.13	9	N	ExpAA=4.87 First60=3.27 PredHel=0 Topology=o	0								9			45-21	0	97.9	5'nucleotidase		S	E	JAR93319.1	45-21	0	97.9	5'nucleotidase		S	E				putative 5'-nucleotidase/apyrase	0.0	JAR93319.1	100	100	100	JAR93319 1 5 JAA67915 MXV00154 CD73	NUCLEOTIDASE APYRASE ECTO	Ixodes ricinus
JAR93860.1	Ixric	Ixodes ricinus	putative cd73 ecto-5'-nucleotidase	88	SIG	18-19	7.843	9.57	3	N	ExpAA=0.67 First60=0.67 PredHel=0 Topology=o	0								3			45-21	1e-34	12.3	5'nucleotidase		S	E	JAR93860.1	45-21	1e-34	12.3	5'nucleotidase		S	E				putative cd73 ecto-5'-nucleotidase	4E-063	JAR93860.1	100	100	100	JAR93860 1 CD73 5 JAB69563 JAB80649	ECTO NUCLEOTIDASE RELATED	Ixodes ricinus
JAR94418.1	Ixric	Ixodes ricinus	putative 5'-nucleotidase/apyrase	563	SIG	24-25	59.336	5.37	10	N	ExpAA=2.29 First60=0.03 PredHel=0 Topology=o	0								10			45-21	0	96.6	5'nucleotidase		S	E	JAR94418.1	45-21	0	96.6	5'nucleotidase		S	E				putative 5'-nucleotidase/apyrase	0.0	JAR94418.1	100	100	100	JAR94418 1 5 JAA65636 MXV00136 CD73	NUCLEOTIDASE APYRASE ECTO	Ixodes ricinus
JAR94579.1	Ixric	Ixodes ricinus	putative 5'-nucleotidase/apyrase	121	SIG	24-25	10.833	6.55	2	N	ExpAA=6.28 First60=5.33 PredHel=0 Topology=o	0								2			45-21	8e-62	19.4	5'nucleotidase		S	E	JAR94579.1	45-21	8e-62	19.4	5'nucleotidase		S	E				putative 5'-nucleotidase/apyrase	2E-085	JAR94579.1	100	100	100	JAR94579 1 5 JAB71071 CD73 MXU98810	NUCLEOTIDASE APYRASE ECTO RELATED	Ixodes ricinus
JAR94652.1	Ixric	Ixodes ricinus	putative 5'-nucleotidase	371	SIG	15-16	39.692	5.57	4	N	ExpAA=0.04 First60=0.00 PredHel=0 Topology=o	0								4			45-21	0	56.4	5'nucleotidase		S	E	JAR94652.1	45-21	0	56.4	5'nucleotidase		S	E				putative 5'-nucleotidase	0.0	JAR94652.1	100	100	100	JAR94652 1 5 MXV00132 CD73 MXV00127	NUCLEOTIDASE ECTO	Ixodes ricinus
ABI52670.1	Armon	Argas monolakensis	7DB family	198	SIG	19-20	19.874	8.7	14	N	ExpAA=8.65 First60=0.02 PredHel=0 Topology=o	0	ABI52670.1	ABI52670.1	|A:1 A:5 |A:2 A:4 |A:3 A:13 |A:6 A:14 |A:7 A:10 |A:8 A:12 |A:9 A:11 |dSA=7					14	EVASIN-1	3.1	30-181	2e-40	78.6	7DB		S		ABI52670.1	30-181	2e-40	78.6	7DB		S					putative salivary secreted protein	3E-023	MBY05664.1	38	48	89	MBY05664 1 MBY05665 MBY06034	SALIVARY SECRETED	Ornithodoros turicata
ABI52772.1	Armon	Argas monolakensis	7DB family	167	SIG	18-19	16.992	8.32	16	N	ExpAA=0.00 First60=0.00 PredHel=0 Topology=o	0	ABI52772.1	ABI52772.1	|A:2 A:5 |A:3 A:6 |A:4 A:15 |A:7 A:16 |A:8 A:12 |A:9 A:14 |A:11 A:13 |dSA=7					16	EVASIN-1	3.3	30-181	1e-41	87.5	7DB		S		ABI52772.1	30-181	1e-41	87.5	7DB		S					putative salivary secreted protein	8E-021	MBY11415.1	37	46	78	MBY11415 1 MBY05664 MBY05665	SALIVARY SECRETED	Ornithodoros turicata
ACB70305.1	Orcor	Ornithodoros coriaceus	7DB family protein	171	SIG	16-17	17.531	8.21	14	N	ExpAA=0.10 First60=0.10 PredHel=0 Topology=o	0	ACB70305.1	ACB70305.1	|A:1 A:5 |A:2 A:4 |A:3 A:7 |A:6 A:8 |A:9 A:11 |A:10 A:13 |A:12 A:14 |dSA=7					14	EVASIN-1	4	35-292	4e-45	82.7	7DB		S		ACB70305.1	35-292	4e-45	82.7	7DB		S					putative salivary secreted protein	1E-024	MBY09269.1	34	48	89	MBY09269 1 MBY06487 MBY05664	SALIVARY SECRETED	Ornithodoros turicata
ABR23439.1	Orpar	Ornithodoros parkeri	hypothetical salivary secreted protein	166	SIG	20-21	16.903	8.22	13	N	ExpAA=0.51 First60=0.51 PredHel=0 Topology=o	0	ABR23439.1	ABR23439.1	|A:1 A:5 |A:2 A:4 |A:3 A:12 |A:6 A:13 |A:8 A:11 |A:9 A:10 |dSA=6					13	EVASIN-1	4	35-292	2e-66	98.8	7DB		S		ABR23439.1	35-292	2e-66	98.8	7DB		S					putative salivary secreted protein	1E-117	MBY06681.1	88	92	100	MBY06681 1 MBY04332 MBY04331	SALIVARY SECRETED	Ornithodoros turicata
ABI52791.1	Armon	Argas monolakensis	7DB family	163	SIG	22-23	16.183	8.5		N	ExpAA=3.39 First60=3.39 PredHel=0 Topology=o	0	ABI52791.1	ABI52791.1	|A:1 A:5 |A:2 A:4 |A:3 A:13 |A:6 A:14 |A:7 A:10 |A:8 A:12 |A:9 A:11 |dSA=7						EVASIN-1	4.3	35-292	3e-44	87.5	7DB		S		ABI52791.1	35-292	3e-44	87.5	7DB		S					putative salivary secreted protein	2E-035	MBY06487.1	40	56	99	MBY06487 1 MBY06350 MBY05664	SALIVARY SECRETED	Ornithodoros turicata
ACB70300.1	Orcor	Ornithodoros coriaceus	7DB family protein	168	SIG	22-23	16.953	8.54		N	ExpAA=1.38 First60=1.38 PredHel=0 Topology=o	0	ACB70300.1	ACB70300.1	|A:1 A:6 |A:2 A:7 |A:3 A:5 |A:4 A:9 |A:8 A:10 |A:11 A:13 |A:12 A:15 |A:14 A:16 |dSA=8						EVASIN-1	4.5	35-292	6e-61	86.9	7DB		S		ACB70300.1	35-292	6e-61	86.9	7DB		S					putative salivary secreted protein	7E-054	MBY04332.1	49	67	86	MBY04332 1 MBY04331 MBY06681	SALIVARY SECRETED	Ornithodoros turicata
ACB70302.1	Orcor	Ornithodoros coriaceus	7DB family protein	154	SIG	24-25	14.943	5.41	14	N	ExpAA=0.36 First60=0.36 PredHel=0 Topology=o	0	ACB70302.1	ACB70302.1	|A:1 A:5 |A:2 A:4 |A:3 A:6 |A:7 A:8 |A:11 A:12 |dSA=5					14	No matches		35-292	4e-33	87.5	7DB		S		ACB70302.1	35-292	4e-33	87.5	7DB		S					putative salivary secreted protein	1E-040	MBY09269.1	45	61	84	MBY09269 1 MBY05664 MBY05665	SALIVARY SECRETED	Ornithodoros turicata
JAC19618.1	Amcaj	Amblyomma cajennense	hypothetical protein	112	SIG	21-22	10.401	9.3	6	N	ExpAA=4.32 First60=4.32 PredHel=0 Topology=o	0	JAC19618.1	JAC19618.1	|A:1 A:3 |A:2 A:5 |A:4 A:6 |dSA=3	JAC19618.1-Dimer	JAC19618.1	|A:1 A:3 |A:2 A:5 |A:4 A:6 |B:1 B:3 |B:2 B:5 |B:4 B:6 |dSA=3|dSB=3|dSC= 0	N	6	COMPLEMENT C5	4.1	45-179	2e-25	86.2	8.9kDa		S		JAC19618.1	45-179	2e-25	86.2	8.9kDa		S		VGD_cys_disintegrin |			hypothetical protein	7E-082	JAC19618.1	100	100	100	JAC19618 1 JAG91838 JAG91901	SECRETED PRECURSOR	Amblyomma cajennense
JAG91844.1	Amame	Amblyomma americanum	putative secreted protein precursor	111	SIG	32-33	8.711	4.33	8	N	ExpAA=21.68 First60=21.68 PredHel=1 Topology=i13-35o	1	JAG91844.1	JAG91844.1	|A:1 A:3 |A:2 A:6 |A:4 A:7 |A:5 A:8 |dSA=4	JAG91844.1-Dimer	JAG91844.1	|A:1 A:3 |A:2 A:6 |A:4 A:7 |A:5 A:8 |B:1 B:3 |B:2 B:6 |B:4 B:7 |B:5 B:8 |dSA=4|dSB=4|dSC= 0	N	8	COMPLEMENT C5	9.8	40-278	1e-43	100	8.9kDa		S		JAG91844.1	40-278	1e-43	100	8.9kDa		S		VGD_cys_disintegrin |	JAG91844.1.mp4		putative secreted protein precursor	1E-085	JAG91844.1	100	100	100	JAG91844 1 NOV52249 AEO36163	SECRETED PRECURSOR CONSERVED	Amblyomma americanum
JAP77828.1	Rhapp	Rhipicephalus appendiculatus	8.9 kDa family member	106	SIG	24-25	8.688	4.65	8	N	ExpAA=0.16 First60=0.16 PredHel=0 Topology=o	0	JAP77828.1	JAP77828.1	|A:1 A:3 |A:2 A:6 |A:4 A:7 |A:5 A:8 |dSA=4	JAP77828.1-Dimer	JAP77828.1	|A:1 A:3 |A:2 A:6 |A:4 A:7 |A:5 A:8 |B:1 B:3 |B:2 B:6 |B:4 B:7 |B:5 B:8 |dSA=4|dSB=4|dSC= 0	N	8	COMPLEMENT C5	10.3	35-3	4e-28	104	8.9kDa		S		JAP77828.1	35-3	4e-28	104	8.9kDa		S		VGD_cys_disintegrin |			8.9 kDa family member	5E-079	JAP77828.1	100	100	100	JAP77828 1 8 9 MBD2907418 9KDA MBD2908592	KDA FAMILY MEMBER	Rhipicephalus appendiculatus
JAA54057.1	Rhpul	Rhipicephalus pulchellus	Putative 8.9 kda family member	104	SIG	23-24	8.449	4.75	8	N	ExpAA=2.71 First60=2.70 PredHel=0 Topology=o	0	JAA54057.1	JAA54057.1	|A:1 A:3 |A:2 A:6 |A:4 A:7 |A:5 A:8 |dSA=4	JAA54057.1-Dimer	JAA54057.1	|A:1 A:3 |A:2 A:6 |A:4 A:7 |A:5 A:8 |B:1 B:3 |B:2 B:6 |B:4 B:7 |B:5 B:8 |dSA=4|dSB=4|dSC= 0	N	8	COMPLEMENT C5	10.4	35-3	1e-29	103	8.9kDa		S		JAA54057.1	35-3	1e-29	103	8.9kDa		S		VGD_cys_disintegrin |	JAA54057.1.mp4		Putative 8.9 kda family member	2E-079	JAA54057.1	100	100	100	JAA54057 1 8 9 MAA11308 JAP85717	KDA FAMILY MEMBER	Rhipicephalus pulchellus
AEO35167.1	Ammac	Amblyomma maculatum	hypothetical protein	112	SIG	26-27	9.424	5.77	8	N	ExpAA=18.38 First60=18.38 PredHel=1 Topology=o4-26i	1	AEO35167.1	AEO35167.1	|A:1 A:3 |A:2 A:6 |A:4 A:7 |A:5 A:8 |dSA=4	AEO35167.1-Dimer	AEO35167.1	|A:1 A:3 |A:2 A:6 |A:4 A:7 |A:5 A:8 |B:1 B:3 |B:2 B:6 |B:4 B:7 |B:5 B:8 |dSA=4|dSB=4|dSC= 0	N	8	COMPLEMENT C5	12.6	45-45	1e-35	97.2	8.9kDa		S		AEO35167.1	45-45	1e-35	97.2	8.9kDa		S		VGD_cys_disintegrin |	AEO35167.1.mp4		hypothetical protein	1E-082	AEO35167.1	100	100	100	AEO35167 1 AEO35709 AEO35708		Amblyomma maculatum
JAC19592.1	Amcaj	Amblyomma cajennense	hypothetical protein	93	SIG	17-18	8.39	5.84	6	N	ExpAA=0.01 First60=0.01 PredHel=0 Topology=o	0	JAC19592.1	JAC19592.1	|A:1 A:3 |A:2 A:5 |A:4 A:6 |dSA=3	JAC19592.1-Dimer	JAC19592.1	|A:1 A:3 |A:2 A:5 |A:4 A:6 |B:1 B:3 |B:2 B:5 |B:4 B:6 |dSA=3|dSB=3|dSC= 0	N	6	COMPLEMENT C5	4.4	40-325	5e-34	75	8.9kDa		S		JAC19592.1	40-325	5e-34	75	8.9kDa		S		RTS_cys_disintegrin |			hypothetical protein	9E-071	JAC19592.1	100	100	100	JAC19592 1 JAG91662 AEO36432	SECRETED PRECURSOR	Amblyomma cajennense
AEO36678.1	Ammac	Amblyomma maculatum	hypothetical protein	179	SIG	22-23	18.145	7.88	17	N	ExpAA=0.33 First60=0.33 PredHel=0 Topology=o	0	AEO36678.1	AEO36678.1	|A:1 A:3 |A:2 A:6 |A:4 A:7 |A:5 A:8 |A:9 A:12 |A:11 A:15 |A:13 A:16 |A:14 A:17 |dSA=8	AEO36678.1-Dimer	AEO36678.1	|A:1 A:3 |A:2 A:6 |A:4 A:7 |A:5 A:8 |A:9 A:12 |A:11 A:15 |A:13 A:16 |A:14 A:17 |B:1 B:3 |B:2 B:6 |B:4 B:7 |B:5 B:8 |B:9 B:12 |B:11 B:15 |B:13 B:16 |B:14 B:17 |dSA=8|dSB=8|dSC= 0	N	17	COMPLEMENT C5	7.8	35-82	1e-48	94.4	8.9kDa		S		AEO36678.1	35-82	1e-48	94.4	8.9kDa		S		RTS_cys_disintegrin |			hypothetical protein	1E-138	AEO36678.1	100	100	100	AEO36678 1 AEO32481 MAA11315 8 9	KDA FAMILY MEMBER	Amblyomma maculatum
JAC23713.1	Amcaj	Amblyomma cajennense	hypothetical protein	103	SIG	18-19	9.826	6.7	8	N	ExpAA=0.13 First60=0.13 PredHel=0 Topology=o	0	JAC23713.1	JAC23713.1	|A:1 A:3 |A:2 A:6 |A:4 A:7 |A:5 A:8 |dSA=4		JAC23713.1	|dSA=0|dSB=0|dSC= 0	N	8	COMPLEMENT C5	6.6	35-3	8e-32	99	8.9kDa		S		JAC23713.1	35-3	8e-32	99	8.9kDa		S		RGD_cys_disintegrin |			hypothetical protein	2E-079	JAC23713.1	100	100	100	JAC23713 1 JAC23716 JAC23715		Amblyomma cajennense
JAC23716.1	Amcaj	Amblyomma cajennense	hypothetical protein	103	SIG	22-23	9.495	4.96	8	N	ExpAA=1.91 First60=1.91 PredHel=0 Topology=o	0	JAC23716.1	JAC23716.1	|A:1 A:3 |A:2 A:6 |A:4 A:7 |A:5 A:8 |dSA=4		JAC23716.1	|dSA=0|dSB=0|dSC= 0	N	8	COMPLEMENT C5	6.7	35-3	2e-34	101	8.9kDa		S		JAC23716.1	35-3	2e-34	101	8.9kDa		S		RGD_cys_disintegrin |			hypothetical protein	5E-079	JAC23716.1	100	100	100	JAC23716 1 JAC23713 JAC23715		Amblyomma cajennense
JAP82050.1	Rhapp	Rhipicephalus appendiculatus	8.9 kDa family member	179	SIG	25-26	17.176	7.82	17	N	ExpAA=22.58 First60=22.47 PredHel=1 Topology=i13-35o	1	JAP82050.1	JAP82050.1	|A:1 A:3 |A:2 A:6 |A:4 A:7 |A:5 A:8 |A:9 A:11 |A:10 A:15 |A:12 A:16 |A:13 A:17 |dSA=8	JAP82050.1-Dimer	JAP82050.1	|A:1 A:3 |A:2 A:6 |A:4 A:7 |A:5 A:8 |A:9 A:11 |A:10 A:15 |A:12 A:16 |A:13 A:17 |B:1 B:3 |B:2 B:6 |B:4 B:7 |B:5 B:8 |B:9 B:11 |B:10 B:15 |B:12 B:16 |B:13 B:17 |A:14 B:14 |dSA=8|dSB=8|dSC= 1	Y	17	COMPLEMENT C5	6.8	40-713	1e-94	100	8.9kDa		S		JAP82050.1	40-713	1e-94	100	8.9kDa		S		RGD_cys_disintegrin |	JAP82050.1.mp4		8.9 kDa family member	1E-142	JAP82050.1	100	100	100	JAP82050 1 8 9 MAA11348 JAA53950	KDA FAMILY MEMBER	Rhipicephalus appendiculatus
JAG91595.1	Amame	Amblyomma americanum	hypothetical protein	99	SIG	20-21	9.125	4.92	8	N	ExpAA=8.20 First60=8.20 PredHel=0 Topology=o	0	JAG91595.1	JAG91595.1	|A:1 A:3 |A:2 A:6 |A:4 A:7 |dSA=3		JAG91595.1	|dSA=0|dSB=0|dSC= 0	N	8	COMPLEMENT C5	6.9	35-3	9e-23	101	8.9kDa		S		JAG91595.1	35-3	9e-23	101	8.9kDa		S		RGD_cys_disintegrin |	JAG91595.1.mp4		hypothetical protein	2E-074	JAG91595.1	100	100	100	JAG91595 1 JAT93151 8 9KDA 9 JAC23087	KDA FAMILY	Amblyomma americanum
JAC24820.1	Ampar	Amblyomma parvum	hypothetical protein	97	SIG	19-20	8.778	7.78	6	N	ExpAA=2.45 First60=2.45 PredHel=0 Topology=o	0	JAC24820.1	JAC24820.1	|A:1 A:3 |A:2 A:5 |A:4 A:6 |dSA=3	JAC24820.1-Dimer	JAC24820.1	|A:1 A:3 |A:2 A:5 |A:4 A:6 |B:1 B:3 |B:2 B:5 |B:4 B:6 |dSA=3|dSB=3|dSC= 0	N	6	COMPLEMENT C5	5.7	40-1026	1e-33	102.1	8.9kDa		S		JAC24820.1	40-1026	1e-33	102.1	8.9kDa		S		KTS_cys_disintegrin |			hypothetical protein	6E-071	JAC24820.1	100	100	100	JAC24820 1 JAC28486 JAC28485		Amblyomma parvum
JAG92035.1	Amame	Amblyomma americanum	putative secreted protein precursor	127	SIG	15-16	12.706	8.2	7	N	ExpAA=2.06 First60=2.06 PredHel=0 Topology=o	0	JAG92035.1	JAG92035.1	|A:2 A:4 |A:3 A:6 |A:5 A:7 |dSA=3	JAG92035.1-Dimer	JAG92035.1	|A:2 A:4 |A:3 A:6 |A:5 A:7 |B:2 B:4 |B:3 B:6 |B:5 B:7 |dSA=3|dSB=3|dSC= 0	N	7	VON WILLEBRAND FACTOR	3.1	40-120	2e-21	106	8.9kDa		S		JAG92035.1	40-120	2e-21	106	8.9kDa		S		KGD_cys_disintegrin |			putative secreted protein precursor	5E-096	JAG92035.1	100	100	100	JAG92035 1 JAU03041 JAG91857	SECRETED PRECURSOR	Amblyomma americanum
JAA60895.1	Rhpul	Rhipicephalus pulchellus	Putative 8.9 kda family member	87	SIG	17-18	8.181	8.65	8	N	ExpAA=2.10 First60=2.10 PredHel=0 Topology=o	0	JAA60895.1	JAA60895.1	|A:1 A:3 |A:2 A:6 |A:4 A:7 |A:5 A:8 |dSA=4	JAA60895.1-Dimer	JAA60895.1	|A:1 A:3 |A:5 A:8 |B:1 B:3 |B:5 B:8 |A:2 B:6 |A:4 B:7 |A:6 B:2 |A:7 B:4 |dSA=2|dSB=2|dSC= 4	Y	8	COMPLEMENT C5	6.5	40-785	2e-09	38.2	8.9kDa		S		JAA60895.1	40-785	2e-09	38.2	8.9kDa		S		KGD_cys_disintegrin |	JAA60895.1.mp4		Putative 8.9 kda family member	7E-066	JAA60895.1	100	100	100	JAA60895 1 8 9 JAA60896 JAA60888	KDA FAMILY MEMBER	Rhipicephalus pulchellus
JAA53914.1	Rhpul	Rhipicephalus pulchellus	Putative 8.9 kda family member	104	SIG	23-24	8.569	4.76	8	N	ExpAA=0.08 First60=0.08 PredHel=0 Topology=o	0	JAA53914.1	JAA53914.1	|A:1 A:3 |A:2 A:6 |A:4 A:7 |A:5 A:8 |dSA=4	JAA53914.1-Dimer	JAA53914.1	|A:1 A:3 |A:2 A:6 |A:4 A:7 |A:5 A:8 |B:1 B:3 |B:2 B:6 |B:4 B:7 |B:5 B:8 |dSA=4|dSB=4|dSC= 0	N	8	COMPLEMENT C5	10	35-3	2e-30	103	8.9kDa		S		JAA53914.1	35-3	2e-30	103	8.9kDa		S		KGD_cys_disintegrin |	JAA53914.1.mp4		Putative 8.9 kda family member	7E-078	JAA53914.1	100	100	100	JAA53914 1 8 9 JAP85717 MAA11308	KDA FAMILY MEMBER	Rhipicephalus pulchellus
JAP81374.1	Rhapp	Rhipicephalus appendiculatus	8.9 kDa family member	102	SIG	24-25	8.578	4.65	8	N	ExpAA=4.62 First60=4.62 PredHel=0 Topology=o	0	JAP81374.1	JAP81374.1	|A:1 A:3 |A:2 A:6 |A:4 A:7 |A:5 A:8 |dSA=4	JAP81374.1-Dimer	JAP81374.1	|A:1 A:3 |A:2 A:6 |A:4 A:7 |A:5 A:8 |B:1 B:3 |B:2 B:6 |B:4 B:7 |B:5 B:8 |dSA=4|dSB=4|dSC= 0	N	8	COMPLEMENT C5	10.5	35-3	7e-24	94.1	8.9kDa		S		JAP81374.1	35-3	7e-24	94.1	8.9kDa		S		KGD_cys_disintegrin |	JAP81374.1.mp4		8.9 kDa family member	1E-078	JAP81374.1	100	100	100	JAP81374 1 8 9 NIE46179 AEO35200 >JAC30429	KDA FAMILY MEMBER	Rhipicephalus appendiculatus
JAP78105.1	Rhapp	Rhipicephalus appendiculatus	8.9 kDa family member	106	SIG	18-19	9.882	6.75	6	N	ExpAA=0.53 First60=0.53 PredHel=0 Topology=o	0								6			40-1026	2e-13	103.2	8.9kDa		S		JAP78105.1	40-1026	2e-13	103.2	8.9kDa		S		KGD_cys_disintegrin |			8.9 kDa family member	9E-082	JAP78105.1	100	100	100	JAP78105 1 8 9 MBD2905549 9KDA JAP81917	KDA FAMILY MEMBER	Rhipicephalus appendiculatus
AEO36853.1	Ammac	Amblyomma maculatum	hypothetical protein	93	SIG	25-26	7.903	9.75	8	N	ExpAA=18.84 First60=18.84 PredHel=1 Topology=o10-27i	1	AEO36853.1	AEO36853.1	|A:1 A:3 |A:2 A:6 |A:4 A:7 |A:5 A:8 |dSA=4	AEO36853.1-Dimer	AEO36853.1	|A:1 A:3 |A:2 A:6 |A:4 A:7 |A:5 A:8 |B:1 B:3 |B:2 B:6 |B:4 B:7 |B:5 B:8 |dSA=4|dSB=4|dSC= 0	N	8	COLLAGEN ALPHA-1(II) CHAIN	5.5	40-759	1e-39	90.4	8.9kDa		S		AEO36853.1	40-759	1e-39	90.4	8.9kDa		S		ECD_cys_disintegrin |			hypothetical protein	7E-073	AEO36853.1	100	100	100	AEO36853 1 JAC28483 JAC28484		Amblyomma maculatum
JAU03010.1	Amscu	Amblyomma sculptum	hypothetical protein	99	SIG	18-19	9.607	6.04	8	N	ExpAA=0.03 First60=0.03 PredHel=0 Topology=o	0	JAU03010.1	JAU03010.1	|A:1 A:3 |A:2 A:6 |A:4 A:7 |A:5 A:8 |dSA=4	JAU03010.1-Dimer	JAU03010.1	|A:1 A:3 |A:2 A:6 |A:4 A:7 |A:5 A:8 |B:1 B:3 |B:2 B:6 |B:4 B:7 |B:5 B:8 |dSA=4|dSB=4|dSC= 0	N	8	COMPLEMENT C5	6.4	55-27	3e-32	84.2	8.9kDa		S		JAU03010.1	55-27	3e-32	84.2	8.9kDa		S		ECD_cys_disintegrin |			hypothetical protein	2E-076	JAU03010.1	100	100	100	JAU03010 1 JAC23722 JAC23720		Amblyomma sculptum
JAC23717.1	Amcaj	Amblyomma cajennense	hypothetical protein	103	SIG	22-23	9.63	9.53	8	N	ExpAA=7.94 First60=7.94 PredHel=0 Topology=o	0	JAC23717.1	JAC23717.1	|A:1 A:3 |A:2 A:6 |A:4 A:7 |A:5 A:8 |dSA=4		JAC23717.1	|dSA=0|dSB=0|dSC= 0	N	8	COMPLEMENT C5	6.9	55-27	4e-37	99	8.9kDa		S		JAC23717.1	55-27	4e-37	99	8.9kDa		S		ECD_cys_disintegrin |			hypothetical protein	2E-079	JAC23717.1	100	100	100	JAC23717 1 JAC23722 JAC23720		Amblyomma cajennense
JAC23720.1	Amcaj	Amblyomma cajennense	hypothetical protein	103	SIG	22-23	9.551	6.04	8	N	ExpAA=4.83 First60=4.83 PredHel=0 Topology=o	0	JAC23720.1	JAC23720.1	|A:1 A:3 |A:2 A:6 |A:4 A:7 |A:5 A:8 |dSA=4		JAC23720.1	|dSA=0|dSB=0|dSC= 0	N	8	COMPLEMENT C5	6.9	55-27	4e-38	99	8.9kDa		S		JAC23720.1	55-27	4e-38	99	8.9kDa		S		ECD_cys_disintegrin |			hypothetical protein	2E-080	JAC23720.1	100	100	100	JAC23720 1 JAC23722 JAU03010		Amblyomma cajennense
JAC23722.1	Amcaj	Amblyomma cajennense	hypothetical protein	103	SIG	22-23	9.65	6.31	8	N	ExpAA=1.86 First60=1.86 PredHel=0 Topology=o	0	JAC23722.1	JAC23722.1	|A:1 A:3 |A:2 A:6 |A:4 A:7 |A:5 A:8 |dSA=4		JAC23722.1	|dSA=0|dSB=0|dSC= 0	N	8	COMPLEMENT C5	6.9	55-27	6e-38	99	8.9kDa		S		JAC23722.1	55-27	6e-38	99	8.9kDa		S		ECD_cys_disintegrin |			hypothetical protein	5E-079	JAC23722.1	100	100	100	JAC23722 1 JAU03010 JAC23720		Amblyomma cajennense
JAC23724.1	Amcaj	Amblyomma cajennense	hypothetical protein	103	SIG	22-23	9.434	6.31	8	N	ExpAA=3.83 First60=3.82 PredHel=0 Topology=o	0	JAC23724.1	JAC23724.1	|A:1 A:3 |A:2 A:6 |A:4 A:7 |A:5 A:8 |dSA=4		JAC23724.1	|dSA=0|dSB=0|dSC= 0	N	8	COMPLEMENT C5	6.9	55-27	1e-38	99	8.9kDa		S		JAC23724.1	55-27	1e-38	99	8.9kDa		S		ECD_cys_disintegrin |			hypothetical protein	5E-078	JAC23724.1	100	100	100	JAC23724 1 JAC23722 JAC23720		Amblyomma cajennense
JAC27155.1	Ampar	Amblyomma parvum	hypothetical protein	113	SIG	32-33	9.623	5.23	8	N	ExpAA=17.26 First60=17.26 PredHel=1 Topology=o15-32i	1	JAC27155.1	JAC27155.1	|A:1 A:3 |A:2 A:6 |A:4 A:7 |A:5 A:8 |dSA=4		JAC27155.1	|dSA=0|dSB=0|dSC= 0	N	8	COMPLEMENT C5	7.2	35-3	1e-30	102	8.9kDa		S		JAC27155.1	35-3	1e-30	102	8.9kDa		S		ECD_cys_disintegrin |			hypothetical protein	7E-087	JAC27155.1	100	100	100	JAC27155 1 JAC27247 JAC23724	SECRETED SALIVARY	Amblyomma parvum
JAP86658.1	Rhapp	Rhipicephalus appendiculatus	8.9 kDa family member	106	SIG	26-27	8.868	8.16	8	N	ExpAA=19.11 First60=19.11 PredHel=1 Topology=o4-26i	1	JAP86658.1	JAP86658.1	|A:1 A:3 |A:2 A:6 |A:4 A:7 |A:5 A:8 |dSA=4	JAP86658.1-Dimer	JAP86658.1	|A:1 A:3 |A:2 A:6 |A:4 A:7 |A:5 A:8 |B:1 B:3 |B:2 B:6 |B:4 B:7 |B:5 B:8 |dSA=4|dSB=4|dSC= 0	N	8	COMPLEMENT C5	9.3	40-278	2e-32	100	8.9kDa		S		JAP86658.1	40-278	2e-32	100	8.9kDa		S		ECD_cys_disintegrin |			8.9 kDa family member	9E-082	JAP86658.1	100	100	100	JAP86658 1 8 9 JAP86702 JAC30401	KDA FAMILY MEMBER	Rhipicephalus appendiculatus
JAB83416.1	Ixric	Ixodes ricinus	putative secreted protein precursor	88	SIG	23-24	7.243	4.99	3	N	ExpAA=13.95 First60=13.95 PredHel=0 Topology=o	0	JAB83416.1	JAB83416.1	|A:1 A:3 |dSA=1	JAB83416.1-Dimer	JAB83416.1	|A:1 A:3 |B:1 B:3 |dSA=1|dSB=1|dSC= 0	N	3	FIMBRIAL ASSEMBLY PROTEIN PILQ	2.2	45-77	9e-31	73.3	8.9kDa		S		JAB83416.1	45-77	9e-31	73.3	8.9kDa		S					putative secreted protein precursor	5E-066	JAB83416.1	100	100	100	JAB83416 1 JAP68750 JAB76790	SECRETED PRECURSOR	Ixodes ricinus
JAP81227.1	Rhapp	Rhipicephalus appendiculatus	8.9 kDa family member	116	SIG	18-19	10.828	7.04	7	N	ExpAA=1.42 First60=1.42 PredHel=0 Topology=o	0	JAP81227.1	JAP81227.1	|A:2 A:5 |A:4 A:6 |dSA=2	JAP81227.1-Dimer	JAP81227.1	|A:2 A:5 |dSA=1|dSB=0|dSC= 0	N	7	TRAPP-ASSOCIATED PROTEIN TCA17	2.4	35-370	3e-73	100	8.9kDa		S		JAP81227.1	35-370	3e-73	100	8.9kDa		S					8.9 kDa family member	6E-085	JAP81227.1	100	100	100	JAP81227 1 8 9 MAA11343 JAP81226	KDA FAMILY MEMBER	Rhipicephalus appendiculatus
JAB70047.1	Ixric	Ixodes ricinus	putative secreted salivary peptide of 9.41 kda	68	SIG	16-17	6.098	6.07	4	N	ExpAA=0.15 First60=0.15 PredHel=0 Topology=o	0	JAB70047.1	JAB70047.1	|A:2 A:4 |dSA=1	JAB70047.1-Dimer	JAB70047.1	|A:2 A:4 |B:2 B:4 |A:1 B:3 |A:3 B:1 |dSA=1|dSB=1|dSC= 2	Y	4	CHICKEN BETA-MICROSEMINOPROTEIN-LIKE 3	2.7	55-27	5e-33	65.3	8.9kDa		S		JAB70047.1	55-27	5e-33	65.3	8.9kDa		S					putative secreted salivary peptide of 9.41 kda	6E-047	JAB70047.1	100	100	100	JAB70047 1 9 41 JAB82193 MXU88236 8	SECRETED SALIVARY KDA	Ixodes ricinus
JAP85468.1	Rhapp	Rhipicephalus appendiculatus	8.9 kDa family member	92	SIG	37-38	5.98	8.29	6	N	ExpAA=4.26 First60=4.26 PredHel=0 Topology=o	0	JAP85468.1	JAP85468.1	|A:2 A:5 |A:4 A:6 |dSA=2	JAP85468.1-Dimer	JAP85468.1	|A:1 A:3 |A:2 A:5 |A:4 A:6 |B:1 B:3 |B:2 B:5 |B:4 B:6 |dSA=3|dSB=3|dSC= 0	N	6	VON WILLEBRAND FACTOR	2.9	35-370	5e-32	59.5	8.9kDa		S		JAP85468.1	35-370	5e-32	59.5	8.9kDa		S					8.9 kDa family member	3E-066	JAP85468.1	100	100	100	JAP85468 1 8 9 NOV36217 JAP67668	KDA FAMILY MEMBER SECRETED PRECURSOR	Rhipicephalus appendiculatus
JAB76412.1	Ixric	Ixodes ricinus	hypothetical protein	105	SIG	18-19	10.08	7.01	3	N	ExpAA=0.15 First60=0.15 PredHel=0 Topology=o	0	JAB76412.1	JAB76412.1	|A:1 A:3 |dSA=1	JAB76412.1-Dimer	JAB76412.1	|A:1 A:3 |B:1 B:3 |dSA=1|dSB=1|dSC= 0	N	3	FIBRONECTIN	3	35-3	4e-26	72.3	8.9kDa		S		JAB76412.1	35-3	4e-26	72.3	8.9kDa		S					hypothetical protein	7E-076	JAB76412.1	100	100	100	JAB76412 1 MXU84064 8 9 JAR95316	KDA	Ixodes ricinus
JAA55807.1	Rhpul	Rhipicephalus pulchellus	Hypothetical protein	111	SIG	23-24	9.735	5.67	8	N	ExpAA=0.45 First60=0.45 PredHel=0 Topology=o	0	JAA55807.1	JAA55807.1	|A:2 A:4 |A:3 A:6 |A:5 A:7 |dSA=3	JAA55807.1-Dimer	JAA55807.1	|A:2 A:4 |A:3 A:6 |A:5 A:7 |B:2 B:4 |B:3 B:6 |B:5 B:7 |A:1 B:8 |A:8 B:1 |dSA=3|dSB=3|dSC= 2	Y	8	COMPLEMENT C5	3.1	JAP77703	4e-25	96.2	8.9kDa		S		JAA55807.1	JAP77703	4e-25	96.2	8.9kDa		S			JAA55807.1-6rpt-B.mp4		Hypothetical protein	2E-086	JAA55807.1	100	100	100	JAA55807 1 MAA14507 MBD2907138 8 9KDA		Rhipicephalus pulchellus
JAB81758.1	Ixric	Ixodes ricinus	putative secreted salivary protein precursor	68	SIG	20-21	5.54	5.39	3	N	ExpAA=0.95 First60=0.95 PredHel=0 Topology=o	0	JAB81758.1	JAB81758.1	|A:1 A:3 |dSA=1	JAB81758.1-Dimer	JAB81758.1	|A:1 A:3 |B:1 B:3 |A:2 B:2 |dSA=1|dSB=1|dSC= 1	Y	3	PROTEIN INVG	3.1	55-27	5e-35	65.3	8.9kDa		S		JAB81758.1	55-27	5e-35	65.3	8.9kDa		S					putative secreted salivary protein precursor	3E-049	JAB81758.1	100	100	100	JAB81758 1 JAA71517 8 9 JAA71176	SECRETED SALIVARY PRECURSOR KDA	Ixodes ricinus
JAB71683.1	Ixric	Ixodes ricinus	hypothetical protein	104	SIG	18-19	9.411	4.94	4	N	ExpAA=0.33 First60=0.27 PredHel=0 Topology=o	0	JAB71683.1	JAB71683.1	|A:1 A:3 |A:2 A:4 |dSA=2	JAB71683.1-Dimer	JAB71683.1	|A:1 A:3 |A:2 A:4 |B:1 B:3 |B:2 B:4 |dSA=2|dSB=2|dSC= 0	N	4	COMPLEMENT C5	3.4	35-3	7e-22	78.2	8.9kDa		S		JAB71683.1	35-3	7e-22	78.2	8.9kDa		S					hypothetical protein	2E-072	JAB71683.1	100	100	100	JAB71683 1 JAB74624 JAA69611 8 9	KDA	Ixodes ricinus
JAA66972.1	Ixric	Ixodes ricinus	Putative 8.9 kda protein	70	SIG	20-21	6.002	10.01	1	N	ExpAA=15.61 First60=15.61 PredHel=1 Topology=i5-22o	1	JAA66972.1							1	LARGE CONDUCTANCE MECHANOSENSITIVE CHANNEL PROTE	3.4	55-27	7e-23	41.6	8.9kDa		S		JAA66972.1	55-27	7e-23	41.6	8.9kDa		S					Putative 8.9 kda protein	5E-046	JAA66972.1	100	100	100	JAA66972 1 8 9 JAA71164 MXU88229	KDA	Ixodes ricinus
JAP81529.1	Rhapp	Rhipicephalus appendiculatus	8.9 kDa family member	83	SIG	22-23	6.606	8.32	6	N	ExpAA=13.36 First60=13.36 PredHel=0 Topology=o	0	JAP81529.1	JAP81529.1	|A:1 A:3 |A:2 A:5 |A:4 A:6 |dSA=3	JAP81529.1-Dimer	JAP81529.1	|A:1 A:6 |B:1 B:6 |A:2 B:4 |A:3 B:5 |A:4 B:2 |A:5 B:3 |dSA=1|dSB=1|dSC= 4	Y	6	VON WILLEBRAND FACTOR	3.5	35-370	7e-34	60.3	8.9kDa		S		JAP81529.1	35-370	7e-34	60.3	8.9kDa		S					8.9 kDa family member	3E-058	JAP81529.1	100	100	100	JAP81529 1 8 9 NIE46112 MAA11304	KDA FAMILY MEMBER	Rhipicephalus appendiculatus
JAC19638.1	Amcaj	Amblyomma cajennense	putative secreted protein precursor	125	SIG	21-22	12.288	6.64	6	N	ExpAA=2.53 First60=2.53 PredHel=0 Topology=o	0	JAC19638.1	JAC19638.1	|A:1 A:3 |A:2 A:5 |A:4 A:6 |dSA=3	JAC19638.1-Dimer	JAC19638.1	|A:1 A:3 |A:2 A:4 |A:5 A:6 |B:1 B:3 |B:2 B:4 |B:5 B:6 |dSA=3|dSB=3|dSC= 0	N	6	COMPLEMENT C5	3.5	45-179	9e-30	71.6	8.9kDa		S		JAC19638.1	45-179	9e-30	71.6	8.9kDa		S					putative secreted protein precursor	9E-091	JAC19638.1	100	100	100	JAC19638 1 JAC19635 JAC19025	SECRETED PRECURSOR	Amblyomma cajennense
JAB69906.1	Ixric	Ixodes ricinus	putative secreted salivary protein precursor	95	SIG	20-21	8.986	8.89	3	N	ExpAA=0.48 First60=0.47 PredHel=0 Topology=o	0	JAB69906.1	JAB69906.1	|A:1 A:3 |dSA=1	JAB69906.1-Dimer	JAB69906.1	|A:1 A:3 |B:1 B:3 |dSA=1|dSB=1|dSC= 0	N	3	CHICKEN BETA-MICROSEMINOPROTEIN-LIKE 3	3.6	55-27	5e-29	92.1	8.9kDa		S		JAB69906.1	55-27	5e-29	92.1	8.9kDa		S					putative secreted salivary protein precursor	3E-070	JAB69906.1	100	100	100	JAB69906 1 JAB81710 JAA71176 8 9	SECRETED SALIVARY PRECURSOR KDA	Ixodes ricinus
JAC30441.1	Amtri	Amblyomma triste	hypothetical protein	118	SIG	19-20	11.64	8.16	8	N	ExpAA=3.74 First60=3.74 PredHel=0 Topology=o	0	JAC30441.1	JAC30441.1	|A:1 A:3 |A:2 A:6 |A:4 A:7 |A:5 A:8 |dSA=4	JAC30441.1-Dimer	JAC30441.1	|A:1 A:3 |A:2 A:6 |A:4 A:7 |A:5 A:8 |B:1 B:3 |B:2 B:6 |B:4 B:7 |B:5 B:8 |dSA=4|dSB=4|dSC= 0	N	8	HUMAN FIBRONECTIN	3.6	40-626	3e-63	90.8	8.9kDa		S		JAC30441.1	40-626	3e-63	90.8	8.9kDa		S					hypothetical protein	6E-088	JAC30441.1	100	100	100	JAC30441 1 JAC30442 JAC30492		Amblyomma triste
JAC19619.1	Amcaj	Amblyomma cajennense	hypothetical protein	112	SIG	21-22	10.232	8.95	6	N	ExpAA=4.79 First60=4.79 PredHel=0 Topology=o	0	JAC19619.1	JAC19619.1	|A:1 A:3 |A:2 A:5 |A:4 A:6 |dSA=3	JAC19619.1-Dimer	JAC19619.1	|A:1 A:3 |A:2 A:5 |A:4 A:6 |B:1 B:3 |B:2 B:5 |B:4 B:6 |dSA=3|dSB=3|dSC= 0	N	6	VON WILLEBRAND FACTOR	3.6	45-179	5e-25	85.3	8.9kDa		S		JAC19619.1	45-179	5e-25	85.3	8.9kDa		S					hypothetical protein	5E-080	JAC19619.1	100	100	100	JAC19619 1 JAC19120 JAC19618	SECRETED PRECURSOR	Amblyomma cajennense
JAG92293.1	Amame	Amblyomma americanum	putative secreted protein precursor	164	SIG	21-22	16.572	8.8	7	N	ExpAA=0.79 First60=0.79 PredHel=0 Topology=o	0	JAG92293.1	JAG92293.1	|A:1 A:3 |A:2 A:5 |A:4 A:6 |dSA=3	JAG92293.1-Dimer	JAG92293.1	|A:1 A:3 |A:2 A:5 |A:4 A:6 |B:1 B:3 |B:2 B:5 |B:4 B:6 |dSA=3|dSB=3|dSC= 0	N	7	COMPLEMENT C5	3.6	40-120	5e-20	110.3	8.9kDa		S		JAG92293.1	40-120	5e-20	110.3	8.9kDa		S					putative secreted protein precursor	1E-123	JAG92293.1	100	100	100	JAG92293 1 JAG91901 JAC27839	SECRETED PRECURSOR	Amblyomma americanum
AEO35467.1	Ammac	Amblyomma maculatum	hypothetical protein	141	SIG	17-18	13.971	8.15	8	N	ExpAA=0.74 First60=0.74 PredHel=0 Topology=o	0	AEO35467.1	AEO35467.1	|A:1 A:3 |dSA=1	AEO35467.1-Dimer	AEO35467.1	|A:1 A:3 |A:2 A:4 |B:1 B:3 |B:2 B:4 |dSA=2|dSB=2|dSC= 0	N	8	PHI ETA ORF 56-LIKE PROTEIN	3.6	40-81	2e-37	90.2	8.9kDa		S		AEO35467.1	40-81	2e-37	90.2	8.9kDa		S					hypothetical protein	1E-112	AEO35467.1	100	100	100	AEO35467 1 AEO35973 AEO32302		Amblyomma maculatum
JAP82058.1	Rhapp	Rhipicephalus appendiculatus	8.9 kDa family member	90	SIG	22-23	7.233	7.6	10	N	ExpAA=6.78 First60=6.78 PredHel=0 Topology=o	0	JAP82058.1	JAP82058.1	|A:1 A:5 |A:2 A:3 |A:4 A:8 |A:6 A:9 |A:7 A:10 |dSA=5	JAP82058.1-Dimer	JAP82058.1	|A:4 A:8 |A:6 A:9 |A:7 A:10 |B:4 B:8 |B:6 B:9 |B:7 B:10 |A:1 B:5 |A:2 B:3 |A:3 B:2 |A:5 B:1 |dSA=3|dSB=3|dSC= 4	Y	10	COMPLEMENT C5	3.7	JAP86287	4e-25	97.8	8.9kDa		S		JAP82058.1	JAP86287	4e-25	97.8	8.9kDa		S					8.9 kDa family member	4E-069	JAP82058.1	100	100	100	JAP82058 1 8 9 MAA11325 MBD2908612	KDA FAMILY MEMBER	Rhipicephalus appendiculatus
JAB71107.1	Ixric	Ixodes ricinus	putative secreted salivary peptide of 6.78 kda	80	SIG	16-17	7.352	9.05	4	N	ExpAA=0.20 First60=0.19 PredHel=0 Topology=o	0	JAB71107.1	JAB71107.1	|A:1 A:3 |A:2 A:4 |dSA=2	JAB71107.1-Dimer	JAB71107.1	|A:1 A:3 |A:2 A:4 |B:1 B:3 |B:2 B:4 |dSA=2|dSB=2|dSC= 0	N	4	FIBRONECTIN	3.7	35-3	3e-20	79.2	8.9kDa		S		JAB71107.1	35-3	3e-20	79.2	8.9kDa		S					putative secreted salivary peptide of 6.78 kda	5E-053	JAB71107.1	100	100	100	JAB71107 1 6 78 MXU84077 8 9 JAA69611	SECRETED SALIVARY KDA	Ixodes ricinus
JAC18899.1	Amcaj	Amblyomma cajennense	putative secreted protein precursor	102	SIG	19-20	9.3	9.39	4	N	ExpAA=1.57 First60=1.57 PredHel=0 Topology=o	0	JAC18899.1	JAC18899.1	|A:1 A:3 |A:2 A:4 |dSA=2	JAC18899.1-Dimer	JAC18899.1	|A:1 A:3 |A:2 A:4 |B:1 B:3 |B:2 B:4 |dSA=2|dSB=2|dSC= 0	N	4	VON WILLEBRAND FACTOR	3.7	45-179	9e-34	87.1	8.9kDa		S		JAC18899.1	45-179	9e-34	87.1	8.9kDa		S					putative secreted protein precursor	2E-072	JAC18899.1	100	100	100	JAC18899 1 JAC18900 JAC19619	SECRETED PRECURSOR	Amblyomma cajennense
JAC18900.1	Amcaj	Amblyomma cajennense	putative secreted protein precursor	102	SIG	19-20	9.286	9.14	4	N	ExpAA=1.49 First60=1.49 PredHel=0 Topology=o	0	JAC18900.1	JAC18900.1	|A:1 A:3 |A:2 A:4 |dSA=2	JAC18900.1-Dimer	JAC18900.1	|A:1 A:3 |A:2 A:4 |B:1 B:3 |B:2 B:4 |dSA=2|dSB=2|dSC= 0	N	4	VON WILLEBRAND FACTOR	3.7	45-179	5e-34	87.1	8.9kDa		S		JAC18900.1	45-179	5e-34	87.1	8.9kDa		S					putative secreted protein precursor	1E-072	JAC18900.1	100	100	100	JAC18900 1 JAC18899 JAC19619	SECRETED PRECURSOR	Amblyomma cajennense
JAP86287.1	Rhapp	Rhipicephalus appendiculatus	8.9 kDa family member	93	SIG	22-23	7.725	9.28	10	N	ExpAA=21.50 First60=21.50 PredHel=1 Topology=o5-27i	1	JAP86287.1	JAP86287.1	|A:1 A:5 |A:2 A:3 |A:4 A:8 |A:6 A:9 |A:7 A:10 |dSA=5	JAP86287.1-Dimer	JAP86287.1	|A:1 A:5 |A:2 A:3 |A:4 A:8 |A:6 A:9 |A:7 A:10 |B:1 B:5 |B:2 B:3 |B:4 B:8 |B:6 B:9 |B:7 B:10 |dSA=5|dSB=5|dSC= 0	N	10	COMPLEMENT C5	3.8	JAP86287	8e-38	100	8.9kDa		S		JAP86287.1	JAP86287	8e-38	100	8.9kDa		S					8.9 kDa family member	2E-071	JAP86287.1	100	100	100	JAP86287 1 8 9 JAA61168 JAP86641	KDA FAMILY MEMBER	Rhipicephalus appendiculatus
JAB76583.1	Ixric	Ixodes ricinus	putative secreted salivary peptide of 9.41 kda	70	SIG	20-21	5.744	6.04	3	N	ExpAA=1.18 First60=1.18 PredHel=0 Topology=o	0	JAB76583.1	JAB76583.1	|A:1 A:3 |dSA=1	JAB76583.1-Dimer	JAB76583.1	|A:1 A:3 |B:1 B:3 |A:2 B:2 |dSA=1|dSB=1|dSC= 1	Y	3	CHICKEN BETA-MICROSEMINOPROTEIN-LIKE 3	3.8	55-27	4e-37	67.3	8.9kDa		S		JAB76583.1	55-27	4e-37	67.3	8.9kDa		S					putative secreted salivary peptide of 9.41 kda	1E-049	JAB76583.1	100	100	100	JAB76583 1 9 41 JAB71712 JAA66164 8	SECRETED SALIVARY KDA	Ixodes ricinus
JAC23784.1	Amcaj	Amblyomma cajennense	hypothetical protein	119	SIG	16-17	11.929	8.86	7	N	ExpAA=2.66 First60=2.66 PredHel=0 Topology=o	0	JAC23784.1	JAC23784.1	|A:2 A:4 |A:3 A:6 |A:5 A:7 |dSA=3	JAC23784.1-Dimer	JAC23784.1	|A:2 A:4 |A:3 A:6 |A:5 A:7 |B:2 B:4 |B:3 B:6 |B:5 B:7 |dSA=3|dSB=3|dSC= 0	N	7	COMPLEMENT C5	3.9	45-179	2e-40	101.7	8.9kDa		S		JAC23784.1	45-179	2e-40	101.7	8.9kDa		S					hypothetical protein	1E-087	JAC23784.1	100	100	100	JAC23784 1 JAC23785 JAG91923	SECRETED PRECURSOR	Amblyomma cajennense
JAA54262.1	Rhpul	Rhipicephalus pulchellus	Putative 8.9 kda family member	90	SIG	22-23	7.12	8.78	7	N	ExpAA=0.19 First60=0.19 PredHel=0 Topology=o	0	JAA54262.1	JAA54262.1	|A:1 A:5 |A:3 A:6 |A:4 A:7 |dSA=3	JAA54262.1-Dimer	JAA54262.1	|A:1 A:5 |A:3 A:6 |A:4 A:7 |B:1 B:5 |B:3 B:6 |B:4 B:7 |A:2 B:2 |dSA=3|dSB=3|dSC= 1	Y	7	COMPLEMENT C5	3.9	45-1017	2e-52	100	8.9kDa		S		JAA54262.1	45-1017	2e-52	100	8.9kDa		S					Putative 8.9 kda family member	2E-067	JAA54262.1	100	100	100	JAA54262 1 8 9 JAA54263 JAP79401	KDA FAMILY MEMBER	Rhipicephalus pulchellus
JAA54263.1	Rhpul	Rhipicephalus pulchellus	Putative 8.9 kda family member	90	SIG	22-23	7.198	8.24	7	N	ExpAA=0.07 First60=0.07 PredHel=0 Topology=o	0	JAA54263.1	JAA54263.1	|A:1 A:5 |A:3 A:6 |A:4 A:7 |dSA=3	JAA54263.1-Dimer	JAA54263.1	|A:1 A:5 |A:3 A:6 |A:4 A:7 |B:1 B:5 |B:3 B:6 |B:4 B:7 |A:2 B:2 |dSA=3|dSB=3|dSC= 1	Y	7	COMPLEMENT C5	3.9	45-1017	6e-54	100	8.9kDa		S		JAA54263.1	45-1017	6e-54	100	8.9kDa		S					Putative 8.9 kda family member	1E-068	JAA54263.1	100	100	100	JAA54263 1 8 9 JAA54262 JAP79401	KDA FAMILY MEMBER	Rhipicephalus pulchellus
JAC30442.1	Amtri	Amblyomma triste	hypothetical protein	118	SIG	18-19	11.835	8.42	8	N	ExpAA=0.28 First60=0.28 PredHel=0 Topology=o	0	JAC30442.1	JAC30442.1	|A:1 A:3 |A:2 A:6 |A:4 A:7 |A:5 A:8 |dSA=4	JAC30442.1-Dimer	JAC30442.1	|A:1 A:3 |A:2 A:6 |A:4 A:7 |A:5 A:8 |B:1 B:3 |B:2 B:6 |B:4 B:7 |B:5 B:8 |dSA=4|dSB=4|dSC= 0	N	8	COMPLEMENT C5	3.9	40-626	2e-65	90.8	8.9kDa		S		JAC30442.1	40-626	2e-65	90.8	8.9kDa		S					hypothetical protein	3E-088	JAC30442.1	100	100	100	JAC30442 1 JAC30441 JAC30492		Amblyomma triste
JAC30458.1	Amtri	Amblyomma triste	hypothetical protein	121	SIG	24-25	11.46	8.15	8	N	ExpAA=2.58 First60=2.58 PredHel=0 Topology=o	0	JAC30458.1	JAC30458.1	|A:1 A:3 |A:2 A:6 |A:4 A:7 |A:5 A:8 |dSA=4	JAC30458.1-Dimer	JAC30458.1	|A:1 A:3 |A:2 A:6 |A:4 A:7 |A:5 A:8 |B:1 B:3 |B:2 B:6 |B:4 B:7 |B:5 B:8 |dSA=4|dSB=4|dSC= 0	N	8	FIBRONECTIN	3.9	40-626	8e-70	91.5	8.9kDa		S		JAC30458.1	40-626	8e-70	91.5	8.9kDa		S					hypothetical protein	5E-092	JAC30458.1	100	100	100	JAC30458 1 JAC30497 JAC30481		Amblyomma triste
JAG91857.1	Amame	Amblyomma americanum	putative secreted protein precursor	113	SIG	21-22	10.28	6.57	6	N	ExpAA=0.17 First60=0.17 PredHel=0 Topology=o	0	JAG91857.1	JAG91857.1	|A:1 A:3 |A:2 A:5 |A:4 A:6 |dSA=3	JAG91857.1-Dimer	JAG91857.1	|A:1 A:3 |A:2 A:5 |A:4 A:6 |B:1 B:3 |B:2 B:5 |B:4 B:6 |dSA=3|dSB=3|dSC= 0	N	6	COMPLEMENT C5	3.9	40-120	2e-18	96.6	8.9kDa		S		JAG91857.1	40-120	2e-18	96.6	8.9kDa		S					putative secreted protein precursor	7E-087	JAG91857.1	100	100	100	JAG91857 1 JAG92035 JAU03041	SECRETED PRECURSOR	Amblyomma americanum
JAC30387.1	Amtri	Amblyomma triste	putative secreted protein precursor	98	SIG	17-18	9.034	5.47	4	N	ExpAA=1.53 First60=1.53 PredHel=0 Topology=o	0	JAC30387.1	JAC30387.1	|A:1 A:3 |A:2 A:4 |dSA=2	JAC30387.1-Dimer	JAC30387.1	|A:1 A:3 |B:1 B:3 |A:2 B:4 |A:4 B:2 |dSA=1|dSB=1|dSC= 2	Y	4	VON WILLEBRAND FACTOR	4	35-489	2e-44	97.9	8.9kDa		S		JAC30387.1	35-489	2e-44	97.9	8.9kDa		S					putative secreted protein precursor	1E-071	JAC30387.1	100	100	100	JAC30387 1 AEO36553 JAC30385	SECRETED PRECURSOR	Amblyomma triste
AEO36553.1	Ammac	Amblyomma maculatum	hypothetical protein	95	SIG	16-17	8.475	4.4	6	N	ExpAA=3.75 First60=3.75 PredHel=0 Topology=o	0	AEO36553.1	AEO36553.1	|A:1 A:3 |A:2 A:5 |A:4 A:6 |dSA=3	AEO36553.1-Dimer	AEO36553.1	|A:1 A:3 |A:2 A:5 |A:4 A:6 |B:1 B:3 |B:2 B:5 |B:4 B:6 |dSA=3|dSB=3|dSC= 0	N	6	COMPLEMENT C5	4	35-489	2e-49	100	8.9kDa		S		AEO36553.1	35-489	2e-49	100	8.9kDa		S					hypothetical protein	2E-070	AEO36553.1	100	100	100	AEO36553 1 JAC30380 JAC30385		Amblyomma maculatum
JAC30380.1	Amtri	Amblyomma triste	hypothetical protein	95	SIG	16-17	8.297	4.08	6	N	ExpAA=3.78 First60=3.78 PredHel=0 Topology=o	0	JAC30380.1	JAC30380.1	|A:1 A:3 |A:2 A:5 |A:4 A:6 |dSA=3	JAC30380.1-Dimer	JAC30380.1	|A:1 A:3 |A:2 A:5 |A:4 A:6 |B:1 B:3 |B:2 B:5 |B:4 B:6 |dSA=3|dSB=3|dSC= 0	N	6	COMPLEMENT C5	4	35-489	1e-49	100	8.9kDa		S		JAC30380.1	35-489	1e-49	100	8.9kDa		S					hypothetical protein	9E-072	JAC30380.1	100	100	100	JAC30380 1 AEO36553 JAC30385		Amblyomma triste
JAP79401.1	Rhapp	Rhipicephalus appendiculatus	8.9 kDa family member	90	SIG	22-23	7.281	8.57	7	N	ExpAA=0.01 First60=0.01 PredHel=0 Topology=o	0	JAP79401.1	JAP79401.1	|A:1 A:5 |A:3 A:6 |A:4 A:7 |dSA=3	JAP79401.1-Dimer	JAP79401.1	|A:1 A:5 |A:3 A:6 |A:4 A:7 |B:1 B:5 |B:3 B:6 |B:4 B:7 |A:2 B:2 |dSA=3|dSB=3|dSC= 1	Y	7	COMPLEMENT C5	4.1	45-1017	2e-53	100	8.9kDa		S		JAP79401.1	45-1017	2e-53	100	8.9kDa		S					8.9 kDa family member	2E-069	JAP79401.1	100	100	100	JAP79401 1 8 9 JAA54263 JAA54262	KDA FAMILY MEMBER	Rhipicephalus appendiculatus
JAB71775.1	Ixric	Ixodes ricinus	putative secreted protein precursor	114	SIG	23-24	10.726	9.6	3	N	ExpAA=17.02 First60=17.02 PredHel=1 Topology=i7-24o	1	JAB71775.1	JAB71775.1	|A:1 A:3 |dSA=1	JAB71775.1-Dimer	JAB71775.1	|A:1 A:3 |B:1 B:3 |dSA=1|dSB=1|dSC= 0	N	3	COMPLEMENT C5	4.1	45-77	4e-43	65.8	8.9kDa		S		JAB71775.1	45-77	4e-43	65.8	8.9kDa		S					putative secreted protein precursor	1E-084	JAB71775.1	100	100	100	JAB71775 1 JAB76791 JAB71642	SECRETED PRECURSOR	Ixodes ricinus
JAR90429.1	Ixric	Ixodes ricinus	putative 8.9 kda protein	94	SIG	24-25	8.095	8.58	3	N	ExpAA=25.30 First60=14.68 PredHel=0 Topology=o	0	JAR90429.1	JAR90429.1	|A:1 A:3 |dSA=1	JAR90429.1-Dimer	JAR90429.1	|A:1 A:3 |B:1 B:3 |dSA=1|dSB=1|dSC= 0	N	3	COMPLEMENT C5	4.1	55-27	1e-42	71.3	8.9kDa		S		JAR90429.1	55-27	1e-42	71.3	8.9kDa		S					putative 8.9 kda protein	2E-067	JAR90429.1	100	100	100	JAR90429 1 8 9 MXU90559 JAA66391	KDA	Ixodes ricinus
JAC24823.1	Ampar	Amblyomma parvum	putative secreted protein precursor	102	SIG	20-21	9.116	7.05	6	N	ExpAA=16.84 First60=16.84 PredHel=1 Topology=o4-21i	1	JAC24823.1	JAC24823.1	|A:1 A:3 |A:2 A:5 |A:4 A:6 |dSA=3	JAC24823.1-Dimer	JAC24823.1	|A:1 A:3 |A:2 A:5 |A:4 A:6 |B:1 B:3 |B:2 B:5 |B:4 B:6 |dSA=3|dSB=3|dSC= 0	N	6	COMPLEMENT C5	4.1	40-120	5e-29	98.3	8.9kDa		S		JAC24823.1	40-120	5e-29	98.3	8.9kDa		S					putative secreted protein precursor	8E-076	JAC24823.1	100	100	100	JAC24823 1 JAG91857 AEO36758	SECRETED PRECURSOR	Amblyomma parvum
JAC28505.1	Amtri	Amblyomma triste	putative secreted protein precursor	107	SIG	21-22	8.975	8.34	6	N	ExpAA=6.71 First60=6.68 PredHel=0 Topology=o	0	JAC28505.1	JAC28505.1	|A:1 A:3 |A:2 A:5 |A:4 A:6 |dSA=3	JAC28505.1-Dimer	JAC28505.1	|A:1 A:3 |A:2 A:5 |A:4 A:6 |B:1 B:3 |B:2 B:5 |B:4 B:6 |dSA=3|dSB=3|dSC= 0	N	6	COMPLEMENT C5	4.1	40-120	2e-18	104.3	8.9kDa		S		JAC28505.1	40-120	2e-18	104.3	8.9kDa		S					putative secreted protein precursor	2E-079	JAC28505.1	100	100	100	JAC28505 1 JAC28504 JAC27907	SECRETED PRECURSOR	Amblyomma triste
JAB70967.1	Ixric	Ixodes ricinus	putative secreted salivary peptide of 9.41 kda	72	SIG	15-16	6.631	5.49	4	N	ExpAA=0.22 First60=0.22 PredHel=0 Topology=o	0	JAB70967.1	JAB70967.1	|A:2 A:4 |dSA=1	JAB70967.1-Dimer	JAB70967.1	|A:2 A:4 |B:2 B:4 |dSA=1|dSB=1|dSC= 0	N	4	CHICKEN BETA-MICROSEMINOPROTEIN-LIKE 3	4.2	55-27	3e-37	71.3	8.9kDa		S		JAB70967.1	55-27	3e-37	71.3	8.9kDa		S					putative secreted salivary peptide of 9.41 kda	1E-049	JAB70967.1	100	100	100	JAB70967 1 9 41 JAB75052 JAA65301 8	SECRETED SALIVARY KDA	Ixodes ricinus
JAG92109.1	Amame	Amblyomma americanum	putative secreted protein precursor	135	SIG	21-22	12.895	6.56	7	N	ExpAA=1.21 First60=1.16 PredHel=0 Topology=o	0	JAG92109.1	JAG92109.1	|A:2 A:4 |A:3 A:6 |A:5 A:7 |dSA=3	JAG92109.1-Dimer	JAG92109.1	|A:2 A:4 |A:3 A:6 |A:5 A:7 |B:2 B:4 |B:3 B:6 |B:5 B:7 |dSA=3|dSB=3|dSC= 0	N	7	COMPLEMENT C5	4.2	40-120	1e-18	113.8	8.9kDa		S		JAG92109.1	40-120	1e-18	113.8	8.9kDa		S					putative secreted protein precursor	1E-102	JAG92109.1	100	100	100	JAG92109 1 JAC27839 JAC27796	SECRETED PRECURSOR	Amblyomma americanum
JAP85894.1	Rhapp	Rhipicephalus appendiculatus	8.9 kDa family member	93	SIG	19-20	7.873	6.41	10	N	ExpAA=1.32 First60=1.32 PredHel=0 Topology=o	0	JAP85894.1	JAP85894.1	|A:1 A:5 |A:2 A:3 |A:4 A:8 |A:6 A:9 |A:7 A:10 |dSA=5	JAP85894.1-Dimer	JAP85894.1	|A:1 A:5 |A:2 A:3 |A:4 A:8 |A:6 A:9 |A:7 A:10 |B:1 B:5 |B:2 B:3 |B:4 B:8 |B:6 B:9 |B:7 B:10 |dSA=5|dSB=5|dSC= 0	N	10	COMPLEMENT C5	4.2	JAP86287	3e-28	100	8.9kDa		S		JAP85894.1	JAP86287	3e-28	100	8.9kDa		S					8.9 kDa family member	1E-072	JAP85894.1	100	100	100	JAP85894 1 8 9 MAA11325 MAA11324	KDA FAMILY MEMBER	Rhipicephalus appendiculatus
JAA69611.1	Ixric	Ixodes ricinus	Putative 8.9 kda protein	79	SIG	16-17	7.287	8.79	4	N	ExpAA=0.27 First60=0.27 PredHel=0 Topology=o	0	JAA69611.1	JAA69611.1	|A:1 A:3 |A:2 A:4 |dSA=2	JAA69611.1-Dimer	JAA69611.1	|A:1 A:3 |B:1 B:3 |dSA=1|dSB=1|dSC= 0	N	4	FIBRONECTIN	4.2	35-3	4e-26	78.2	8.9kDa		S		JAA69611.1	35-3	4e-26	78.2	8.9kDa		S					Putative 8.9 kda protein	8E-054	JAA69611.1	100	100	100	JAA69611 1 8 9 MXU84067 JAA66714	KDA	Ixodes ricinus
JAG91838.1	Amame	Amblyomma americanum	hypothetical protein	111	SIG	19-20	10.43	9.04	6	N	ExpAA=2.68 First60=2.68 PredHel=0 Topology=o	0	JAG91838.1	JAG91838.1	|A:1 A:3 |A:2 A:5 |A:4 A:6 |dSA=3	JAG91838.1-Dimer	JAG91838.1	|A:1 A:3 |A:2 A:5 |A:4 A:6 |B:1 B:3 |B:2 B:5 |B:4 B:6 |dSA=3|dSB=3|dSC= 0	N	6	COMPLEMENT C5	4.2	45-179	7e-23	86.2	8.9kDa		S		JAG91838.1	45-179	7e-23	86.2	8.9kDa		S					hypothetical protein	1E-080	JAG91838.1	100	100	100	JAG91838 1 JAC19618 JAC23785		Amblyomma americanum
AAY66708.1	Ixsca	Ixodes scapularis	putative secreted salivary protein	79	SIG	16-17	7.245	5.71	4	N	ExpAA=0.37 First60=0.37 PredHel=0 Topology=o	0	AAY66708.1	AAY66708.1	|A:1 A:3 |A:2 A:4 |dSA=2	AAY66708.1-Dimer	AAY66708.1	|A:1 A:3 |A:2 A:4 |B:1 B:3 |B:2 B:4 |dSA=2|dSB=2|dSC= 0	N	4	FIBRONECTIN	4.2	35-3	4e-28	78.2	8.9kDa		S		AAY66708.1	35-3	4e-28	78.2	8.9kDa		S					Putative 8.9 kda protein	2E-050	JAA71455.1	92	98	100	JAA71455 1 8 9 MXU84066 MXU84067	KDA	Ixodes ricinus
JAA66710.1	Ixric	Ixodes ricinus	Putative 8.9 kda protein	79	SIG	16-17	7.27	5.17	4	N	ExpAA=0.18 First60=0.18 PredHel=0 Topology=o	0	JAA66710.1	JAA66710.1	|A:1 A:3 |A:2 A:4 |dSA=2	JAA66710.1-Dimer	JAA66710.1	|A:1 A:3 |A:2 A:4 |B:1 B:3 |B:2 B:4 |dSA=2|dSB=2|dSC= 0	N	4	FIBRONECTIN	4.2	35-3	9e-27	78.2	8.9kDa		S		JAA66710.1	35-3	9e-27	78.2	8.9kDa		S					Putative 8.9 kda protein	4E-055	JAA66710.1	100	100	100	JAA66710 1 8 9 MXU84066 JAR95316	KDA	Ixodes ricinus
JAA69608.1	Ixric	Ixodes ricinus	Putative 8.9 kda protein	79	SIG	16-17	7.12	5.68	4	N	ExpAA=0.28 First60=0.28 PredHel=0 Topology=o	0	JAA69608.1	JAA69608.1	|A:1 A:3 |A:2 A:4 |dSA=2	JAA69608.1-Dimer	JAA69608.1	|A:1 A:3 |A:2 A:4 |B:1 B:3 |B:2 B:4 |dSA=2|dSB=2|dSC= 0	N	4	FIBRONECTIN	4.2	35-3	3e-25	78.2	8.9kDa		S		JAA69608.1	35-3	3e-25	78.2	8.9kDa		S					Putative 8.9 kda protein	2E-053	JAA69608.1	100	100	100	JAA69608 1 8 9 JAA69611 MXU84077	KDA	Ixodes ricinus
JAA69610.1	Ixric	Ixodes ricinus	Putative 8.9 kda protein	79	SIG	16-17	7.296	7.85	4	N	ExpAA=1.12 First60=1.12 PredHel=0 Topology=o	0	JAA69610.1	JAA69610.1	|A:1 A:3 |A:2 A:4 |dSA=2	JAA69610.1-Dimer	JAA69610.1	|A:1 A:3 |A:2 A:4 |B:1 B:3 |B:2 B:4 |dSA=2|dSB=2|dSC= 0	N	4	CHICKEN BETA-MICROSEMINOPROTEIN-LIKE 3	4.2	35-3	5e-25	78.2	8.9kDa		S		JAA69610.1	35-3	5e-25	78.2	8.9kDa		S					Putative 8.9 kda protein	1E-054	JAA69610.1	100	100	100	JAA69610 1 8 9 JAB71105 MXU84067	KDA	Ixodes ricinus
JAB69725.1	Ixric	Ixodes ricinus	hypothetical protein	79	SIG	16-17	7.364	7.85	4	N	ExpAA=0.14 First60=0.14 PredHel=0 Topology=o	0	JAB69725.1	JAB69725.1	|A:1 A:3 |A:2 A:4 |dSA=2	JAB69725.1-Dimer	JAB69725.1	|A:1 A:3 |A:2 A:4 |B:1 B:3 |B:2 B:4 |dSA=2|dSB=2|dSC= 0	N	4	FIBRONECTIN	4.2	35-3	7e-23	78.2	8.9kDa		S		JAB69725.1	35-3	7e-23	78.2	8.9kDa		S					hypothetical protein	1E-052	JAB69725.1	100	100	100	JAB69725 1 JAA69611 8 9 JAA69608	KDA	Ixodes ricinus
JAB70273.1	Ixric	Ixodes ricinus	hypothetical protein	79	SIG	16-17	7.165	6.9	4	N	ExpAA=0.78 First60=0.78 PredHel=0 Topology=o	0	JAB70273.1	JAB70273.1	|A:1 A:3 |A:2 A:4 |dSA=2	JAB70273.1-Dimer	JAB70273.1	|A:1 A:3 |A:2 A:4 |B:1 B:3 |B:2 B:4 |dSA=2|dSB=2|dSC= 0	N	4	FIBRONECTIN	4.2	35-3	1e-17	63.4	8.9kDa		S		JAB70273.1	35-3	1e-17	63.4	8.9kDa		S					hypothetical protein	3E-054	JAB70273.1	100	100	100	JAB70273 1 JAA69610 8 9 MXU84070	KDA	Ixodes ricinus
JAA53973.1	Rhpul	Rhipicephalus pulchellus	Putative 8.9 kda family member	117	SIG	22-23	10.587	5.32	6	N	ExpAA=0.12 First60=0.12 PredHel=0 Topology=o	0	JAA53973.1	JAA53973.1	|A:1 A:5 |A:3 A:6 |dSA=2	JAA53973.1-Dimer	JAA53973.1	|A:1 A:5 |A:3 A:6 |B:1 B:5 |B:3 B:6 |dSA=2|dSB=2|dSC= 0	N	6	COMPLEMENT C5	4.3	45-1017	2e-56	97.8	8.9kDa		S		JAA53973.1	45-1017	2e-56	97.8	8.9kDa		S					Putative 8.9 kda family member	3E-088	JAA53973.1	100	100	100	JAA53973 1 8 9 JAA54263 JAA54262	KDA FAMILY MEMBER	Rhipicephalus pulchellus
JAP81226.1	Rhapp	Rhipicephalus appendiculatus	8.9 kDa family member	90	SIG	18-19	8.187	6.44	5	N	ExpAA=1.99 First60=1.99 PredHel=0 Topology=o	0	JAP81226.1	JAP81226.1	|A:2 A:5 |dSA=1	JAP81226.1-Dimer	JAP81226.1	|A:1 A:4 |A:2 A:3 |B:1 B:4 |B:2 B:3 |dSA=2|dSB=2|dSC= 0	N	5	HYPOTHETICAL PROTEIN	4.3	35-370	3e-42	62.9	8.9kDa		S		JAP81226.1	35-370	3e-42	62.9	8.9kDa		S					8.9 kDa family member	6E-064	JAP81226.1	100	100	100	JAP81226 1 8 9 JAP81227 MAA11343	KDA FAMILY MEMBER	Rhipicephalus appendiculatus
AEO36551.1	Ammac	Amblyomma maculatum	hypothetical protein	96	SIG	21-22	8.239	8.44	8	N	ExpAA=16.10 First60=16.10 PredHel=1 Topology=o4-21i	1	AEO36551.1	AEO36551.1	|A:1 A:3 |A:2 A:6 |A:4 A:7 |A:5 A:8 |dSA=4	AEO36551.1-Dimer	AEO36551.1	|A:1 A:3 |A:2 A:6 |A:4 A:7 |B:1 B:3 |B:2 B:6 |B:4 B:7 |A:5 B:8 |A:8 B:5 |dSA=3|dSB=3|dSC= 2	Y	8	COMPLEMENT C5	4.3	40-120	2e-23	76.7	8.9kDa		S		AEO36551.1	40-120	2e-23	76.7	8.9kDa		S					hypothetical protein	2E-069	AEO36551.1	100	100	100	AEO36551 1 AEO36552 JAC19638	SECRETED PRECURSOR	Amblyomma maculatum
JAC19591.1	Amcaj	Amblyomma cajennense	putative secreted protein precursor	92	SIG	21-22	8.05	9.02	6	N	ExpAA=4.42 First60=4.42 PredHel=0 Topology=o	0	JAC19591.1	JAC19591.1	|A:1 A:3 |A:2 A:5 |A:4 A:6 |dSA=3	JAC19591.1-Dimer	JAC19591.1	|A:1 A:3 |A:2 A:5 |A:4 A:6 |B:1 B:3 |B:2 B:5 |B:4 B:6 |dSA=3|dSB=3|dSC= 0	N	6	COMPLEMENT C5	4.3	40-120	8e-29	97.4	8.9kDa		S		JAC19591.1	40-120	8e-29	97.4	8.9kDa		S					putative secreted protein precursor	2E-071	JAC19591.1	100	100	100	JAC19591 1 JAT91386 JAC18900	SECRETED PRECURSOR	Amblyomma cajennense
AAY66746.1	Ixsca	Ixodes scapularis	putative secreted salivary protein	79	SIG	16-17	7.258	5.66	4	N	ExpAA=0.88 First60=0.88 PredHel=0 Topology=o	0	AAY66746.1	AAY66746.1	|A:1 A:3 |A:2 A:4 |dSA=2	AAY66746.1-Dimer	AAY66746.1	|A:1 A:3 |A:2 A:4 |B:1 B:3 |B:2 B:4 |dSA=2|dSB=2|dSC= 0	N	4	FIBRONECTIN	4.3	35-3	5e-20	63.4	8.9kDa		S		AAY66746.1	35-3	5e-20	63.4	8.9kDa		S					putative 8.9 kda protein	1E-046	MXU84067.1	83	93	100	MXU84067 1 8 9 JAA66715 MXU84068	KDA	Ixodes ricinus
AAY66816.1	Ixsca	Ixodes scapularis	putative salivary secreted protein	79	SIG	16-17	6.991	4.86	4	N	ExpAA=1.06 First60=1.06 PredHel=0 Topology=o	0	AAY66816.1	AAY66816.1	|A:1 A:3 |A:2 A:4 |dSA=2	AAY66816.1-Dimer	AAY66816.1	|A:1 A:3 |A:2 A:4 |B:1 B:3 |B:2 B:4 |dSA=2|dSB=2|dSC= 0	N	4	CHICKEN BETA-MICROSEMINOPROTEIN-LIKE 3	4.3	35-3	3e-26	78.2	8.9kDa		S		AAY66816.1	35-3	3e-26	78.2	8.9kDa		S					putative 8.9 kda protein	4E-046	MXU84076.1	86	91	100	MXU84076 1 8 9 JAB84172 9KDA 33 JAA72383	KDA SUPERFAMILY FAMILY	Ixodes ricinus
JAA66714.1	Ixric	Ixodes ricinus	Putative 8.9 kda protein	79	SIG	18-19	7.035	5.69	4	N	ExpAA=0.08 First60=0.08 PredHel=0 Topology=o	0	JAA66714.1	JAA66714.1	|A:1 A:3 |A:2 A:4 |dSA=2	JAA66714.1-Dimer	JAA66714.1	|A:1 A:3 |A:2 A:4 |B:1 B:3 |B:2 B:4 |dSA=2|dSB=2|dSC= 0	N	4	CHICKEN BETA-MICROSEMINOPROTEIN-LIKE 3	4.3	35-3	4e-26	78.2	8.9kDa		S		JAA66714.1	35-3	4e-26	78.2	8.9kDa		S					Putative 8.9 kda protein	1E-054	JAA66714.1	100	100	100	JAA66714 1 8 9 MXU84067 MXU84068	KDA	Ixodes ricinus
JAA71455.1	Ixric	Ixodes ricinus	Putative 8.9 kda protein	79	SIG	18-19	7.041	5.22	4	N	ExpAA=0.19 First60=0.19 PredHel=0 Topology=o	0	JAA71455.1	JAA71455.1	|A:1 A:3 |A:2 A:4 |dSA=2	JAA71455.1-Dimer	JAA71455.1	|A:1 A:3 |A:2 A:4 |B:1 B:3 |B:2 B:4 |dSA=2|dSB=2|dSC= 0	N	4	FIBRONECTIN	4.3	35-3	5e-28	78.2	8.9kDa		S		JAA71455.1	35-3	5e-28	78.2	8.9kDa		S					Putative 8.9 kda protein	3E-054	JAA71455.1	100	100	100	JAA71455 1 8 9 MXU84066 JAA66715	KDA	Ixodes ricinus
JAB71105.1	Ixric	Ixodes ricinus	hypothetical protein	79	SIG	18-19	7.054	8.41	4	N	ExpAA=0.29 First60=0.29 PredHel=0 Topology=o	0	JAB71105.1	JAB71105.1	|A:1 A:3 |A:2 A:4 |dSA=2	JAB71105.1-Dimer	JAB71105.1	|A:1 A:3 |A:2 A:4 |B:1 B:3 |B:2 B:4 |dSA=2|dSB=2|dSC= 0	N	4	HUMAN FIBRONECTIN	4.3	35-3	3e-27	78.2	8.9kDa		S		JAB71105.1	35-3	3e-27	78.2	8.9kDa		S					hypothetical protein	4E-054	JAB71105.1	100	100	100	JAB71105 1 JAA69610 8 9 MXU84070	KDA	Ixodes ricinus
JAR95316.1	Ixric	Ixodes ricinus	putative 8.9 kda protein	79	SIG	18-19	7.153	6.9	4	N	ExpAA=0.18 First60=0.18 PredHel=0 Topology=o	0	JAR95316.1	JAR95316.1	|A:1 A:3 |A:2 A:4 |dSA=2	JAR95316.1-Dimer	JAR95316.1	|A:1 A:3 |A:2 A:4 |B:1 B:3 |B:2 B:4 |dSA=2|dSB=2|dSC= 0	N	4	FIBRONECTIN	4.3	35-3	7e-28	78.2	8.9kDa		S		JAR95316.1	35-3	7e-28	78.2	8.9kDa		S					putative 8.9 kda protein	3E-055	JAR95316.1	100	100	100	JAR95316 1 8 9 MXU84066 MXU84064	KDA	Ixodes ricinus
JAG91621.1	Amame	Amblyomma americanum	putative secreted protein precursor	100	SIG	24-25	8.604	4.69	6	N	ExpAA=3.37 First60=3.37 PredHel=0 Topology=o	0	JAG91621.1	JAG91621.1	|A:1 A:3 |A:2 A:5 |A:4 A:6 |dSA=3	JAG91621.1-Dimer	JAG91621.1	|A:1 A:3 |A:2 A:5 |A:4 A:6 |B:1 B:3 |B:2 B:5 |B:4 B:6 |dSA=3|dSB=3|dSC= 0	N	6	COMPLEMENT C5	4.4	35-489	6e-36	84.2	8.9kDa		S		JAG91621.1	35-489	6e-36	84.2	8.9kDa		S					putative secreted protein precursor	1E-074	JAG91621.1	100	100	100	JAG91621 1 JAG91592 JAC30380	SECRETED PRECURSOR	Amblyomma americanum
AAT92126.1	Ixpac	Ixodes pacificus	putative secreted salivary peptide of 6.78 kDa	79	SIG	18-19	6.993	5.19	4	N	ExpAA=0.61 First60=0.61 PredHel=0 Topology=o	0	AAT92126.1	AAT92126.1	|A:1 A:3 |A:2 A:4 |dSA=2	AAT92126.1-Dimer	AAT92126.1	|A:1 A:3 |A:2 A:4 |B:1 B:3 |B:2 B:4 |dSA=2|dSB=2|dSC= 0	N	4	CHICKEN BETA-MICROSEMINOPROTEIN-LIKE 3	4.4	35-3	6e-27	78.2	8.9kDa		S		AAT92126.1	35-3	6e-27	78.2	8.9kDa		S					Putative 8.9 kda protein	8E-048	JAA66715.1	89	96	100	JAA66715 1 8 9 JAR95316 MXU84066	KDA	Ixodes ricinus
JAA72383.1	Ixric	Ixodes ricinus	Putative 8.9 kda protein	79	SIG	18-19	6.88	4.38	4	N	ExpAA=0.30 First60=0.30 PredHel=0 Topology=o	0	JAA72383.1	JAA72383.1	|A:1 A:3 |A:2 A:4 |dSA=2	JAA72383.1-Dimer	JAA72383.1	|A:1 A:3 |A:2 A:4 |B:1 B:3 |B:2 B:4 |dSA=2|dSB=2|dSC= 0	N	4	FIBRONECTIN	4.4	35-3	2e-28	78.2	8.9kDa		S		JAA72383.1	35-3	2e-28	78.2	8.9kDa		S					Putative 8.9 kda protein	1E-054	JAA72383.1	100	100	100	JAA72383 1 8 9 JAA69604 JAA69601	KDA	Ixodes ricinus
[truncated: 14,816 more rows]
[truncated: 59 more columns]
